# Supplementary material for: Nonrandom distribution and frequencies of genomic and EST-derived microsatellite markers in rice, wheat, and barley
Source: BMC Genomics. 2005 Feb 18;6:23. doi: 10.1186/1471-2164-6-23 (PMC550658; doi:10.1186/1471-2164-6-23)
Supplement: Additional File 1 — EST-SSR designed primers Table listing the stringent subset of SSRs (≥ 16 bp tetranucleotides, ≥ 18 bp dinucleotides and trinucleotides, and ≥ 20 bp pentanucleotides) found in rice, barley and wheat gene indices for which primer sequences were designed, the source sequences, the primers, their in-silico mapping in the rice genome (to BAC/PAC clones or pseudo-molecule) and relevant metadata. File is a spreadsheet table, compressed with the zip program. The file (14 Mb uncompressed) is also available at the GrainGenes Triticeae EST-SSR Coordination page [file 1471-2164-6-23-S1.zip › AdditionalFile1.xls]

## Sheet: TagiSSR_primers
SeqID	score	SSRtype	motif	SSRstart	SSRlen	forw_primer_seq	forw_primer_start	forw_primer_length	forw_primer_tm	forw_primer_GC	rev_primer_seq	rev_primer_start	rev_primer_length	rev_primer_tm	rev_primer_GC	expected_product_size	RiceBACPAC	gen_perc_identity	aln_len_sum	E_val	sum_bit_score	HSP_Count	RICE_chr	biosequence_str
TC67962	93	tetranucleotide	AAGT	340	16	GGTGGTGCTGGTAAACCCTA	262	20	59.85	55	CTTGCATTATTTTTGGGGGA	400	20	59.76	40	139								CTCGTGCCGAATTCGGCACGAGCGGACGTACACAGCTAGCTGCCCAGCTCTCAAAGCCTCGCTCGAATCATCAGCTAGCAGCCTCGAATCATCACCATGGCGTCTGCCGGCCGCCGTCCCACGGTGCTCATGCAGATCGCTCTCTTCTTCGTCGTCGCGGCGGTCATCATGAACAGCTCCGTCTGCCTTGGAGCCGCCGCCGGCGACGCCACTGCAGGCTCTGGTGCTTTCGACCCTAACCGCCCTGCTGTCCCGTCGACGGGTGGTGCTGGTAAACCCTACACCGGCCGTCGGTGCCTCCCTAAGTACCGCTGCTACCCACCGGCTGGTGGCCAACCCTAAGTAAGAAGTAAGATGCACCCGCCCGCGCCGAGACCCCGTCCCCCAAAAATAATGCAA…
TC88534	95	trinucleotide	AGC	259	24	CAGTGTTCTTGGAGCTGCTG	185	20	59.77	55	GCAAACGAATAAGCAGGGTC	411	20	59.71	50	227	AP005643	84.81	1409	2e-103	1091.25	6	2	CCCCTCCTCCGTCTCCATTTCTTTTGTCCTCTCTCTCTCTCTCTCTCTCTCTCTCTCGGTGTTAAAACGCGGCCGCCGNACGCGCATTGCCTCCTTCCTTCCGAGCAGTCGCTGGCTCGCTTCGATTCTTCTCCTTCTCTCCTCTTGCCGGGGCGTTCTTGGAGGGGGACTGTAGCTAGCCTAGCAGTGTTCTTGGAGCTGCTGCCGGTGGAGGTCTGCAATGGGGAGGAGCGGCCATGCCTGCTCCGTTCTTGGATCGCTGCTGCTGCTGCTCCTGCTGCTGCCGGGCCCGGCCGCTGCGCAGAAGGGCTCGACCTGGAAGACGCTGAGTGGCGATGCTCCAGCAGTCATAGCTAAGGGTGGTTTCTCGGGCCTATTTCCCGACTCCAGTGACCCTGC…
TC86003	95	tetranucleotide	AGCG	90	20	AAATCAGAGAGGGGCAAAGC	26	20	60.71	50	TCCTCTCCTCTCCTGGGAAT	129	20	60.14	55	104	AC117265	91.22	1960	0	2508.6	2	5	CCACGCGTCCGCCCACGCGTCCGCGAAATCAGAGAGGGGCAAAGCAAATCGCACCAGGCAAACTCAGAGGGTCTTCCGGCGAACCCCAAAGCGAGAGAGCGAGCGAGCGATTCCCAGGAGAGGAGAGGAGGCGGAGATGGCCAAGGGCGAGGGGCCGGCGATCGGCATCGACCTCGGGACGACCTACTCGTGCGTCGGCGTCTGGCAGCATGACCGGGTCGAGATCATCGCCAACGACCAGGGCAACCGCACCACGCCCTCCTACGTCGCCTTCACCGACACCGAGCGCCTCATCGGCGACGCCGCCAAGAACCAGGTCGCCATGAACCCCACCAACACCGTCTTCGATGCGAAGCGGCTGATTGGCAGGAGGTTCTCTGACCCCTCCGTGCAGAGTGA…
TC91054	94	trinucleotide	ACC	877	18	TTCAATATTTCAAGGGGCCA	790	20	60.26	40	CATCGTCACATTGTTCCCAG	943	20	59.96	50	154	AP005510	87.68	138	7.7e-31	139.3	1	2	CCACGCGTCCGCCCACGCGTCCGGGCAACTTGACCCTATCCCATAGCACTAGACCAAACAACACCTATACTCCATACTACCCTTCATTCACCTGATGGAGGAAGTGTTTCCGTCAAACTCCAAGAGCAAGGCAGGTCAGATGGCGGGGGAGGCGATAGCGGGGGCGGAGAAGAAGCCTCGGCCAAAGCCAGAGCAGAAGGTGGAATGCCCTCGGTGCAAGTCTGGCAACACCAAGTTCTGCTACTACAACAACTATAGTATGTCTCAGCCCCGCTACTTCTGCAAGGCCTGCCGCCGCTACTGGACCCATGGTGGCTCCCTCCGCAACGTCCCCATCGGTGGTGGCTGCCGCAAGCCCAAGCGCTCGGGGACCTCCGACGCCCACAAGCTCGGCGTGGC…
TC85804	94	trinucleotide	AGG	343	18	CCTCCTCCGACTCCTTTTTC	228	20	60.18	55	GCTCTGGTCTGTTTCCCTGT	514	20	59.3	55	287	AP003928	90.15	203	1.1e-38	244.79	2	8	CCACGCGTCCGATCCCTTATCCCCTCTCCCCGCTGCTCCTCGACCGTCCATGGCGATGGCGTCCTCCACCACCGCCTCCGTCGCCGCGGCGTCCCTCCGCGCGCTCGCCGGCGCCTCCCCGGCCCCGCTCCCGAAGCCGTTCCTCGTGCTGCTCTCCCCGGCGCCCCCGCGCCGCCTCGGCCTCGGCCTCCGCGCCGCCCGCCCGCGCGGCCCGCTCGCCCCGCTCGCCTCCTCCGACTCCTTTTTCGAGACCTCCGCGGCCGTCGACGTCGCCGAGCCGGAGGACGAGGCCGTCGCGGAGGAGGAGCCGGCCGTGGCCGAGGAGGAGGAGGACGTGGCAGCGGAGGAGGAGGTGGAGGAGGTCGGGGAGTACGTGGAGCCGCCGGAGGAGGCCAAGGT…
TC65088	100	trinucleotide	AAC	382	18	ACCCCAGCAATCACAAGAAC	225	20	59.97	50	ACGGATGGCTGAACAATAGG	438	20	59.95	50	214								AACAATCACAAGAACCTTCCCCATACCAACAATATCCAGCAACAACAACCACCATTTTCGCAGCAACAGCAACCACCATTTTCACAGCAACAACAACCAGTTCTACCGCAACAACAATTCCCCCGGCCACAACAATCCCCTGAACAACAACAATTCCCCCAACAACAATTCCCCCAGCAACCACCACAACAATTCCCCCAACAACAATTTCCAATACCATACCCACCCCAGCAATCACAAGAACCTTCCCCATACCAACAATATCCAGCAACAACAACCACCATTTTCGCAGCAACAGCAACCACCATTTTCACAGCAACAACAACCAGTTCTACCGCAACAATCACCATTTTCGCAGCAACAACAACTAGTTTTACCTCCACAACAACAACAACAACA…
TC65088	100	trinucleotide	AAC	788	18	CCCAACAGTCAGGTCAAGGT	684	20	60	55	TGAGCTATCTGGTGTGGCTG	849	20	60	55	166								AACAATCACAAGAACCTTCCCCATACCAACAATATCCAGCAACAACAACCACCATTTTCGCAGCAACAGCAACCACCATTTTCACAGCAACAACAACCAGTTCTACCGCAACAACAATTCCCCCGGCCACAACAATCCCCTGAACAACAACAATTCCCCCAACAACAATTCCCCCAGCAACCACCACAACAATTCCCCCAACAACAATTTCCAATACCATACCCACCCCAGCAATCACAAGAACCTTCCCCATACCAACAATATCCAGCAACAACAACCACCATTTTCGCAGCAACAGCAACCACCATTTTCACAGCAACAACAACCAGTTCTACCGCAACAATCACCATTTTCGCAGCAACAACAACTAGTTTTACCTCCACAACAACAACAACAACA…
TC68268	100	dinucleotide	AG	85	36	GAGAAATAAGCGGTGCTTGC	55	20	59.98	50	AAAATTGGAGCCATAATGCG	298	20	59.92	40	244	AC130601	85.86	297	3.2e-22	257.18	3	5	CGGCACGAGGCCGGGATGGAGACCGAGGCCAGAAGGCAACAACAAAGTGCGCGTGAGAAATAAGCGGTGCTTGCCGAGAAGAGAGAGAGAGAGAGAGAGAGAGAGAGAGAGAGAGAGAGATGGCGGCGTCGGCGGCGACGGCAACGGCGGCGGCGGTGGGGGCGGGGGAGGTGATCTCCGTCCACAGCCTGGAGCAGTGGACCATGCAGATCGAGGAGGCCAACGCCGCCAAGAAGCTGGTGGTCATTGACTTCACTGCATCGTGGTGTGGACCCTGCCGCATTATGGCTCCAATTTTCGCTGATCTCGCCAAGAAGTTCCCAGCTGCTGTTTTCCTCAAGGTCGATGTTGATGAACTGAAGTCCATTGCTGAGCAATTCAGCGTGGAGGCCATGCCAA…
TC69674	98	trinucleotide	AAC	409	60	TCTGCAACTGCAACCATTTC	273	20	59.84	45	TTCCATGCGCTATGTTGTGT	547	20	60.14	45	275								CGAATTCGGCACGAGGCCAAGCAAGCTTGTGGTCAATACAAATCCATCATGAAGACCTTTCTCATCCTTGCCCTCCTTGCTATCGTGGCGACCACCGCCACAACTGCAGTTAGAGTTCCAGTGCCACAATTGCAGCCACAAAATCCATCTCAGCAACAGCCACAAGAGCAAGTTCCGTTGGTACAACAACAACAATTTCTAGGGCAGCAACAACCATTTCCACCACAACAACCATATCCACAGCCGCAACCATTTCCATCACAACAACCATATCTGCAACTGCAACCATTTCCGCAGCCGCAACTATCATATTCGCAGCCACAACCATTTCGACCACAACAACCATATCCACAACCGCAACCACAGTATTCGCAACCACAACAACCAATTTCACAGCAG…
TC69674	95	trinucleotide	AAC	676	24	ACACAACATAGCGCATGGAA	528	20	60.14	45	CCTGTGGGTTTTGCTGAGAT	787	20	60.11	50	260								CGAATTCGGCACGAGGCCAAGCAAGCTTGTGGTCAATACAAATCCATCATGAAGACCTTTCTCATCCTTGCCCTCCTTGCTATCGTGGCGACCACCGCCACAACTGCAGTTAGAGTTCCAGTGCCACAATTGCAGCCACAAAATCCATCTCAGCAACAGCCACAAGAGCAAGTTCCGTTGGTACAACAACAACAATTTCTAGGGCAGCAACAACCATTTCCACCACAACAACCATATCCACAGCCGCAACCATTTCCATCACAACAACCATATCTGCAACTGCAACCATTTCCGCAGCCGCAACTATCATATTCGCAGCCACAACCATTTCGACCACAACAACCATATCCACAACCGCAACCACAGTATTCGCAACCACAACAACCAATTTCACAGCAG…
TC86270	100	trinucleotide	AAC	409	21	TACCATATTCGCAGCCACAA	309	20	60.09	45	TCCATGCGCTATGTTGTGTT	508	20	60.14	45	200								TCGGCACGAGGATCATTTAAGCCAAGCAAGCTGTGGTCAATACAAATCCACCATGAAGACCTTTCTCATCCTTGCCCTCCTTGCTATCGTGGCGACCACCGCCACAACTGCAGTTAGAGTTCCAGTGCCACAATTGCAGCCACAAAATCCATCTCAGCAACAGCCACAAGAGCAAGTTCCATTGGTACAACAACAACAATTTCTAGGGCAGCAACAACCATTTCCACCACAACAACCATATCCACAGCCGCAACCATTTCCATCACAACAACCATATCTGCAGCTGCAACCATTTCCGCAGCCGCAACTACCATATTCGCAGCCACAACCATTTCGACCACAACAACCATATCCACAACCGCAACCACAGTATTCGCAACCACAAGAACCAATTTCACA…
TC86270	95	trinucleotide	AAC	638	24	GGCCATCCAAAATGTTGTTC	601	20	60.17	45	CGTCTGTAGCGCTAGGTTCC	817	20	60.03	60	217								TCGGCACGAGGATCATTTAAGCCAAGCAAGCTGTGGTCAATACAAATCCACCATGAAGACCTTTCTCATCCTTGCCCTCCTTGCTATCGTGGCGACCACCGCCACAACTGCAGTTAGAGTTCCAGTGCCACAATTGCAGCCACAAAATCCATCTCAGCAACAGCCACAAGAGCAAGTTCCATTGGTACAACAACAACAATTTCTAGGGCAGCAACAACCATTTCCACCACAACAACCATATCCACAGCCGCAACCATTTCCATCACAACAACCATATCTGCAGCTGCAACCATTTCCGCAGCCGCAACTACCATATTCGCAGCCACAACCATTTCGACCACAACAACCATATCCACAACCGCAACCACAGTATTCGCAACCACAAGAACCAATTTCACA…
TC86561	100	trinucleotide	AGC	289	18	AGCCGCAACTACCATATTCG	191	20	60.11	50	CCATGCGCTAAGTTGTGTTG	422	20	60.31	50	232								ATGGTTAGAGTTCCAATGCCACAATTGCAGCCACAAAATCCATCTCAGCAACAGCCACAAGAGCAAGTTCCATTGGTACAACAACAACAATTTCTAGGGCAGCAACAACCATTTCCACCACAACAACCATATCCACAGCCGCAACCATTTCCATCACAACAACCATATCTGCAGCTGCAACCATTTCCGCAGCCGCAACTACCATATTCGCAGCCACAACCATTTCGACCACAACAACCATATCCACAACCGCAACCACAGTATTCGCAACCACAACAACCAATTTCACAGCAGCAGCAGCAGCAGCAACAACAACAACAACAACAACAACAACAAGAACAACAAATCCTTCAACAAATTTTGCAACAACAACTGATTCCATGCATGGATGTTGTATTG…
TC86561	97	trinucleotide	AAC	307	39	AGCCGCAACTACCATATTCG	191	20	60.11	50	CCATGCGCTAAGTTGTGTTG	422	20	60.31	50	232								ATGGTTAGAGTTCCAATGCCACAATTGCAGCCACAAAATCCATCTCAGCAACAGCCACAAGAGCAAGTTCCATTGGTACAACAACAACAATTTCTAGGGCAGCAACAACCATTTCCACCACAACAACCATATCCACAGCCGCAACCATTTCCATCACAACAACCATATCTGCAGCTGCAACCATTTCCGCAGCCGCAACTACCATATTCGCAGCCACAACCATTTCGACCACAACAACCATATCCACAACCGCAACCACAGTATTCGCAACCACAACAACCAATTTCACAGCAGCAGCAGCAGCAGCAACAACAACAACAACAACAACAACAACAAGAACAACAAATCCTTCAACAAATTTTGCAACAACAACTGATTCCATGCATGGATGTTGTATTG…
TC74127	100	trinucleotide	AAC	84	18	GTTTGGAGAGACCATGGCAG	14	20	60.65	55	CAAAATGGTGGTTGTTGCTG	149	20	60	45	136								AGATGCATCCCTGGTTTGGAGAGACCATGGCAGCAGCAACCATTACCACCACAACAGACATTTCCACAACAACCACTATTTTCACAACAACAACAACAACAACTATTTCCTCAACAACCATCATTTTCGCAGCAACAACCACCATTTTGGCAGCAACAACCACCATTTTCTCAGCAACAACCAATTCTACCACAGCAACCACCATTTTCGCAGCAACAACAACTAGTCCTACCGCAACAATCACCATTTTCACAGCAACAACAACTAATTTTACCGCCACAACAACAACAACAGCTTCCGCAACAACAAATCTCTATTGTTCAACCATCCGTTTTGCAGCAGCTAAACCCATGCAAGGTATTCCTCCAGCAGCAGTGCAGCCCTGTGGCAATGCCACAA…
TC85771	94	trinucleotide	AGG	1396	18	ACCTTTGTTGGCAACTCCAC	1180	20	60.01	50	TCTAGCAGACAGCAGGACGA	1461	20	59.88	55	282	AP005804	90.14	1390	0	1658.8	3	2	GAATTCGGCACGAGGCTCCCCCCTCCCCCCTTCCTCCTCCCCTCCAAAACCTCGCCGGAACCCTACCCCTCCCCCGTCGCCGCCATGAGGGAAATCCTCCACATCCAGGGCGGCCAGTGCGGCAACCAGATCGGGGCCAAGTTCTGGGAGGTGATCTGCGACGAGCACGGCATCGACCAGACCGGCAAGTACGCCGGCGACTCCGACCTCCAGCTCGAGCGCATCAACGTCTACTACAACGAGGCCAGCGGCGGCCGCTTCGTGCCCCGCGCCGTCCTCATGGACCTCGAGCCGGGGACCATGGACTCCCTCCGCTCGGGGCCCTACGGCCAGATCTTCCGCCCCGACAACTTCGTCTTCGGCCAGTCCGGCGCCGGCAACAACTGGGCCAAGGGCCAC…
TC87195	100	trinucleotide	AAC	522	24	CAGCAACAACAACAACCACC	441	20	60.04	50	ACCTTGCATGGGTTTAGCTG	706	20	60.13	50	266								CCACGCGTCCGAGCAACACTAGTTAACACCAATCCACAATGAAGACCTTCCTCGTCTTTGCCCTCCTCGCTCTTGCGGCGGCAAGTGCCGTTGCGCAAATTTCACAGCAACAACAACCACCACCATTTTCGCAGCAACAACAACCACCATTTTCACAGCAACAACAACCACCATTTTCGCAGCAACAACAATCACCATTTTCGCAACAACAACAACAACCACCATTTTCGCAGCAACAACAACCACCATTTTCACAACAACCACTAATTTCACAGCAGCAACAACTACCATTTTCACAGCAACAACAACCACAATTTTCACAGCAACAGCAGCCACCATATTCGCAACAACAACAGCCACCATATTCGCAGCAACAACAACCACCATTTTCGCAGCAAC…
TC87195	100	trinucleotide	AGC	881	18	CCATGAGTCAATCCGTGCTA	842	20	59.67	50	GCTATCTTGTGTGGCTGCAA	1078	20	60.01	50	237								CCACGCGTCCGAGCAACACTAGTTAACACCAATCCACAATGAAGACCTTCCTCGTCTTTGCCCTCCTCGCTCTTGCGGCGGCAAGTGCCGTTGCGCAAATTTCACAGCAACAACAACCACCACCATTTTCGCAGCAACAACAACCACCATTTTCACAGCAACAACAACCACCATTTTCGCAGCAACAACAATCACCATTTTCGCAACAACAACAACAACCACCATTTTCGCAGCAACAACAACCACCATTTTCACAACAACCACTAATTTCACAGCAGCAACAACTACCATTTTCACAGCAACAACAACCACAATTTTCACAGCAACAGCAGCCACCATATTCGCAACAACAACAGCCACCATATTCGCAGCAACAACAACCACCATTTTCGCAGCAAC…
TC87195	100	trinucleotide	AAC	899	27	CCATGAGTCAATCCGTGCTA	842	20	59.67	50	GCTATCTTGTGTGGCTGCAA	1078	20	60.01	50	237								CCACGCGTCCGAGCAACACTAGTTAACACCAATCCACAATGAAGACCTTCCTCGTCTTTGCCCTCCTCGCTCTTGCGGCGGCAAGTGCCGTTGCGCAAATTTCACAGCAACAACAACCACCACCATTTTCGCAGCAACAACAACCACCATTTTCACAGCAACAACAACCACCATTTTCGCAGCAACAACAATCACCATTTTCGCAACAACAACAACAACCACCATTTTCGCAGCAACAACAACCACCATTTTCACAACAACCACTAATTTCACAGCAGCAACAACTACCATTTTCACAGCAACAACAACCACAATTTTCACAGCAACAGCAGCCACCATATTCGCAACAACAACAGCCACCATATTCGCAGCAACAACAACCACCATTTTCGCAGCAAC…
TC72643	95	trinucleotide	CCG	1581	21	AAGATGTCGCTCACGCTCTT	1480	20	60.16	50	GCCAGTGCCAGGTCTTCTAC	1645	20	59.87	60	166	AP004139	91.93	1561	0	2091.9	1	2	ATGGAGGTGGGGACGTGGGCGGTGGTGGTGTCGGCGGTGGCCGCGTACATGGCGTGGTTCTGGCGGATGTCCCGCGGGCTGCGCGGGCCGCGGGTTTGGCCCGTGCTCGGCAGCCTGCCGGGCCTGGTGCAGCACGCCGAGGACATGCACGAGTGGATCGCCGGCAACCTGCGCCGCGCGGGCGGCACGTACCAGACCTGCATCTTCGCCGTGCCCGGGGTGGCGCGCCGCGGCGGCCTGGTCACCGTCACCTGCGACCCGCGCAACCTGGAGCACGTCCTGAAGGCGCGCTTCGACAACTACCCCAAGGGCCCCTTCTGGCACGGCGTCTTCCGGGACCTGCTCGGCGACGGCATCTTCAATTCCGACGGCGACACCTGGCTCGCGCAGCGCAAGACG…
TC87419	100	trinucleotide	ATC	1798	21	ATGGATATGTATCCTGCGGC	1772	20	59.77	50	CATTTCGAAAAATTGGTGGC	1902	20	60.3	40	131	AP004851	85.52	884	2e-118	735	3	2	CTATCGCAGGTCCCGTGTACTACCGCGGATGGTACCACCTCTTCTACCAGTACAACCCGGAGGGGGCGGTGTGGGGGAACATCGCGTGGGGCCACGCCGTGTCCCGCGACCTCATCCACTGGCGCCACCTCCCCCTCGCCATGGTGCCCGACCAGTGGTACGACATCAACGGCGTCTGGACCGGCTCCGCCACCGTGCTCCCCGACGGCTCCCTCGTCATGCTCTACACCGGCTCCACCAACGCCTCCGTGCAGGTCCAGTGCCTCGCCGTCCCCGCCGACCCCAACGACTCCCTCCTCCGCAACTGGACCAAGTACGAGGCCAACCCCATCCTCGTCCCGCCGCCCGGCATCGGCGACAAGGACTTCCGCGACCCCACCACCGCATGGTTCGACGAGT…
TC68897	100	trinucleotide	AAC	177	18	TCCTCCAACAACCACAACAA	62	20	59.97	45	TAGCTGCTGCAAAATGGATG	252	20	59.97	45	191								CCCCAACAACCATTCCCTCTACAACCACAACAATCATTCCTTTGGCAATCACAACAACCGTTCCTCCAACAACCACAACAACCATCTCCCCAACCCCAACAAGTAGTACAAATAATCTCCCCAGCAACCCCAACAACCATTCCCTCTGCAGGCAAACCAACCTCAGCCCCTTTTCCACAACAACAACAACAACACCAACAGCTGGCGCAACAACAAATCCCTGTTGTTCAGCCATCCATTTTGCAGCAGCTAAACCCATGCAAGGTATTCCTCCAGCAGCAGTGCAGCCCTGTGGCAATGCCACAACGTCTTGCTAGGTCGCAAATGTTGCAGCAGAGCAGTTGCCATGTGATGCAACAACAATGTTGCCAGCAGTTGCCGCAAATCCCCCAGCAATCC…
TC93752	94	trinucleotide	AGG	265	18	GACTTCCCTTGCCTCTCCTC	227	20	60.33	60	TGACATCCTCCAGCATCATC	497	20	59.59	50	271	chr1_ctg8	90.16	732	3.4e-74	883.69	7	1	CACAGGGCGACAAACGCTTTGGCCGCACACACACATCACATCTCTCCCTCTCGCTCTCGCTGCCTCCCTTTGCATGGACGCCTCCGCCGGCTCGTCGCCGCCGCGGCACTCGCAGGGGGACGCGCCGAGGCGCGGCGGGCCCCGCCGCGGGAAGGGCCCCGCGGTGGAGATCCGGCAGGGAGAGGACGACTTCATGTTCGCGCACGATACCTTCCCGGTCCTCCCGGACTTCCCTTGCCTCTCCTCGCCGTCGAGCTCCACCTTCTCCTCGTCCTCCTCCTCCAACTCCTCCAGCGCCTTCGCTGCCCCAGCGGGAGCGGGCGGGCGTGGGGGCGAGGGAGCGCGCGGCGAGCCGTCCGAGCCTGCAGCGGCCGGGGACGGGATGGACGACCTCTCCGA…
TC93752	94	trinucleotide	CCG	1632	18	CAGAAGCAGCAAAAACCCTC	1508	20	59.99	50	GCTCTGCTTGAGCACCTTCT	1699	20	59.89	55	192	chr1_ctg8	90.16	732	3.4e-74	883.69	7	1	CACAGGGCGACAAACGCTTTGGCCGCACACACACATCACATCTCTCCCTCTCGCTCTCGCTGCCTCCCTTTGCATGGACGCCTCCGCCGGCTCGTCGCCGCCGCGGCACTCGCAGGGGGACGCGCCGAGGCGCGGCGGGCCCCGCCGCGGGAAGGGCCCCGCGGTGGAGATCCGGCAGGGAGAGGACGACTTCATGTTCGCGCACGATACCTTCCCGGTCCTCCCGGACTTCCCTTGCCTCTCCTCGCCGTCGAGCTCCACCTTCTCCTCGTCCTCCTCCTCCAACTCCTCCAGCGCCTTCGCTGCCCCAGCGGGAGCGGGCGGGCGTGGGGGCGAGGGAGCGCGCGGCGAGCCGTCCGAGCCTGCAGCGGCCGGGGACGGGATGGACGACCTCTCCGA…
TC91673	93	tetranucleotide	ATGC	2516	16	CGGGACTACAAGGAGAGCTG	2369	20	60	60	GAATCAGCGTCTCAACCACA	2646	20	59.83	50	278	AP003509	87.57	1368	0	1366.33	5	6	GCTGCCACCACCTCCGCCTGCGCCGCGCTCTGGGCGGAGGACCAACCCGCGCATCGTACCATCGCCCGCCCCGATCCCGGCCGCCGCCATGTCGTCGGCGGTCGCGTCCGCCGCGTCCTTCCTCGCGCTCGCCTCCGCCTCCCCCGGGAGATCACGCAGGCGGGCGAGGGTGAGCGCGCCGCCACCCCACGCCGGGGCCGGCAGGCTGCACTGGCCGCCGTGGCCGCCGCAGCGCACGGCTCGCGACGGAGGTGTGGCCGCGCGCGCCGCCGGGAAGAAGGACGCGAGGGTCGACGACGACGCCGCGTCCGCGAGGCAGCCCCGCGCACGCCGCGGTGGCGCCGCCACCAAGGTCGCGGAGCGGAGGGATCCCGTCAAGACGCTCGATCGCGACGCCGC…
TC66497	100	dinucleotide	AC	76	32	CGGGGCGCTCTAAAACTAA	15	19	60.34	52.6	AGAGGGCAGATACTGGAGCA	149	20	59.97	55	135	chr1_ctg4	85.96	292	5.9e-19	255.22	3	1	TCCAACGGCGGGGGCGGGGCGCTCTAAAACTAANGGGGTGNCCCGGGCTGCAAGCTCCTTCCCCCCAAAAAATTGACACACACACACACACACACACACACACACACGCTACAGAGCAGAGCAGAGTCTTGCTCCAGTATCTGCCCTCTCCTGCCCTGTAGAGCATCCATCACGTGAAGTTCACGGACAAACATGTCTCCGGTGAAGGTGTTCGGGCACCCGATGTTGACAAACGTCGCACGGGTGCTGCTCTTCCTGGAGGAGGTCGGCGCCGAGTACGAGCTCGTGCCCGTCGACTTCGTCGCCGGCGAGCACAAGAGGCCCCAACACGTCCAGCTAAACCCGTTTGCGAAGATGCCTGGGTTCCAAGATGGCGATCTCGTCCTGTTCGAGTCGCGC…
TC66497	100	pentanucleotide	ACGGC	908	25	CCGAGTTTAAGCTAGGTGCG	854	20	60.03	55	ACGGATTAGCAGCATTGACC	1138	20	60.1	50	285	chr1_ctg4	85.96	292	5.9e-19	255.22	3	1	TCCAACGGCGGGGGCGGGGCGCTCTAAAACTAANGGGGTGNCCCGGGCTGCAAGCTCCTTCCCCCCAAAAAATTGACACACACACACACACACACACACACACACACGCTACAGAGCAGAGCAGAGTCTTGCTCCAGTATCTGCCCTCTCCTGCCCTGTAGAGCATCCATCACGTGAAGTTCACGGACAAACATGTCTCCGGTGAAGGTGTTCGGGCACCCGATGTTGACAAACGTCGCACGGGTGCTGCTCTTCCTGGAGGAGGTCGGCGCCGAGTACGAGCTCGTGCCCGTCGACTTCGTCGCCGGCGAGCACAAGAGGCCCCAACACGTCCAGCTAAACCCGTTTGCGAAGATGCCTGGGTTCCAAGATGGCGATCTCGTCCTGTTCGAGTCGCGC…
TC86571	100	trinucleotide	AGC	788	18	ATGTTGCAGCAGAGCATTTG	672	20	60.01	45	CTGAGCTATCTGGTGTGCCA	965	20	60	55	294								GTTAACACCAATCCACAATGAAGACCTTCCTCGTCTTTGCCCTCCTCGCTCTTGCGGCGGCAAGTGCCGTTGCGCAAATTTCACAGCAACAACAAGCACCGCCATTTTCGCAGCAACAACAACCACCATTTTCACAGCAACAACAACCACCATTTTCGCAGCAACAACAATCACCATTTTCGCAACAACAACAACAACCACCATTTGCGCAGCAACAACAACCACCGTTTTCACAACAACCACCAATTTCACAGCAGCAACAACCACCATTTTCACAGCAACAACAACCACAATTTTCACAGCAACAACAACCACCATATTCGCAGCAACAACAGCCACCATATTCGCAGCAACAACAACCACCATTTTCGCAGCAACAACAACCACCATTTTCGCAGC…
TC86571	100	trinucleotide	AAC	806	24	ATGTTGCAGCAGAGCATTTG	672	20	60.01	45	CTGAGCTATCTGGTGTGCCA	965	20	60	55	294								GTTAACACCAATCCACAATGAAGACCTTCCTCGTCTTTGCCCTCCTCGCTCTTGCGGCGGCAAGTGCCGTTGCGCAAATTTCACAGCAACAACAAGCACCGCCATTTTCGCAGCAACAACAACCACCATTTTCACAGCAACAACAACCACCATTTTCGCAGCAACAACAATCACCATTTTCGCAACAACAACAACAACCACCATTTGCGCAGCAACAACAACCACCGTTTTCACAACAACCACCAATTTCACAGCAGCAACAACCACCATTTTCACAGCAACAACAACCACAATTTTCACAGCAACAACAACCACCATATTCGCAGCAACAACAGCCACCATATTCGCAGCAACAACAACCACCATTTTCGCAGCAACAACAACCACCATTTTCGCAGC…
TC92332	100	dinucleotide	AC	1077	40	TCCTCGATTGTGTGTCCTGA	1038	20	60.24	50	AGGCATGGAACTGCGATAGT	1186	20	59.72	50	149	AC037426	88.74	222	4.6e-35	242.8	2	10	ATTCGGACGAGAGTACTACTACTCCAGCCTCCGGCGAGTACATACCCTACAAGTCTAAGAAGGTTCATAGAAGACCTGTAGTGCCAATATGGCTGGCGTCTCCAGCAATGCCATTGCCCTTGTGGCACTCCTCTCCATGCTCTTCACGTCCGTCCGTTCTGCGGTCAACTACGACACCGCCGTCGCTAGATCCTACACCTCCGGCTGGCTCCCAGCCAAGGCCACCTGGTACGGAGCGCCCAACGGCGCCGGCCCCGACGACAACGGTGGTGCTTGCGGCTTCAAGAACGTGAACCAGTACCCAATCTCCTCCATGGGGGCATGCGGTAACGAGCCTATTTTCGCCGGCGGCGAGGGCTGTGGCATGTGCTACGAGATTAAGTGCGAGTACTCCAACAA…
TC72160	95	pentanucleotide	CCGCG	334	20	GCGCAAGAGAATAGGGACAA	251	20	60.35	50	TTCACCTCCTTGTCGTCCTC	543	20	60.23	55	293	AC129008	93.43	396	1.3e-59	580.3	3	3	GCACGAGAAGAACCGCTTAGCTGCAATTCGTAGCACATCGGCTTCCAAGTTCCAACGATCTCGTAGACACTCTCTCGTTTCAATTCTCGAGCGACTTTTAATCTTTCAAAGTGCAATGGCTGCTGCGAATGCCCCCTTCGCTCTCAGTCGCCTCTCCCCGGCCGCGCGCCTGCCGATCCGTGCCTGGAGAGCCGCGAGGCCGGCCCCGGTCTGGACCGGGAGAACCCGCCCGCTCTCCGTGGCCTCCGCGGCGCAAGAGAATAGGGACAACTCCGTCGACGTCCAAGTCAGCCAGGCCCAGAACGGCGGCAACCAGCAGGGCAACGCTGTCCAGCGCCGGCCGCGCCGCGCCGGATTTGACATCTCCCCGTTCGGGCTAGTGGACCCGATGTCGCCGAT…
TC66251	100	trinucleotide	CCG	223	18	CGCACAAAGTCCAACCCTA	36	19	59.7	52.6	GGTGAACTCGTCGGTGATCT	311	20	60.12	55	276	AC093956	90.63	1324	3.9e-89	1645.3	8	5	CACCCCACCCCACCCCCACCCAGCGGTGCCGCCGCCGCACAAAGTCCAACCCTAGATCCAGCGCCCGATCCGCGGCCATGGCGACGCGCCGGGCCCTCTCCTCGCTCCTCCGGTCGGCCTCCCGCGCGCGCGCGGCCTCCCCGTCGCCGCTCCCCCGCGCGGCCCCGCTCCACCGCCCGTCCCCGGCCGGCTACCTCTTCAACCGCGCCGCCAACTACGCCTCCGCCGCCGCCGCCGCCGAGGCCCCCGCCGAGAAGCTGCCCCCCACCTCCGACAAGTACGTCGGCGCCAAGATCACCGACGAGTTCACCGGCGCCGGCTCCATCGGCCAGGTCTGCCAGGTCATCGGCGCCGTCGTCGACGTGCGCTTCGACGAGGGCCTCCCGCCCATCCTCACCG…
TC85304	93	tetranucleotide	AAAG	469	16	ATCTGTTTGGCGATGAGACC	402	20	60.08	50	ACCCTCCATTTGAACACTGC	580	20	59.97	50	179	AP005452	89.92	278	8.4e-27	326.62	3	7	TGCAGGAATTCGGCACGAGGCTAGGGTTTTGGGATTTTAGCCTCCAGCGCCGCCGCCGCCGCCGCCCAGCGAATTCGACAAGCCCCCGAGCTCGCCGGATCCGATGGCCGTCACGTTCTCCGACCTCCACACCGCCGACGGGCTCAAGGCCCTCGAGGCGCACCTCGCCGGCAAGACCTACATCTCCGGCGATGGGATCACCAAGGACGACGTCAAGGTGTTCGCGGCGGTGCCCGTGAAGCCCAGCGCCGAGTTCCCGAACGCTGCCCGCTGGTACGACACCGTCGCCGCGGCTGTTGCTTCAAGGTTCCCTGGCCAGTCCTCTGGGGTGAGTGCATCATCGGCTCCTGCTGCAGCTGCTCCTGCCGCTTCCAAGGATGAAGATGATGATGATGACAT…
TC88299	100	tetranucleotide	AGCG	183	20	GCCACAAGAGTTTCTCTCCG	122	20	59.98	55	AGATCAGGCGAGACTTGGAA	248	20	59.95	50	127	AL713905	88.5	287	2.6e-30	300.84	3	12	GGCAACCAAGCAGAGTATCCATCGCCCACGCCACGCCACGCAAGAACACAACACCACACACCCGAGTCGCCAAGAAGAAAGCCCCAACCTTTTTTCCTCCCGATCCGTCGTCCTCGTCGTCGCCACAAGAGTTTCTCTCCGGATTCGCCGCCCTCTCCTTCTCTCCAGCCAGCCAGCCGGCCAGCGAGCGAGCGAGCGAGCGATCGATCGGATCCCGCCCGTCGGAGGTTCCAAGTCTCGCCTGATCTATCAGAGATGGCGGCCAACGCCGGCGCCGGCGCCGGTGGCAGCAAGATCCGCAACGCCAAGCTGGTTCTTCTGGGGGATGTCGGCACCGGCAAGTCCAGCCTGGTGCTCCGGTTCGTCAAGGGCCAGTTCGTCGAGTTCCAGGAATCGACC…
TC88559	94	trinucleotide	AGG	555	18	CAGCTTCTCCTGTACCCGAA	417	20	60.38	55	TTGCATCCATCCACCAGTTA	664	20	59.92	45	248								GGCTCTCTCTCTCTCTCTCTGTGCAAAGAGAGAAAGAACCACCTACAAACAGACAGGCAGGGGAAGCAGAGCAAGGAGGAAGAAGAAGTGAGATGTCTTCCCCAAGCAAGCGCAGGGAGATGGATCTGATGAAGTTGATGATGAGCGATTACAAGGTGGATATGATCAACGACGGGATGCAGGAGTTCTTCGTCCACTTCCACGGACCCAAAGACAGTATTTACCAGGGTGGTGTGTGGAAGGTGAGGGTTGAACTCACAGAAGCTTACCCCTACAAATCCCCTTCCATTGGCTTCACCAACAAGATCTATCACCCCAATGTCGATGAGATGTCCGGTTCTGTCTGCTTGGATGTGATCAACCAGACCTGGAGCCCAATGTTCGACCTTGTGAATATCT…
TC66874	100	dinucleotide	AG	324	50	GCATCACCACACTGTTCCAC	234	20	60.01	55	CACACCATCACACCCTTGAG	437	20	59.99	55	204								CAGCAACAATGCAACATGGCATCCAACATGATGACTTTTATTCGAACAAGGAATGGAGATACACACACATAACACAGGGTGACACACTGGTTTGGATACTCTAGATGGGATCCAATTTTATTGAACGCAAAGGTGAGACACGACCTTGCCCTGTGAAATCTCAGACCATGGATACGCATCATTACGCATCAAGGGATGTCAGCCCAGCATCAGCGTGACAGAAATTGACACAAGCATCACCACACTGTTCCACATAGAGTTTCATCTATTCATCGTCAGCAGCTGCGTTGACCATGTAGTCACATAGGAAAGACATACATCCCCTCTCTCTCTCTCTCTCTCTCTCTCTCTCTCTCTCTCTCTCTCTCTCTCTCCTGTGTTCTGCAAGATAGCCTGCCA…
TC66679	94	trinucleotide	AGG	2248	18	TCAACGTCTGAAGCATCGTC	2216	20	59.99	50	GAAGAACATGCACGAACGAA	2319	20	59.84	45	104	AP005000	87.88	3492	0	3573.73	7	2	CTCGTGCCGAATTCGGCACGAGCCACCATCTCCTCCGGCTCTTCTTCGGCTCTCCTGCTCCTCCTCCTCCTCCGCGCAGTTCGCCGGCCACCACCACCACCCACCGAGAGAATGGCAGGCAACGGAGCCATCGTCGAGAAGGACCCGCTCAACTGGGGCGCGGCGGCGGCCGAGCTCACCGGCAGCCACCTCGACGAGGTGAAGCGGATGGTGGCGCAGTTCCGCGAGCCCGTGGTGAAGATCGAGGGCGCCAGCCTCCGCGTCGGCCAGGTGGCGGCCGTGGCCCAGGCCAAGGACGCGTCGGGCATCTCCGTGGAGCTCGACGAGGAGGCGCGGCCCCGCGTCAAGGCCAGCAGCGAGTGGATCCTCAGCTGCCTCGCCGGCGGCGGCGACATCTAC…
TC85168	100	trinucleotide	AGC	403	18	TACCATATTCGCAGCCACAA	314	20	60.09	45	TCCATGCGCTATGTTGTGTT	538	20	60.14	45	225								CCACGCGTCCGAGCGCATCATTTAAGCCAAGCAAGCTGTGGTCAATACAAATCCACCATGAAGACCTTTCTCATCCTTGCCCTCCTTGCTATCGTGGCGACCACCGCCACAACTGCAGTTAGAGTTCCAGTGCCACAATTGCAGCCACAAAATCCATCTCAGCAACAGCCACAAGAGCAAGTTCCATTGGTACAACAACAACAATTTCTAGGGCAGCAACAACCATTTCCACCACAACAACCATATCCACAGCCGCAACCATTTCCATCACAACAACCATATCTGCAGCTGCAACCATTTCCGCAGCCGCAACTACCATATTCGCAGCCACAACCATTTCGACCACAACAACCATATCCACAACCGCAACCACAGTATTCGCAACCACAACAACCAATT…
TC85168	97	trinucleotide	AAC	421	39	TACCATATTCGCAGCCACAA	314	20	60.09	45	TCCATGCGCTATGTTGTGTT	538	20	60.14	45	225								CCACGCGTCCGAGCGCATCATTTAAGCCAAGCAAGCTGTGGTCAATACAAATCCACCATGAAGACCTTTCTCATCCTTGCCCTCCTTGCTATCGTGGCGACCACCGCCACAACTGCAGTTAGAGTTCCAGTGCCACAATTGCAGCCACAAAATCCATCTCAGCAACAGCCACAAGAGCAAGTTCCATTGGTACAACAACAACAATTTCTAGGGCAGCAACAACCATTTCCACCACAACAACCATATCCACAGCCGCAACCATTTCCATCACAACAACCATATCTGCAGCTGCAACCATTTCCGCAGCCGCAACTACCATATTCGCAGCCACAACCATTTCGACCACAACAACCATATCCACAACCGCAACCACAGTATTCGCAACCACAACAACCAATT…
TC85168	95	trinucleotide	AAC	668	24	ACACAACATAGCGCATGGAA	520	20	60.14	45	CCTGTGGGTTTTGCTGAGAT	779	20	60.11	50	260								CCACGCGTCCGAGCGCATCATTTAAGCCAAGCAAGCTGTGGTCAATACAAATCCACCATGAAGACCTTTCTCATCCTTGCCCTCCTTGCTATCGTGGCGACCACCGCCACAACTGCAGTTAGAGTTCCAGTGCCACAATTGCAGCCACAAAATCCATCTCAGCAACAGCCACAAGAGCAAGTTCCATTGGTACAACAACAACAATTTCTAGGGCAGCAACAACCATTTCCACCACAACAACCATATCCACAGCCGCAACCATTTCCATCACAACAACCATATCTGCAGCTGCAACCATTTCCGCAGCCGCAACTACCATATTCGCAGCCACAACCATTTCGACCACAACAACCATATCCACAACCGCAACCACAGTATTCGCAACCACAACAACCAATT…
TC84908	100	trinucleotide	AGC	435	24	TTTCCACCACAACAGCCATA	238	20	59.96	45	TTGCAATACAACATCCCTGC	534	20	59.54	45	297								TCATCCATCATTCTCATAAGTAGAGCGCATCATTTAAGCCAAGCAAGCAGTGCTCAATACAAATCCACCATGAAGACCTTTCTCATCCTTGCCCTCCTTGCTATTGTAGCAACCACCGCCACAATTGCAGTTAGAGTTCCAGTGCCACAATTGCAGCCACAAAATCCATCTCAGCAACAACCACAAAAGCAAGTTCCATTGGTACAACAACAACAATTTCCAGGGCAGCAACAACCATTTCCACCACAACAGCCATATCCGCAGCTGCAACCATTTCCATCACAACAACCATATATGCAGCTGCAACCATTTCCGCAGCCGCAACTACCATATCCGCAGCCGCAACTACCATATCCGCAGCCGCAACCATTTCGACCACAACAATCATATCCACAACCG…
TC84908	100	trinucleotide	AAC	459	18	TTTCCACCACAACAGCCATA	238	20	59.96	45	TTGCAATACAACATCCCTGC	534	20	59.54	45	297								TCATCCATCATTCTCATAAGTAGAGCGCATCATTTAAGCCAAGCAAGCAGTGCTCAATACAAATCCACCATGAAGACCTTTCTCATCCTTGCCCTCCTTGCTATTGTAGCAACCACCGCCACAATTGCAGTTAGAGTTCCAGTGCCACAATTGCAGCCACAAAATCCATCTCAGCAACAACCACAAAAGCAAGTTCCATTGGTACAACAACAACAATTTCCAGGGCAGCAACAACCATTTCCACCACAACAGCCATATCCGCAGCTGCAACCATTTCCATCACAACAACCATATATGCAGCTGCAACCATTTCCGCAGCCGCAACTACCATATCCGCAGCCGCAACTACCATATCCGCAGCCGCAACCATTTCGACCACAACAATCATATCCACAACCG…
TC84908	100	trinucleotide	AAC	685	48	TTCCATGCAGGGATGTTGTA	509	20	59.92	45	CCTGGCCTGATGGATATTGT	787	20	59.77	50	279								TCATCCATCATTCTCATAAGTAGAGCGCATCATTTAAGCCAAGCAAGCAGTGCTCAATACAAATCCACCATGAAGACCTTTCTCATCCTTGCCCTCCTTGCTATTGTAGCAACCACCGCCACAATTGCAGTTAGAGTTCCAGTGCCACAATTGCAGCCACAAAATCCATCTCAGCAACAACCACAAAAGCAAGTTCCATTGGTACAACAACAACAATTTCCAGGGCAGCAACAACCATTTCCACCACAACAGCCATATCCGCAGCTGCAACCATTTCCATCACAACAACCATATATGCAGCTGCAACCATTTCCGCAGCCGCAACTACCATATCCGCAGCCGCAACTACCATATCCGCAGCCGCAACCATTTCGACCACAACAATCATATCCACAACCG…
TC95008	94	trinucleotide	AGG	135	18	GAGAGAGAGATGGCGTCCAC	89	20	59.95	60	GTCCGCTTGCAGTAGCACTT	339	20	60.6	55	251								GGCACGAGGCCACGTAGACGCAGCAGCAGCAGCAGCGAGCTCTGTCGGTTCTCTATCTAGCATCTCCGGTGTGAAGCGAGCAAGCAGAGAGAGAGAGATGGCGTCCACTCGTCGCATGGCTGCCGCGCCGGCCGTCCTCCTTCTCCTCCTCCTGCTCGTCGCCACAGAGATGGGGACGATGAAGACGGCGGAGGCCCGGACGTGCCTGTCGCAGAGCCACAAGTTCAAGGGCACCTGCCTCAGCAACAGCAACTGCGCCGCCGTGTGCCGCACCGAGAACTTCCCCGACGGCGAGTGCAACACGCACCTCGTCGAGCGCAAGTGCTACTGCAAGCGGACCTGCTAAGCAACACCAGTCCGCGCGACGTCCTCCGGTGGATGCTTGCTACTGGGCTAGAG…
TC88777	100	trinucleotide	AGG	116	18	CGGTAGAGCTTTGCTTGCTT	85	20	59.79	50	GCCATTGGAATCTTGAGCAT	381	20	60.04	45	297	AP004178	93.59	281	4.9e-81	415.3	2	2	GGCACGAGATCCCAAGCCCTATGCGCTAGTAGGTTGCGCATCAGAACCGCCGCAGGAGGAAGAGCGCAGAGCTAGCTTGCTGATCGGTAGAGCTTTGCTTGCTTGCTTGCTTGGAAGGAGGAGGAGGAGGAGGAGATCATGGGGAGGGGAAGGGTCGAGCTGAAGCGCATCGAGAACAAGATCAACCGGCAGGTCACCTTCTCCAAGCGCCGCAACGGCCTGCTCAAGAAGGCCTACGAGCTCTCCGTGCTCTGCGACGCCGAGGTGGCGCTCATCATCTTCTCCAGCCGCGGCAAGCTCTACGAGTTCGGCAGCGCCGGCACAACAAAAACATTGGAAAGATACCAACACTGCTGCTATAATGCTCAAGATTCCAATGGCGCACTATCTGAAACTCAG…
TC88777	100	trinucleotide	AGC	747	21	TCAACAGGCAACTCAAGCAC	623	20	60.03	50	ACCCCAGCATGAAGTTGTTC	907	20	59.97	50	285	AP004178	93.59	281	4.9e-81	415.3	2	2	GGCACGAGATCCCAAGCCCTATGCGCTAGTAGGTTGCGCATCAGAACCGCCGCAGGAGGAAGAGCGCAGAGCTAGCTTGCTGATCGGTAGAGCTTTGCTTGCTTGCTTGCTTGGAAGGAGGAGGAGGAGGAGGAGATCATGGGGAGGGGAAGGGTCGAGCTGAAGCGCATCGAGAACAAGATCAACCGGCAGGTCACCTTCTCCAAGCGCCGCAACGGCCTGCTCAAGAAGGCCTACGAGCTCTCCGTGCTCTGCGACGCCGAGGTGGCGCTCATCATCTTCTCCAGCCGCGGCAAGCTCTACGAGTTCGGCAGCGCCGGCACAACAAAAACATTGGAAAGATACCAACACTGCTGCTATAATGCTCAAGATTCCAATGGCGCACTATCTGAAACTCAG…
TC89813	100	trinucleotide	AGC	346	18	TACCATATTCGCAGCCACAA	257	20	60.09	45	GATCTTCCACGCGCTATGTT	488	20	60.24	50	232								ATGAAGACATTTCTCATCCTTGCCCTCCTTGCTATCGTGGCGACCACCGCCACAACTGCAGTTAGATGGCCAGTGCCACAATTGCAGCCACAAAATCCATCTCAACAACAGCCACAAGAGCAAGTTCCATTGGTACAACAACAACAATTTCTAGGGCAGCAACAACCATTTCCACCACAACAACCATATCCACAGCCGCAACCATTTCCATCACAACAACCATATCTGCAGCTGCAACCATTTTCGCAGCCGCAACTACCATATTCGCAGCCACAACCATTTCGACCACAACAACCATATCCACAACCGCAACCACAGTATTCGCAACCACAACAACCAATTTCACAGCAGCAGCAGCAGCAGCAACAACAACAACAACAACAACAACAACAACAAGAA…
TC89813	97	trinucleotide	AAC	364	42	TACCATATTCGCAGCCACAA	257	20	60.09	45	GATCTTCCACGCGCTATGTT	488	20	60.24	50	232								ATGAAGACATTTCTCATCCTTGCCCTCCTTGCTATCGTGGCGACCACCGCCACAACTGCAGTTAGATGGCCAGTGCCACAATTGCAGCCACAAAATCCATCTCAACAACAGCCACAAGAGCAAGTTCCATTGGTACAACAACAACAATTTCTAGGGCAGCAACAACCATTTCCACCACAACAACCATATCCACAGCCGCAACCATTTCCATCACAACAACCATATCTGCAGCTGCAACCATTTTCGCAGCCGCAACTACCATATTCGCAGCCACAACCATTTCGACCACAACAACCATATCCACAACCGCAACCACAGTATTCGCAACCACAACAACCAATTTCACAGCAGCAGCAGCAGCAGCAACAACAACAACAACAACAACAACAACAACAAGAA…
TC89813	95	trinucleotide	AAC	613	24	GCAGATCCCTGAGAAGTTGC	549	20	59.95	55	CGTCTGTAGCGCTAGGTTCC	792	20	60.03	60	244								ATGAAGACATTTCTCATCCTTGCCCTCCTTGCTATCGTGGCGACCACCGCCACAACTGCAGTTAGATGGCCAGTGCCACAATTGCAGCCACAAAATCCATCTCAACAACAGCCACAAGAGCAAGTTCCATTGGTACAACAACAACAATTTCTAGGGCAGCAACAACCATTTCCACCACAACAACCATATCCACAGCCGCAACCATTTCCATCACAACAACCATATCTGCAGCTGCAACCATTTTCGCAGCCGCAACTACCATATTCGCAGCCACAACCATTTCGACCACAACAACCATATCCACAACCGCAACCACAGTATTCGCAACCACAACAACCAATTTCACAGCAGCAGCAGCAGCAGCAACAACAACAACAACAACAACAACAACAACAAGAA…
TC77885	100	trinucleotide	AGG	218	21	CTCCTCCTCTTCCTCCGACT	153	20	59.94	60	TCACGAGAGAGTGGGATCG	441	19	59.92	57.8	289								AAGCTTGGTACCGAGCTCGGATCCACTAGTAACGGCCGCCAGTGTGGTGGAATTCAATTCATCTACGTTTCCACTCTCTTCCTCCTCTCCTCCTCGGACTGCTCAACGGTGGTCCGTCGTCGGCGACGGCAGTTTGATGACGGCGCCGCCGCCTCCTCCTCTTCCTCCGACTGCTCGGTGGTCCGTGGCCGGCCACGGCAGTTTGATGACGGCACCGCCTCCTCCTCCTCCTCCTCCTGCTCGGTGGTCCGTGGCCGGCGACGGCAGTTTGATGACGACGCCGCCTCCTCCTCCTCCCACTGCTCGGTGGTCCGTGGCCGGCGACGGCAGTTTGATGAAGGCGCCGCCTCCTCCTCCTCCTCCTCCTCCTCCGACTGCTCGGTGGTCCGTGGCCGGCGG…
TC77885	100	trinucleotide	AGG	347	24	CTCCTCCTCTTCCTCCGACT	153	20	59.94	60	TCACGAGAGAGTGGGATCG	441	19	59.92	57.8	289								AAGCTTGGTACCGAGCTCGGATCCACTAGTAACGGCCGCCAGTGTGGTGGAATTCAATTCATCTACGTTTCCACTCTCTTCCTCCTCTCCTCCTCGGACTGCTCAACGGTGGTCCGTCGTCGGCGACGGCAGTTTGATGACGGCGCCGCCGCCTCCTCCTCTTCCTCCGACTGCTCGGTGGTCCGTGGCCGGCCACGGCAGTTTGATGACGGCACCGCCTCCTCCTCCTCCTCCTCCTGCTCGGTGGTCCGTGGCCGGCGACGGCAGTTTGATGACGACGCCGCCTCCTCCTCCTCCCACTGCTCGGTGGTCCGTGGCCGGCGACGGCAGTTTGATGAAGGCGCCGCCTCCTCCTCCTCCTCCTCCTCCTCCGACTGCTCGGTGGTCCGTGGCCGGCGG…
TC65815	100	dinucleotide	AT	538	18	TCAGCATCCCCTACTCCATC	409	20	60.03	55	AAACTCCCGTCTCTGCTCAA	708	20	59.98	50	300								GGGCGCCTANAATAATGGTCCCCGGGCTGCAGAATTCGGACGAGGCAAATCTAGCTAATTACCCACCCTCTCCCTGCGAGCCCTCCACCACAACTACAGCTAACTCGGTCGAGATGGCTCGCACTGCAGCAACAAAGCTCGTGCTGGTCGCCCTGGTGGCGGCAATGCTCCTGGTAGCCTCCGACGCGGCGATCTCCTGCGGTCAGGTGAACTCTGCCCTGGCCTCCTGCGTCTCCTACGCAAAAGGCAGCGGGGCCAGCCCGCCTGGGGCCTGCTGTTCCGGAGTTAGGAGATTGGCCGGCTTAGCGCGGAGCACCGCCGACAAGCAAGCGGCATGCAGGTGCATCAAGAGTGCTGCCGGTGGGCTCAACCCCGGAAAGGCTGCAAGTATCCCCTCCA…
TC67423	100	trinucleotide	ACC	692	18	CAGTACACCAAGGAGTCCGC	516	20	60.71	60	CAAATATGTAGAAGGCCCGC	793	20	59.56	50	278	AC098833	89.4	236	2.6e-48	270.54	2	5	ATTCGGCACGAGGCCAAGCACAGTCGAGCAGAAGCCTAAAGCGAGTGACATTTCCCCCTTCCGAGCTAGCTCAAGAAACCAATATGGCCTCCAACCAGAACCAGGCCAGCTACCACGCCGGCGAGACCAAGGCCCGCACCGAGGAGAAGACCGGGCAGGTGATGGGCGCGACCAAGGACAAGGCGGGGCAGACCACGGAGGCCACCAAGCAGAAGGCCGGACAGACCACCGAGGCCACCAAGCAGAAGGCCGGCGAGACGGCCGAGGCAACGAAGCAGAAGGCCGGTCAGGCCACGGAGGCCACGAAGCAGAAGGCCGGCGAGACGGCCGAGGCCACCAAGCAGAAGGCCGCCGAGGCCAAGGACAAGACTGCGCAGACGGCGCAGGCGGCCAAGGAGC…
TC69435	95	pentanucleotide	CCGCG	372	20	TGCCCAGCTTCTTCTCAGAT	269	20	60.09	50	TTGATCACCAGGCTGTTCTG	512	20	59.83	50	244	AP004814	88.64	361	2.2e-79	387.52	2	2	GTAAAATCCAGAAACATCCGACGAACACAGGCAGGGAGAGAAGGGAGAGCGTGGACAATGGCATCACGGGTGGTGTTCTCCAACAGGATCCCGCTGGTGCGCGCCATGGAGAACCTCCTGGCCGCGTCCTCCGGGTCGGCTCTCAGGCCGGCTGCCGTCGCCGGCGGCGTCCGCGGGTACAACGCCGGCGCGCCCCTCCGGAGCTACGACCGGGACGAGGCGGTCGAGCGCAGCCCCCGCAGCGGCGCGCGCGAGCGCGACGTCGGCGTGCCCAGCTTCTTCTCAGATGTGTTCCGTGACCCGTTCAGCGCGCCGCAGAGCCTGGGCCGGCTGCTGAGCATGCTGGACGACGTGGCGGCGGCGTCCCCCGACGGCGCGGCGCGGGCGGCGCCGCTCCGG…
TC86229	100	tetranucleotide	AGCC	104	16	GCTCCGTAGCCTCTCTCTCC	55	20	60.63	65	GCCTGTAGGACTGCGAGAAG	217	20	60.15	60	163	AL731605	89.72	1060	1.1e-85	1236.97	8	4	CGCGCCGCGACGTAAAAAACGTAGCAAGCTAATACCACTCTTCTGAAATCTTAAGCTCCGTAGCCTCTCTCTCCTCGTCAGCGCCGGCCAGACCACGCACCGGCAGCCAGCCAGCCAGCAGCAATGGAGACCGTCGCGGCCGCCGGCTACGCGCACGGGGCCGCCACGCGCTCCCCGGCGTGCTGCGCCGCCATGTCCTTCTCGCAGTCCTACAGGCCCAAGGCTGCCAGGCCGGCGACCTCGTTCTACGGCGAGTCGCTGCGGGCGAACACGGCGAGGACGTCGTTCCCGGCGGGGCGGCAGTCCAAGGCGGCCAGCCGGGCGGCGCTCACCACCCGCTGCGCGATCGGCGACAGCCTGGAGGAGTTCCTGACCAAGGCGACGCCGGACAAGAACCTC…
TC87225	100	trinucleotide	ACG	221	18	CAAAATCATCACCCACCACA	10	20	60.21	45	ATCACGTCCTGCGAGAAGAA	290	20	60.94	50	281	AP003488	89.16	240	8.7e-33	270.6	2	6	GCAAGAATCCAAAATCATCACCCACCACAGAGCGAGAGAGAGAAGAGAGAGAAAGAGGAGAAAGAGACCATGGCTTCCGCCGTCGATTGCAAGGGCAAGGAAATCGCGCCGGCCAGCCTCCTCAAGTCCGGTGCTCCCGTGGCCTTCCGCTCGGTCCACTCCCCCGCCGTCACCGCCGCCCGCCGCCCGTACAACACCCAGGCCAAGGAGGTCAGCCGCTACGACGACGACGACGACGACTACAGCGGCCGCGACCTCGTCATCCCCAGCTTCTTCTCGCAGGACGTGATCGACCCGCTCGGCGCGCCGACCAGCATGGCCCGTCTGCTGTCTCTGATGGAGGACGTCGCATCTCAGACCGGCGGCCTCTCCTCCACTGCTGGGGCTGGCGCGTCGCGG…
TC77630	100	trinucleotide	AGC	221	18	CGCTGCACCACTACATCACT	73	20	59.92	55	GTGTTCAGGGAGAGGGGG	279	18	60.45	66.6	207								CTTCACCTCAAGCTCAATCCGTCTCCTTTGCGCAGGACTAGCTCGGGGACAGCGTCGCCGGGAGAGCTCGATCGCTGCACCACTACATCACTAGAGATAGCCCATGGAGGAGATCGGCCACCACTTCGGGCTGGGAGCCACCGCCCACGGCCAGCACCACAGCCAGCTCCCATGGGGCTCTTCGCCGCTCAGCGCCGTCATCGCGCCGCCCCCACAGCAACAGCAGCAGCAGCAGCAGTCCGCCGGCTATCTGGCGCACAGCCCCCTCTCCCTGAACACGGCGCCGCCCAGTGGAAGCCACGGCGGCGGCAGCGGGTGTAGCAACCCGGTGCTGCAGCTGGCCAACGGCAGCCTCCTGGAGGCGTGCGCCAAGGCGGCCAAGGAGCCGTCGTCGTCGTC…
TC86024	100	dinucleotide	AG	53	22	GAGAAATAAGCGGTGCTTGC	28	20	59.98	50	GCAAAAATTGGAGCCATGAT	271	20	59.9	40	244	AC130601	88.49	278	1.4e-27	298.87	3	5	GGCACCAGGCAACAACAAAGTGCGCGTGAGAAATAAGCGGTGCTTGCCAAGCAGAGAGAGAGAGAGAGAGAGAGATGGCGGCGGCGGCGACGGCGACGACTACAGCGGCGGCGACGGCGGCGGCGGTGGGGCCGGGGGAGGTGATCTCCGTCCACAGCCTGGAGCAGTGGACCATGCAGATCGAGGAGGCCAACGCCGCCAAGAAGCTGGTGGTGATTGACTTCACTGCATCATGGTGCGGACCATGCCGCATCATGGCTCCAATTTTTGCTGATCTCGCCAAGAAGTTCCCAGCTGCTGTTTTCCTCAAGGTCGACGTTGATGAACTGAAGCCCATTGCTGAGCAATTCAGCGTCGAGGCCATGCCAACCTTCCTGTTCATGAAGGAAGGAGACGTCA…
TC86024	95	trinucleotide	CCG	105	21	GAGAAATAAGCGGTGCTTGC	28	20	59.98	50	GCAAAAATTGGAGCCATGAT	271	20	59.9	40	244	AC130601	88.49	278	1.4e-27	298.87	3	5	GGCACCAGGCAACAACAAAGTGCGCGTGAGAAATAAGCGGTGCTTGCCAAGCAGAGAGAGAGAGAGAGAGAGAGATGGCGGCGGCGGCGACGGCGACGACTACAGCGGCGGCGACGGCGGCGGCGGTGGGGCCGGGGGAGGTGATCTCCGTCCACAGCCTGGAGCAGTGGACCATGCAGATCGAGGAGGCCAACGCCGCCAAGAAGCTGGTGGTGATTGACTTCACTGCATCATGGTGCGGACCATGCCGCATCATGGCTCCAATTTTTGCTGATCTCGCCAAGAAGTTCCCAGCTGCTGTTTTCCTCAAGGTCGACGTTGATGAACTGAAGCCCATTGCTGAGCAATTCAGCGTCGAGGCCATGCCAACCTTCCTGTTCATGAAGGAAGGAGACGTCA…
TC86630	100	trinucleotide	AAC	409	45	ACCCTGTGTCATTGGTGTCA	250	20	59.84	50	GCTGGTTGTTGAGGTTGGAT	526	20	59.97	50	277								CCCAACAACCACAACAACCATTTCCCCAGCCCCAACAACCCCAACTACCATTTCCGCAACAACCACAACAACCATTCCCCCAGCCTCAACAACCCCAACAACCATTTCCCCAGTTACAGCAACCACAACAACCTTTACCCCAGCCCCAACAACCGCAACAACCATTCCCCCAGCAACAACAACCATTGATTCAGCCATACCTACAACAACAGATGAACCCCTGCAAGAATTACCTCTTGCAGCAATGCAACCCTGTGTCATTGGTGTCATCCCTCGTGTCAATGATCTTGCCACGAAGTGATTGCAAGGTGATGCGGCAACAATGTTGCCAACAACTAGCACAGATTCCTCAGCAGCTCCAGTGCGCAGCCATCCATGGCATCGTGCATTCCATCATCA…
TC76441	100	trinucleotide	CCG	2723	18	CAGAGGTCCGACATCCTCAT	2682	20	60.07	55	AAGATTATTCCCGAAGCCGT	2945	20	59.93	45	264	AC130611	91.59	2664	0	3489.4	5	5	GCACGAGGCCCAAAGTCTGTCTGATCCATTGTAGGTTGTGAGCGCAAGCAGCAGCGGCCATGAACCCGGACAACTTCACGCACAAGACCAACGAGGCGCTGGTGGCGGCGCACGAGGCGGCGTCGGAGGCCGGCCACGCGCAGATCACGCCGCTGCACCTGGCGGCGGCGCTGGCGGCGGACAAGTCGGGCATCCTGCGGCAGGCCGTCGCGGGGGCGTCCGGCGGGAACGCGTCCGCGGGGGACTCGTTCGAGCGCGTGCTCGCCGCCGCGCTCAAGAAGCTGCCGTCGCAGTCGCCGCCGCCGGACTCCGTGCCGGCCTCCACGGCGCTCATCAAGGCCATCCGCCGCGCGCAGTCGGCGCAGAAGAAGCGCGGGGACTCGCACCTCGCCGTCGACC…
TC84812	100	tetranucleotide	ACAT	1176	16	TTGCATCATCAGCTGCTACC	1039	20	59.97	50	TTGTGGAAGCTCTTTCTTTGC	1270	21	59.62	42.8	232	AP003802	87.6	1048	5e-143	1048.1	3	7	CGGCACGAGGGAGCAAACACCATTCAAGCTACAGGGCACTAGCTAGACAGAGCTAGCAATGGCGAAGGACATTGAGGCGGCACCCCAGGGGGGCGAGTTCTCCACCAAGGACTACTCGGACCCGCCCCCGGCGCCGATCGTGGACTTCGAGGAGCTGACCAAGTGGTCGCTCTACCGCGCGGTGATCGCCGAGTTCGTCGCCACGCTCCTCTTCCTCTACATCACCGTGGCCACCGTCATCGGGTACAAGCACCAGTCCGACCCCACCGTCAACACCACCGACGCGGCCTGCAGCGGCGTCGGCATCCTCGGGATCGCCTGGGCCTTCGGCGGCATGATCTTCGTCCTCGTCTACTGCACCGCCGGCGTCTCAGGTGGACACATCAACCCGGCGGTGAC…
TC67232	93	tetranucleotide	AGGC	1987	16	GAGTGCCTCAAGGAGTGGAA	1772	20	60.38	55	GCTCCCATCATACAAGTTACAACA	2043	24	60.29	41.6	272								CCACCGGCTTCGGGGCCACCTCCCACCGCCGGACCAAGAGGGCGGCGCGCTCCAGAGAGAGCTCATCAGGTTCCTTAACGCCGGTGCCTTCGGAACTGGCACGGACGGACACGTTCTGCCCGCCGAGGCGACACGCGCGGCTATGCTCGTCCGCATCAACACCCTCCTGCAGGGTTACTCCGGCATCCGCTTCGAGATCCTCGAGGCCATCACCAAGCTGCTCAATGCCAATGTCACGCCGTGCTTGCCGCTCCGGGGCACCATCACCGCATCCGGTGACCTTGTGCCGCTGTCCTACATTGCCGGCCTTATCACCGGCCGACAGAACTCTGTTGCGGTGGCCCCTGATGGCAGCAAGGTGACTGCTGCCGAGGCATTCAAGATCGCCGGGATCGAGCA…
TC68952	100	trinucleotide	CCG	126	18	ACGACAGACCAGCCAGTGAT	94	20	60.74	55	GAAGCCTCAAGATTTGCTCG	352	20	60.09	50	259	AL606594	87.06	1939	3e-161	1861.89	9	4	GATTCCTCCGCGATTTCCTCCTCGGCCGCCCGCCGATTCCCTGTCGATCGAGCTGTCGCGGTGCCTTGGTCGGATTCGGGACCCTCAGCCATGACGACAGACCAGCCAGTGATCAGCCTGCGCCCCGGCGGCGGCGGCGGCGGGCCCCGCGGCGGCCGCCTCTTCGCCCCCGCCTTCGCGGTCGCCGCCTCCGGCTCCGGCGACTTCCTCCGCCCGCACGGCGGCGGCGCCTCCGGCGTCTCCAGGATTGGTGACTTGCATTCTGAGTCACGTGAGCGTGTTCGTTATTCAAGAGATCAACTTCTTGACCTGCGCAAGATTACTGATGTAACCGAGCAAATCTTGAGGCTTCAGCAAGAAATTGAAGCAGAGCTTAATGGTGACGATCAGAGACTGGGT…
TC85687	100	pentanucleotide	AGATC	1812	20	ACCAAGATCAACTCCATGCC	1644	20	59.93	50	CGTACAAGCAAACAGCCGTA	1881	20	59.93	50	238	AP004274	90.59	829	5.2e-48	1028.83	8	7	TGCAGGNAATTCGGCACGAGGCCCTTTTTGTACAGTCTAGTGTTCGGGGAAGGTGTTGTGAACGATGCCACATCGGTCGTGCTTTTCAACGCGCTCCAGAACTTCGATCCTAACCAGATCGACGCGATCGTCATTCTGAAGTTCTTGGGGAACTTCTGCTACTTATTCGTGTCAAGCACCTTCCTTGGAGTGTTTACTGGATTGCTTAGTGCATACGTCATCAAGAAGTTATACATAGGAAGGCATTCTACTGACCGTGAGGTTGCACTTGTGATGCTCATGGCCTACCTCTCATATATGCTAGCTGAGCTGCTAGATTTGAGTGGTATCCTCACTGTATTCTTCTGTGGTATTGTGATGTCACATTACACTTGGCACAACGTGACAGAGAGCTCAAGA…
TC87727	95	trinucleotide	ACC	424	21	ACCGTGATGGAGATCGAGAC	352	20	60.08	55	CCACCAATACCTGTCATCCC	611	20	60.05	55	260								GCACGAGGGAGAGTTCGATTTCCGACTAAAACCTCTCGCCGCCGACGACCAAGCTCGGAGACCTATTGACCTAGTTCCCAATGTCGGACGCAGATGATTACCGTTGCTTCGTTGGCAGTCTGTCATGGAACACAACTGATGTGGATCTGAAGGATGCTTTTGGGAAATTTGGTCGAGTTACTGAGACAAAGGTGGTTCTTGACAAGTTCTCTGGCCGATCACGTGGCTTTGGATTTGTGACTTTTGATGACAAGAAGGCCATGGAAGAAGCTGTTGAGGCTATGAATGGAATTGATTTGGATGGAAGGAATATTACTGTTGAAAGAGCACAACCTCAAGGTTCAGGCAGGGACCGTGATGGAGATCGAGACTATCGTGGTGGTGGTGACCGCTATGGTG…
TC66071	94	trinucleotide	CCG	503	18	CCGTGGATGCTACAAGTGC	448	19	60.27	57.8	CTCCTCCATAGCCACCACC	548	19	60.48	63.1	101	AP004591	86.81	341	6.7e-40	320.64	3	8	GGCACGAGGCGATCTAGGGTTTCCTGCTAGGGTTTTGGTCCTTCGGTTTCGGCGGCGCAAGATGGGGGAGAGGGTCAAGGGAACCGTGAAGTGGTTCAACGTCACCAAGGGGTTCGGCTTCATCTCCCCGGAGGACGGCAGCGAGGACCTCTTCGTCCACCAGTCCGCCATCAAGTCCGACGGCTACCGCAGCCTCAACGAGAACGACACCGTCGAGTTCGAGGTCATCACCGGCGACGACGGTCGCACCAAGGCCTCCGACGTCACCGCACCAGGAGGAGGAGCGCTCTCCGGCGGCTCCCGCCCTGGCGATGGCGGTGGTGACCGTGGGGGCCGCGGCGGCTACGGTGGCGGTGGCTACGGCGGTGGCGGTGGCGGTGGCGGCTACGGAGGCGGTGG…
TC86963	95	trinucleotide	ATC	2214	21	TGGCTTCCTTTTCTCTTGGA	2089	20	59.92	45	ATCCATGCCATTTTCATTCC	2285	20	59.58	40	197	AP004851	83.38	403	2.8e-19	269.1	3	2	CAGAAAAGAATCTACCGAGTTACCTCGGGATCATCGGGCCAGCAGCGGCGGCGCCATGGATTCGTCTCGCGTCATACTCATCCCCGGCACGCCGCCGCTGCCGTACGCCTACGAGCAGCTGCCGTCCTCCTCCGCGGACGCCAAGGGCATCGAGGAGGAGCGGGCCGGCGGCGGTGGCCTGAGGTGGCGCGCGTGCGCCGCCGTGCTGGCCGCCTCGGCCGTGGTGGCGCTCGTCGTCGCCGCCGCGGTCTTCGGGGCCAGCGGGGCGGGCTGGGACGCGGTGGCCGCCTCCGTGCCGGCGACCCCGGCGACGGAGTTCCCGAGGAGCAGGGGCAAGGAGCACGGCGTGTCGGAGAAGACGTCGGGGGCCTACTCCGCCAACGCGTTCCCGTGGAGCAA…
TC88519	94	trinucleotide	ATC	1146	18	CTTCCGGTGGAAAACCCTAT	920	20	60.18	50	GCAAACGCGTCTACAAGTGA	1202	20	60.05	50	283	AL772418	88.7	416	3.8e-20	454.47	5	12	GCCCCCACCCCGACCCCAACCCCGCACCAACCTCGCGGAAGGAAGGCCGACGACCAAACCCTAGGCGAGCGGCAGCCTCCGATCCCCTCTCCCCGATCTCTATAAAACCACCGCGGATTTCGAATTCTCTCTTCCCCGCGGGAGAATCCCGCGGCTCCTCCTCCCTCGGCGCGCCCGGACCGGCGTCCTCCCGCGGGGCCGGGGGGCGGCGGCGGGGGCGACGGCGGTGGATGGCGGAGGCGGCGGCGCTGGAGGGGAGCGAGCCGGTGGATCTGACCAAGCACCCCTCCGGCATCATCCCCACGCTCCAGAATATTGTGTCGACGGTCAACCTGGACTGTAAATTGGACCTGAAAGCAATAGCTCTCCAGGCACGCAATGCAGAGTATAACCCCAAGC…
TC100823	100	trinucleotide	ACC	93	18	GTCGCACCGTTACACAGACA	63	20	60.79	55	TGGTCCTTGTACTCACGCAG	218	20	59.89	55	156	AC105731	85.06	1459	6.6e-60	1167.2	7	3	ATGCCAAGAACCGTGTCGGACGGAGGCGAGGACTTTGACGGCGACGTCTCCAGCCAGACGGGGTCGCACCGTTACACAGACAGCAACAGCACCCACCACCACCACCACCATGGCTACAAGGTCGGGTTCCCGCCGGCGAAGGGCCTCCTCGCGGAGTTCGCAGATGGGGTGAAGGAGACATTCTTCGCCGACGATCCGCTGCGTGAGTACAAGGACCAACCGAGGTCCAAGAAGCTGTGGCTCAGCCTGGTGCACCTCTTCCCGGTGCTGGACTGGGCCAGGAGCTACAGCTTCGGCAAGTGCAAAGGGGACTTCGTCGCCGGCCTCACCATCGCCAGCCTCTGCATACCTCAGGGACATCGGTTATGCCAAGCTTGCTTTCCTGCCAGCACATGTTGG…
TC67785	93	tetranucleotide	AAAG	2453	16	ATGTAGGGGGAGGTCGAATC	2388	20	60.15	55	TGCAAGAGACTTGTTGTAAATTCC	2499	24	59.7	37.5	112	AC099402	93.93	2176	0	3078.1	3	10	TATAATACTTTATTTGGTAATAATACTTCGTTACCTAGTTATTTTATTANTTTTGATTAACCAACTAACCCACTTCTTAATTTTTAATTATTTCAATGGGTAATTTTTGAAAATTAGGATTTCAGTATTTTTTCTTATTCTTTTTATTTATTCTTTCAGAAAGAGATAAGAATTGGTTTGGTGAATCGGAAACCACTTTTATAGAAAAATTGAAGTAAAAATTGAAGTAAAAATTGCAATTTCTTTTCTTATGGAACATACATATCAATATGCATGGGTAATCCCTCTTCTCCCACTTCCAGTTATTATGTCAATGGGATTTGGCCTTATTCTTATTCCGACAGCAACAAAAAATCTTCGTCGCATATGGGCTTTTCCTAGTGTTTTACTCTTAAGTAT…
TC70414	94	trinucleotide	CCG	361	18	ACTGGGTGGTCGTCAACATC	282	20	60.85	55	TGACCTTGTCCACAGTCACC	521	20	59.55	55	240	AC112159	91.02	312	4.3e-68	397.5	2	5	GGCACGAGGGAACAATCCAGCAAACTCATCGCACGAGGATCAACAGCAGCAGAGAGAAGCAAACCGGCCGGCCGGCGAGATGGCGCAGGAGAGCCTGAGGCTGGTGTGCCCGCCGGTGTCGGCGCACGAGGGGCGGCTGCCGCGGCAGTACACGCTGGAGGGGCAGGGCGCGAAGAAGGACATCTCGCCGCCGCTGGAGTGGTACGGGGTGCCCGACGGCACGCGGTCGCTGGCGGTGGTGGTGCAGGACGTCGACGCGGACGAGCGGGTGCCGTGGACGCACTGGGTGGTCGTCAACATCTCGCCCGAGGAGAAGGGGCTGCCCGAGGGCTTCTCCGGCGCCGGGGGCAACGCCAACGCCGGCGGCGGCGACGGCGGCGTCCAGGAGGGGGTCAACGA…
TC68640	94	dinucleotide	AC	821	18	CAAGTGGGAAGGAGCAGTTC	664	20	59.84	55	CAGCACACACTTGACGGACT	867	20	59.94	55	204	AC113948	85.76	1152	3e-137	953	3	10	GCACGAGGGCATTCTGCAACCACTTTCATCAACGTCTCCTACGCTCACCGTTCGTTGCTCCGCACATCAGCAGGACTTGCCAATGGCGGGAGACGGCGAGCTGAAGCTGCTGGGCGTGTGGACGAGCCCGTTCGTCATCAGGGTGCGCGTGGTGCTCAACCTCAAGTCGCTGCCGTACGAGTACGTGGAGGAGAGCCTGGGCAGCAAGAGCGCGCTCCTCCTGGGCTCCAACCCGGTGCACCAGAGCGTGCCCGTCCTCCTCCACGGCGGCCGCCCCGTGAACGAGTCCCAGGTCATCGTGCAGTACATCGACGAGGTCTGGGCGGGGGCCGGCCCGTCCGTGCTCCCGGCCGACCCCTACGAGCGCGCCACGGCGCGCTTCTGGGCGGCGTACGTCGA…
TC85296	100	trinucleotide	AGC	413	24	ATTTCCACAGCCGCAACTAC	308	20	60.14	50	TTCCATGCGCTATGTTGTGT	537	20	60.14	45	230								TCGGCACGAGGCTCATAAGTAGAGCGCATCATTTAAGCCAAGCAAGCAGTGCTCAATACAAATCCACCATGAAGACCTTTCTCATCCTTGCCCTCCTTGCTATTGTGGCGACCACCGCCACAACTGCAGTTAGAGTTCCAGTGCCACAATTGCAGCTACAAAATCCATCTCAGCAACAGCCACAAGAGCAAGTTCCATTGGTACAAGAACAACAATTTCCAGGGCAGCAACAACCATTTCCACCACAACAGCCATATCCGCAGCCGCAACCATTTCCATCACAACAACCATATCTGCAGCTGCAACCATTTCCACAGCCGCAACTACCATATCCGCAGCCGCAACCATTTCGACCACAACAACCATATCCACAGCCGCAACCACAGTATTCGCAACCAC…
TC85296	100	trinucleotide	AAC	437	21	ATTTCCACAGCCGCAACTAC	308	20	60.14	50	TTCCATGCGCTATGTTGTGT	537	20	60.14	45	230								TCGGCACGAGGCTCATAAGTAGAGCGCATCATTTAAGCCAAGCAAGCAGTGCTCAATACAAATCCACCATGAAGACCTTTCTCATCCTTGCCCTCCTTGCTATTGTGGCGACCACCGCCACAACTGCAGTTAGAGTTCCAGTGCCACAATTGCAGCTACAAAATCCATCTCAGCAACAGCCACAAGAGCAAGTTCCATTGGTACAAGAACAACAATTTCCAGGGCAGCAACAACCATTTCCACCACAACAGCCATATCCGCAGCCGCAACCATTTCCATCACAACAACCATATCTGCAGCTGCAACCATTTCCACAGCCGCAACTACCATATCCGCAGCCGCAACCATTTCGACCACAACAACCATATCCACAGCCGCAACCACAGTATTCGCAACCAC…
TC85296	100	trinucleotide	AAC	684	30	TTCCATGCAGGGATGTTGTA	490	20	59.92	45	GAAGGAGACTTGGCTCAACG	734	20	59.98	55	245								TCGGCACGAGGCTCATAAGTAGAGCGCATCATTTAAGCCAAGCAAGCAGTGCTCAATACAAATCCACCATGAAGACCTTTCTCATCCTTGCCCTCCTTGCTATTGTGGCGACCACCGCCACAACTGCAGTTAGAGTTCCAGTGCCACAATTGCAGCTACAAAATCCATCTCAGCAACAGCCACAAGAGCAAGTTCCATTGGTACAAGAACAACAATTTCCAGGGCAGCAACAACCATTTCCACCACAACAGCCATATCCGCAGCCGCAACCATTTCCATCACAACAACCATATCTGCAGCTGCAACCATTTCCACAGCCGCAACTACCATATCCGCAGCCGCAACCATTTCGACCACAACAACCATATCCACAGCCGCAACCACAGTATTCGCAACCAC…
TC87546	91	tetranucleotide	AAGT	1044	24	TGGCTGAGACTGAAAGTGGA	1002	20	59.54	50	CGGCCACTTCTTTACCTCAA	1147	20	60.24	50	146	AC120988	91.28	539	2.7e-27	699.22	7	5	GGGTGGATGACAATGCTGACATTACTTTATCATGTGCCCCTGTTGGAGAGAGCCGGGCATCTGAGTACGGGCTAGTGAAGTTCGACAGTTCAGGCCGTGTGGTCCAGTTTTCTGAGAAGCCAAAGGGTGACGATCTGGAAGCGATGAAAGTGGACACCAGTTTTCTCAATTTCGCCATAGACGATCCTGCTAAATATCCATACATTGCTTCTATGGGAGTCTATGTCTTCAAAAGAGATGTTCTGCTCAACCTTCTAAAGTCAAGATATGCAGAACTACATGACTTTGGGTCTGAGATCCTCCCGAGAGCTCTGCATGACCACAATGTACAGGCTTATGTCTTCACTGACTACTGGGAGGACATTGGAACAATCAGATCCTTCTTCGATGCAAACATGG…
TC65592	100	trinucleotide	CCG	392	18	AACATCACCGTCAACGAGG	347	19	59.53	52.6	GAGGCTCAGTTCCTCCACTG	623	20	59.98	60	277	AL713905	91.41	198	2.7e-42	258.67	2	12	GATTCGGACGAGGGTTGGCTTCTCCTCCCCTTCCGGTTCGGGTTCTGGTTCGGTTCGGGTCCGAGAGTAGCTAGCCTAGTCTAGGGTTTCCGTAGAGAGGAAGGGAGAGGGAGATCCATCCATGGCGGAGACGGAGTACCGCTGCTTCGTGGGCGGCCTCGCCTGGGCCACCGACGACAACAACCTCCAGCAGGCCTTCAGCCAGTACGGCGAGATCCTCGACGCCAAGATCATCAACGACCGCGAGACGGGGAGGTCCCGCGGGTTCGGCTTCGTCACGTTCGGCAGCGAGGAGTCGATGCGCCAGGCCATCGAGGAGATGAACGGCAAGGAGCTCGACGGGCGCAACATCACCGTCAACGAGGCCCAGTCCCGCCGCTCGGGCGGAGGGGGCGGCGG…
TC65592	93	trinucleotide	CCG	514	30	AACATCACCGTCAACGAGG	347	19	59.53	52.6	GAGGCTCAGTTCCTCCACTG	623	20	59.98	60	277	AL713905	91.41	198	2.7e-42	258.67	2	12	GATTCGGACGAGGGTTGGCTTCTCCTCCCCTTCCGGTTCGGGTTCTGGTTCGGTTCGGGTCCGAGAGTAGCTAGCCTAGTCTAGGGTTTCCGTAGAGAGGAAGGGAGAGGGAGATCCATCCATGGCGGAGACGGAGTACCGCTGCTTCGTGGGCGGCCTCGCCTGGGCCACCGACGACAACAACCTCCAGCAGGCCTTCAGCCAGTACGGCGAGATCCTCGACGCCAAGATCATCAACGACCGCGAGACGGGGAGGTCCCGCGGGTTCGGCTTCGTCACGTTCGGCAGCGAGGAGTCGATGCGCCAGGCCATCGAGGAGATGAACGGCAAGGAGCTCGACGGGCGCAACATCACCGTCAACGAGGCCCAGTCCCGCCGCTCGGGCGGAGGGGGCGGCGG…
TC65592	94	trinucleotide	CCG	575	18	AACATCACCGTCAACGAGG	347	19	59.53	52.6	GAGGCTCAGTTCCTCCACTG	623	20	59.98	60	277	AL713905	91.41	198	2.7e-42	258.67	2	12	GATTCGGACGAGGGTTGGCTTCTCCTCCCCTTCCGGTTCGGGTTCTGGTTCGGTTCGGGTCCGAGAGTAGCTAGCCTAGTCTAGGGTTTCCGTAGAGAGGAAGGGAGAGGGAGATCCATCCATGGCGGAGACGGAGTACCGCTGCTTCGTGGGCGGCCTCGCCTGGGCCACCGACGACAACAACCTCCAGCAGGCCTTCAGCCAGTACGGCGAGATCCTCGACGCCAAGATCATCAACGACCGCGAGACGGGGAGGTCCCGCGGGTTCGGCTTCGTCACGTTCGGCAGCGAGGAGTCGATGCGCCAGGCCATCGAGGAGATGAACGGCAAGGAGCTCGACGGGCGCAACATCACCGTCAACGAGGCCCAGTCCCGCCGCTCGGGCGGAGGGGGCGGCGG…
TC65592	100	trinucleotide	ACG	654	18	GGAGGAACTGAGCCTCGAAT	608	20	60.73	55	CATGACAGAAGGGGATTGCT	878	20	60.07	50	271	AL713905	91.41	198	2.7e-42	258.67	2	12	GATTCGGACGAGGGTTGGCTTCTCCTCCCCTTCCGGTTCGGGTTCTGGTTCGGTTCGGGTCCGAGAGTAGCTAGCCTAGTCTAGGGTTTCCGTAGAGAGGAAGGGAGAGGGAGATCCATCCATGGCGGAGACGGAGTACCGCTGCTTCGTGGGCGGCCTCGCCTGGGCCACCGACGACAACAACCTCCAGCAGGCCTTCAGCCAGTACGGCGAGATCCTCGACGCCAAGATCATCAACGACCGCGAGACGGGGAGGTCCCGCGGGTTCGGCTTCGTCACGTTCGGCAGCGAGGAGTCGATGCGCCAGGCCATCGAGGAGATGAACGGCAAGGAGCTCGACGGGCGCAACATCACCGTCAACGAGGCCCAGTCCCGCCGCTCGGGCGGAGGGGGCGGCGG…
TC65592	100	tetranucleotide	ACCG	828	16	AGTCGTCGTGTGTGTGGTGT	720	20	60.12	55	ATGACAGAAGGGGATTGCTG	877	20	60.07	50	158	AL713905	91.41	198	2.7e-42	258.67	2	12	GATTCGGACGAGGGTTGGCTTCTCCTCCCCTTCCGGTTCGGGTTCTGGTTCGGTTCGGGTCCGAGAGTAGCTAGCCTAGTCTAGGGTTTCCGTAGAGAGGAAGGGAGAGGGAGATCCATCCATGGCGGAGACGGAGTACCGCTGCTTCGTGGGCGGCCTCGCCTGGGCCACCGACGACAACAACCTCCAGCAGGCCTTCAGCCAGTACGGCGAGATCCTCGACGCCAAGATCATCAACGACCGCGAGACGGGGAGGTCCCGCGGGTTCGGCTTCGTCACGTTCGGCAGCGAGGAGTCGATGCGCCAGGCCATCGAGGAGATGAACGGCAAGGAGCTCGACGGGCGCAACATCACCGTCAACGAGGCCCAGTCCCGCCGCTCGGGCGGAGGGGGCGGCGG…
TC66734	100	trinucleotide	AAC	414	24	CACAACAACCAATTTCGCAG	386	20	60.14	45	AGCATGAACGACATTGTGGA	633	20	60.12	45	248								CTCATAAGTAGAGCGCATCATTTAAGCCAAGCAAGCGGGGGTCAATAAAAATCCACCATGAAGACCTTTCTCATCCTAGCCCTCCTTGCTATCGTGGCGACCACCGCCACAAGTGCAGTTAGAGTTCCAGTGCCACAATTGCAGCCGCAAAATCCATCTCAACAACAACCACAAGAGCAAGTTCCATTGATGCAACAACAACAACAATTTCCAGGGCAGCAAGAACAATTTCCACCACAACAGCCATATCCGCATCAGCAACCATTTCCATCACAACAACCATATCCGCAGCCGCAACCATTTCCGCCACAACTACCATATCCGCAGACGCAACCATTTCCACCACAACAACCATATCCACAACCGCAACCACAGTATCCGCAACCACAACAACCAATT…
TC67110	95	tetranucleotide	ATGC	1517	20	AGGAGCAGGAGAACGTGAAG	1387	20	59.59	55	CGGCGATGAATCAAAAAGTT	1597	20	60.07	40	211	AC133008	88.74	1217	6e-146	1329.1	6	11	GAATTCGGCACGAGAGCCAGCGCACCCTCTCTTTTATCCACATCAGCTCGGTCGATCACTGACCATCTCAGTCGAGCTGCATCTGCAGGTGTACTAGTAGTACGCCTAAGCTGAGCTTGCATATACCACTGCACGTACGCACATCAAATTAATCTGAAACTAATTAAGTTATCAGGTGCGGGGAGAGAACAATCGACACGATGGCTTCTGCTTTCTCGTCCACCGTTGGAGCTCCGGCGTCGACCCCGACCACCTTCCTCGGGAAGAAGGTGAAGAAGCAGGCCGGTGCGTTGAACTACTACCATGGTGGCAACAAGATCAACAATAGGGTGGTCAGGGCCATGGCGGCCAAAAAGGAACTTGACGAGGGCAAGCAGACCGATGCCGATCGGTGGAAGG…
TC85373	94	trinucleotide	AAG	867	18	GGCAAGGTTGAGGAAATTGA	827	20	60.05	45	GCCTTGAACTCAAGCTGACC	1062	20	59.99	55	236	AP003873	90.9	2067	0	2604.8	4	8	GCACGAGGCCTCGTGCCGAATTCGGCACGAGGAGAACCCGAGAATCCCCCGCTCCAATAGCCATCTCCTCTCGCCCCAGCCCTCGTCGAGCGCGCGCGTTCCAGGAGCTTCCGGTGCCGGCGGCGCCATGGCTTCGGAGACCGAGACCTTCGCCTTCCAGGCCGAGATCAACCAGCTGCTCTCGCTCATCATCAACACCTTCTACTCCAACAAGGAGATCTTCCTCCGTGAGCTCATCTCCAACGCCTCCGATGCGTTGGATAAAATCAGGTTTGAGAGCCTGACTGACAAGAGCAAGCTGGATGCTCAGCCAGAGCTGTTCATCCGTATAATCCCTGACAAGGCCACGAACACACTCACACTTATTGACAGTGGTATTGGTATGACCAAGTCAGACCT…
TC86863	100	trinucleotide	AGC	475	21	TATTCGCAACCACAACAACC	448	20	59.44	45	AACAACATTGTGGATGGCCT	726	20	60.24	45	279								GTGAAAGAGATCATTCCATGGCAGCTATAAATAGCCCCATAGCATGACGATCATCCTTCCTCATCCATCATTCTCATTAGTAGAGCGCATCATTTAAGCCAAGCAAGCTGTGGTCAATACAAATCCACCATGAAGACCTTTCTCATCCTTGCCCTCCTTGCTATCGTGGCGACCACCGCCACAACTGCAGTTAGAGTTTCAGTGCCACAATTGCAGCCACAAAATCCATCTCAGCAACAGCCACAAGAGCAAGTTCCATTGGTACAACAACAACAATTTCTAGGGCAGCAACAACCATTTCCACCACAACAACCATATCCACAGCTGCAACCATTTCCATCACAACAACCATATCTGCAGCTGCAACCATTTCCGCAGCCGCAACTACCATATTCACAG…
TC86863	100	trinucleotide	AAC	496	42	TATTCGCAACCACAACAACC	448	20	59.44	45	AACAACATTGTGGATGGCCT	726	20	60.24	45	279								GTGAAAGAGATCATTCCATGGCAGCTATAAATAGCCCCATAGCATGACGATCATCCTTCCTCATCCATCATTCTCATTAGTAGAGCGCATCATTTAAGCCAAGCAAGCTGTGGTCAATACAAATCCACCATGAAGACCTTTCTCATCCTTGCCCTCCTTGCTATCGTGGCGACCACCGCCACAACTGCAGTTAGAGTTTCAGTGCCACAATTGCAGCCACAAAATCCATCTCAGCAACAGCCACAAGAGCAAGTTCCATTGGTACAACAACAACAATTTCTAGGGCAGCAACAACCATTTCCACCACAACAACCATATCCACAGCTGCAACCATTTCCATCACAACAACCATATCTGCAGCTGCAACCATTTCCGCAGCCGCAACTACCATATTCACAG…
TC86863	95	trinucleotide	AAC	745	24	GTTGTCAGCACCTATGGCAG	665	20	59.31	55	CCTGTGGGTTTTGCTGAGAT	856	20	60.11	50	192								GTGAAAGAGATCATTCCATGGCAGCTATAAATAGCCCCATAGCATGACGATCATCCTTCCTCATCCATCATTCTCATTAGTAGAGCGCATCATTTAAGCCAAGCAAGCTGTGGTCAATACAAATCCACCATGAAGACCTTTCTCATCCTTGCCCTCCTTGCTATCGTGGCGACCACCGCCACAACTGCAGTTAGAGTTTCAGTGCCACAATTGCAGCCACAAAATCCATCTCAGCAACAGCCACAAGAGCAAGTTCCATTGGTACAACAACAACAATTTCTAGGGCAGCAACAACCATTTCCACCACAACAACCATATCCACAGCTGCAACCATTTCCATCACAACAACCATATCTGCAGCTGCAACCATTTCCGCAGCCGCAACTACCATATTCACAG…
TC67048	100	trinucleotide	AGC	393	18	ATGTTGCAGCAGAGCATTTG	277	20	60.01	45	TGGGGTTGTTGTTGCTGATA	467	20	59.96	45	191								TTTTCACAACAGCCACCATTTTCACAGCAGCAGCAGCAGCAACAACAACAACAACAACCATTTACACAGCAACAACAACCACCATTTTCACAACAGCCACCAATTTCACAGCAGCAACAACCACCATTTTCGCAGCAACAACAACCACCATTTTCACAGCAACAACAAATACCAGTTATTCATCCATCTGTTTTGCAGCAGCTAAACCCATGCAAGGTATTCCTCCAGCAGCAGTGCATCCCTGTGGCAATGCAGCGATGTCTTGCTAGGTCACAAATGTTGCAGCAGAGCATTTGCCATGTGATGCAGCAACAATGTTGCCAGCAGTTGCGGCAAATCCCCGAGCAATCCCGCCATGAGTCAATCCGTGCTATCATCTACTCTATCATCCTGCAGCAG…
TC67048	100	trinucleotide	AAC	411	18	ATGTTGCAGCAGAGCATTTG	277	20	60.01	45	TGGGGTTGTTGTTGCTGATA	467	20	59.96	45	191								TTTTCACAACAGCCACCATTTTCACAGCAGCAGCAGCAGCAACAACAACAACAACAACCATTTACACAGCAACAACAACCACCATTTTCACAACAGCCACCAATTTCACAGCAGCAACAACCACCATTTTCGCAGCAACAACAACCACCATTTTCACAGCAACAACAAATACCAGTTATTCATCCATCTGTTTTGCAGCAGCTAAACCCATGCAAGGTATTCCTCCAGCAGCAGTGCATCCCTGTGGCAATGCAGCGATGTCTTGCTAGGTCACAAATGTTGCAGCAGAGCATTTGCCATGTGATGCAGCAACAATGTTGCCAGCAGTTGCGGCAAATCCCCGAGCAATCCCGCCATGAGTCAATCCGTGCTATCATCTACTCTATCATCCTGCAGCAG…
TC89779	100	trinucleotide	CCG	87	21	TACGTGGCATCTCCATCTCA	12	20	60.22	50	TCTTCGGATCATCTGGGTTC	247	20	60.01	50	236	AP005426	92.54	952	1e-133	1328.6	5	9	TCCGTAGCTCGTACGTGGCATCTCCATCTCACCAACAATCTTGTTTAGACAAGCAGTGTAAAAGTGACAGCAACAATGACCGTCGTCGCCGCCGCCGCCGCCGCCGCGGCGCAGGAGCTGCCCGGGCACGGGCAGACCGTGTGCGTCACCGGCGCCGCCGGGTACATCGCGTCGTGGCTCGTCAAGCTGCTCCTGGAGCGAGGCTACACCGTCAAGGGCACCGTGAGGAACCCAGATGATCCGAAGAACGCGCATCTGAAGGCGCTGGACGGCGCCGCCGAGAGGCTGGTCCTCTGCAAGGCCGACCTCCTCGACTACGACGCCATCTGCGCCGCCGTCGAGGGCTGCCACGGCGTGTTCCACACCGCCTCCCCCGTCACCGACGACCCCGAGCAGATG…
TC70622	98	trinucleotide	AAC	372	54	ACTACCATATCCGCAGCCAC	270	20	59.98	55	ATCTTGCATGCGCTATGTTG	508	20	59.86	45	239								ATGAAGACCTTTCTCATCCTTGCCCTCCTTGCTATCGTGGCGACCACCGCCACAACTGCAGTTAGAGTTCCAGTGCCACAACCGCAGCCACAAAATCCATCTCAGCCACAGCCACAAGGGCAAGTTCCATTGGTACAACAACAACAATTTCCAGGGCAGCAACAACAATTTCCACCACAACAGCCATATCCGCAGCCGCAACCATTTCCATCACAACAACCATATCTGCAATTGCAACCATTTCCACAACCGCAACCATTTCCGCCACAACTACCATATCCGCAGCCACCACCATTTTCACCACAACAACCATATCCACAACCGCAACCACAGTATCCGCAACCACAACAACCAATTTCACAGCAACAAGCACAACAACAACAACAACAACAACAACAA…
TC71501	95	trinucleotide	CCG	155	21	GAAAACCCACCCAAATCCC	48	19	61.3	52.6	GAAGAGCACGGGCTTGAG	341	18	59.65	61.1	294	AP005477	91.04	1060	0	1341.54	3	6	GCACGAGGCACCACCTGACACGGCCCGGCCCGACGACCCGCGCCACCGAAAACCCACCCAAATCCCCGGCCGGCGCCGCCCGCCCGCACCCCCCGCCGGCCTTGATGCGCCTCTGCTCCAAGCTCGCCGCGCTGCTCCGGAGGTCCCGCCCGTTCGCCGCCGCCACCGCCGCCGCGTCCGTCTCCGCGACCGCGACTGCCACCGCCGCCGCGGCCGCCAACGGGATGGAGGAGGCGGCCGCGGGCCCGCTGCACACGCGCGTGTGCATCATCGGGAGCGGCCCCGCCGCGCACACGGCGGCCGTCTACGCGGCACGCGCCGAGCTCAAGCCCGTGCTCTTCGAGGGCTGGCTCGCCAACGACATCGCGGCGGGCGGGCAGCTCACCACCACCACCGACG…
TC85125	97	trinucleotide	AAC	467	48	CAACCATATCCACAATCGCA	399	20	60.34	45	ACGCTATGCTGTGTTGTTGC	588	20	59.94	50	190								GCACGAGGCTCATAAGTAGAGCGCATCATTTAAGCCAAGAAAGCAGTGCTCAATACAAATCCACCATGAAGACCTTTCTCATCCTTGCCCTCCTTGCTATTGTAGCAACCACCGCCACAATTGCAGTTAGAGTTCCAGTGCCACAATTGCAGCCACAAAATCCATCTCAGCAACAACCACAAGAGCAAGTTCCATTGGTACAACAACAACAATTTCCAGGGCAGCAACAACCATTTCCACCACAACAGCCATATCCGCAGCCGCAACCATTTCCATCACAACAACCATATCTGCAGCTGCAACCATTTCCGCAGCCGCAACTACCATATCCGCAGCCGCAACTACCATATCCGCAGCCGCAACTACCATATCCGCAGCCGCAACCATTTCGACCACAAC…
TC85125	100	trinucleotide	AAC	729	27	GCAACAACACAGCATAGCGT	569	20	59.94	50	CCTGTGGGTTTTGCTGAGAT	848	20	60.11	50	280								GCACGAGGCTCATAAGTAGAGCGCATCATTTAAGCCAAGAAAGCAGTGCTCAATACAAATCCACCATGAAGACCTTTCTCATCCTTGCCCTCCTTGCTATTGTAGCAACCACCGCCACAATTGCAGTTAGAGTTCCAGTGCCACAATTGCAGCCACAAAATCCATCTCAGCAACAACCACAAGAGCAAGTTCCATTGGTACAACAACAACAATTTCCAGGGCAGCAACAACCATTTCCACCACAACAGCCATATCCGCAGCCGCAACCATTTCCATCACAACAACCATATCTGCAGCTGCAACCATTTCCGCAGCCGCAACTACCATATCCGCAGCCGCAACTACCATATCCGCAGCCGCAACTACCATATCCGCAGCCGCAACCATTTCGACCACAAC…
TC89479	95	tetranucleotide	ACAT	578	20	AACTGTGATGCACGTCTTCG	555	20	59.9	50	TCGGTCCCTCTGGCTAGTTA	657	20	59.83	55	103	chr1_ctg4	83.67	392	1.7e-70	270.1	1	1	GACAGGAGCAAAGCTAGCTAGTGCAGGCACAGATAAATCATTTAGACACCGCGAAACGAGAATGCAGACGCCCAAGCTAGCCATCTTGCTCGCCCTAGCCATGTCAGCCGCCATGGCTAATCTTTCCCAGGCGCAGAACTCGCCTCAGGACTACCTCTCACCGCACAACGCTGCCCGTGCCGCCGTCGGGGTGGGCGCGGTGACCTGGAGCACGAAGCTGCAGGGGTTCGCCCAGAGCTACGCCAACCAGAGGATCAACGACTGCAAGCTCCAGCACTCGGGCGGGCCGTACGGGGAGAACATCTTCTGGGGGTCGGCCGGCGCGGACTGGAAGGCGGCGGACGCGGTGAACGCGTGGGTGGGCGAAAAGAAGGACTACGACTACGGCTCCAACACCTG…
TC81985	94	trinucleotide	CCG	215	18	CCTCGATGCACGCCTACTAC	192	20	60.81	60	GTGTCTTCCCCACCCTCTTC	452	20	60.89	60	261	AC135595	90.72	140	2.5e-15	175.44	2	3	GCCACCGCCCCCCGCCTCCCCTCGCTCCCGCCCGCGCGGTATCCTCCCCCTCCACCCCGCCCCGGCGCAGCGCTCCGCAGATCGAACCCTCACGCGCGCCATGGCGTCCTCCTCCTCCGCGACGTCCGGCGACGACCGGCCGCCGGCCGCCGGGGGCGGGACCCCCGCGCAGGCGCACGCGGAGTGGGCCGCCTCGATGCACGCCTACTACGCGGCCGCCGCCTCCGCCGCCGGACACCCCTACGCCGCGTGGCCGCTGCCGCCGCAGGCCCAGCAGCACGGCCTGGTGGCGGCCGGCGCGGGGGCGGCGTACGGCGCCGGTGCCGTTCCCCATGTACCACCACCCCCGGCGGGTACTAGGCACGCGCACGCCTCCATGGCCGCGGGGGTGCCTTACAT…
TC65895	95	trinucleotide	CCG	76	21	CCCAACTCCGATTCGAAATA	11	20	59.89	45	AATCGACGGTGTTCTGGTTC	138	20	59.97	50	128	AC098832	92.04	603	2.4e-73	803.88	6	5	GCACGGCCTCCCCAACTCCGATTCGAAATACTCCTCCTCCTCCCCTAGGGTTTTGCTGCCCCCCTCCACACCCGTGCCGCCGCCGCCGTCGCCGCCCGCGTCCCCCCATGGCGCTGCCGAACCAGAACACCGTCGATTACCCCAGCTTCAAGCTCGTCATCGTCGGCGATGGCGGGACTGGCAAAACCACTTTTGTGAAGAGGCATCTCACTGGAGAGTTTGAGAAGAAATACGAGCCCACCATTGGTGTTGAAGTTCACCCATTGGATTTCACCACTAACTGCGGAAAGATCCGTTTCTACTGCTGGGACACTGCTGGGCAAGAGAAGTTTGGTGGCCTTAGAGATGGATACTATATCCATGGTCAGTGTGCGATTATCATGTTTGATGTCACTTCAA…
TC71857	94	trinucleotide	ATC	1344	18	AACACCTCTCTGAAGGCGAA	1176	20	59.98	50	GGTCGCCAAGTTTGTTTGTT	1389	20	60.01	45	214	AP004886	89.74	390	2.1e-28	454.42	5	2	GGAGTTCCCGCATTTGCTGGTCCCGGCGAGGGCCGCTCCTCTGCACGCGTGGGTGGCGGCGCCCTCGCCGGCGTCGCGTCGCGCCGGCCCCCGAATCTCCGGCGAGCCGCTCGCGCCCCAAGCCCGAGCCCGGTGAGGCCTACTGCTCTAGGTCTTCCTGCCACCCAGAGTTTTCGATATACTGGTTTTGATATGGAGTGATTGGTGGAGCTGGTCGTCCGGAAGCTCTGCTGGTGAATCCGATGGGGAGCAACGATCCTAGCACGCCGTCTAAGGCTTCGAAGCCACCAGAACAGGAGCAACCTCCGGCTACTACCTCTGGCACCACAGCTCCAGTTTACCCTGAATGGCCCGGCTTTCAGGGCTACCCAGCGATGCCACCGCATGGGTTTTTCCCCC…
TC86485	95	trinucleotide	CCG	148	21	ATGCTGCGCTGCCACATC	23	18	64.67	61.1	CTCCTTGTAGGAGAGGCCGT	283	20	60.77	60	261	AC108753	90.97	864	1.9e-71	1097.81	7	9	CGGACCGCCCGACCGACCCCCCATGCTGCGCTGCCACATCCCGCCGCAATGCGGCCCGGCCCCGCTCGGCCGCCGCGGCCTGCCCCGGGCGGCCACGGCGCCCGCGGCGGTGCGCTGCGCCGCGCGGGCCCCGTCGCGGGGGACCGTGGCGGCTGCGGCGGCGGCGGCGCAGGTCGCCGCGGCGGTGGCCACGGCCGAGGGGCGCGAGGGGGTGGAGCGGCCCGGCCTGGCGGAGCGGCTGCGGATGGGGAGCCTCCTCGAGGACGGCCTCTCCTACAAGGAGAGCTTCATCGTGCGCTGCTACGAGGTCGGCATCAACAAGACCGCCACCGTCGAGACCATCGCAAACCTCCTCCAGGAGGTAGGGTGTAATCATGCACAAAGCGTTGGGTTCTCCAC…
TC66865	94	trinucleotide	AGG	127	18	GGACAGGAAGAAGAGGAGGG	75	20	60.18	60	AGGCACAGTCATCATCACCA	292	20	60.12	50	218	AP003514	84.06	615	1.1e-54	443.6	3	6	ATGTGCGGCGGCGCCATCCTCTCCGACATCATCCCGCCGCCGCGCCGGCCCGCCGGCGGCCGCCTCTGGCAGGCGGACAGGAAGAAGAGGAGGGCCGGGCCCCGCCGCGTGCCCGAGGAGGAGCCCGAGGAGGAGGCGGAGGAGGGCGACGCGGAGTTCGAGGCCGACTTCGAGGGGTTCGTGGAGGCGGAGGAGGAGTCCGACGGCGAGGCCAAGCCCTTCCCCGTCCGCAGGAGCGGCTTCTCCGGAGATGGATTGAAGGCAACTGCTGCTGGTGATGATGACTGTGCCTCAGGGTCTGCTAAAAGGAAGAGAAAGAACCAGTTCAGGGGCATCCGCCGCCGCCCTTGGGGTAAATGGGCTGCTGAAATAAGAGATCCTCGCAAGGGTGTCCGTGTC…
TC85037	100	trinucleotide	AAC	427	45	ACCATTTCCGCCACAACTAC	310	20	59.85	50	TGCAAAACTTGTGAGCTTGC	567	20	60.18	45	258								CATNAGTAGAGTGCATCATTAAAGCCAAGCAAGCAGTGGTCAATACAAATCCATCATGAAGACCTTTCTCATCCTTGCCCTCCTTGCTATCGTGGCAACCACCGCCACAACTGCAGTAAGAGTTCCAGTGCCACAATTGCAGCCACAAAATCCATCTCAGCAACAGCCACAAGAGCAAGTTCCATTGGTACAACAACAACAATTTCCAGGGCAGCAACAACAATTTCCACCACAACAGCCATATCCGCAGCCGCAACCTTTTCCATCACAACAACCATATCTGCAGCTGCAACCATTTCCGCAGCCGCAACCATTTCCGCCACAACTACCATATCCGCAGCCGCAATCATTTCCACCACAACAACCATATCCACAACAGCAACCACAGTATCTACAACC…
TC85037	100	trinucleotide	AAC	680	21	CATGCAGGGATGTTGTCTTG	507	20	60.11	50	TCGACGGTTGTTGTTGTTGT	785	20	60.04	45	279								CATNAGTAGAGTGCATCATTAAAGCCAAGCAAGCAGTGGTCAATACAAATCCATCATGAAGACCTTTCTCATCCTTGCCCTCCTTGCTATCGTGGCAACCACCGCCACAACTGCAGTAAGAGTTCCAGTGCCACAATTGCAGCCACAAAATCCATCTCAGCAACAGCCACAAGAGCAAGTTCCATTGGTACAACAACAACAATTTCCAGGGCAGCAACAACAATTTCCACCACAACAGCCATATCCGCAGCCGCAACCTTTTCCATCACAACAACCATATCTGCAGCTGCAACCATTTCCGCAGCCGCAACCATTTCCGCCACAACTACCATATCCGCAGCCGCAATCATTTCCACCACAACAACCATATCCACAACAGCAACCACAGTATCTACAACC…
TC85037	96	trinucleotide	AAC	719	60	GCCAAGCCATCCATAATGTT	639	20	59.79	45	CGTCTGTAGCGCTAGGTTCC	934	20	60.03	60	296								CATNAGTAGAGTGCATCATTAAAGCCAAGCAAGCAGTGGTCAATACAAATCCATCATGAAGACCTTTCTCATCCTTGCCCTCCTTGCTATCGTGGCAACCACCGCCACAACTGCAGTAAGAGTTCCAGTGCCACAATTGCAGCCACAAAATCCATCTCAGCAACAGCCACAAGAGCAAGTTCCATTGGTACAACAACAACAATTTCCAGGGCAGCAACAACAATTTCCACCACAACAGCCATATCCGCAGCCGCAACCTTTTCCATCACAACAACCATATCTGCAGCTGCAACCATTTCCGCAGCCGCAACCATTTCCGCCACAACTACCATATCCGCAGCCGCAATCATTTCCACCACAACAACCATATCCACAACAGCAACCACAGTATCTACAACC…
TC85385	100	trinucleotide	AAC	829	45	ACCCTGTGTCATTGGTGTCA	670	20	59.84	50	GCTGGTTGTTGAGGTTGGAT	946	20	59.97	50	277								CACAACTCGAGCACAATCATCAAATCCAAGTAAGTAATAGTTAACATAAATCCACCATGAAGACCTTACTCATCCTGACAATCATTGCGGTGGCACTAACTACCACCACCGCCAATATACAGGTCGACCCTAGTGGCCAAGTACAATGGCCACAACAACAACAACCATTCCCCCAGCCCCAACAACCATTCTCCCAACAACCACAACAAATTTTTCCCCAACCCCAACAAACATTCCCCCATCAACCACAACAAGCATTTCCCCAACCCCAACAAACATTCCCCCATCAACCACAACAACAATTTCCCCAGCCCCAGCAACCACAACAACCATTTCCCCAGCAACCACAACAACAATTTCCCCAGCCCCAACAACCACAACAACCATTTCCCCAGCAAC…
TC94305	93	tetranucleotide	ACCT	522	16	AGCGAAGCGAAGTAAGTCCA	483	20	60.15	50	ATGGGTCTTCCTTTGTGGTG	630	20	59.82	50	148	AC092750	94.2	932	0	1366.8	2	10	ATGAAATTAAATCTTTATGTACTGACTCCTAAGCGAATTATTTGGGATTGTGAGGTGAAAGAAATCATTTTATCCACTAATAGTGGCCAAATTGGCGTATTACCAAACCACGCCCCCATTAACACAGCAGTAGATATGGGTCCTTTGAGAATACGCCTCCTCAACGACCAATGGTTAACAGCGGTTCTGTGGAGCGGTTTTGCGAGAATAGTTAATAATGAGATCATCATTTTAGGAAATGATGCGGAACTGGGTAGTGATATTGATCCGGAAGAAGCTCAAAAGGCACTTGAAATAGCCGAAGCTAACTTGAGTAAAGCTGAGGGTACGAAAGATTTGGTTGAAGCGAAGCTCGCTCTCAGACGAGCTAGGATACGAATCGAGGCTGTCAATTGGATT…
TC97872	94	trinucleotide	CCG	1547	18	CAGAAGCAGCAAAAACCCTC	1423	20	59.99	50	GCTCTGCTTGAGCACCTTCT	1614	20	59.89	55	192	chr1_ctg8	89.74	692	3.1e-74	811.84	6	1	ATGGACGCCTCCGCCGGCTCGTCGCCGCCGCGGCACTCACAGGGGGACGCGCCGAGGCGCGGCGGGCCGCACCGCGGGAAGGGCCCCGCGGTGGAGATCCGGCAGGGAGAGGACGACTTCATGTTCGCGCACGATACCTTCCCGGCCCTCCCGGACTTCCCTTGCCTCTCCTCGCCGTCGAGCTCCACCTTCTCCTCCTCCTCGTCTTCCAACTCCTCCAGCGCCTTCGCTGCCCCAGCGGGAGCGGGCGGGCGCGGGGCCGAGGGGGCGCGCGGCGAGCCGTCCGAGCCTGCAGCGGCCGGGGACGGGATGGACGACCTCTCCGACATCGACCACCTGCTCGACTTCGCGTCCATCAACGACGACGTCCCCTGGGACGACGAGCCGCTCTTCCCCGAC…
TC93868	95	trinucleotide	AAG	151	45	CACCGTTCGTTTCCTTGAGT	12	20	60.14	50	TACCTGCAGCAAGAGACGAC	227	20	59.19	55	216	AP002542	87.01	1124	4.6e-58	1070.38	8	6	CCGGAGCCACGCACCGTTCGTTTCCTTGAGTCCCGTCACTTTCGCCCGCCCGCCCCACACACTACAACCAGGAGCCTCGATCTGCCAGTGAAGAAGAAGAAGGACACTCACGAATGCCCGGCCGGCGACTGTGAGTACGCTCCCGTCCAGGAAGAAGAAGAAGAAGAAGAAGCAGAAGAAGAAGAAGCAGAAGAAGAGATCAGACCAGTCGTCTCTTGCTGCAGGTAGCCACACCCTGCGCGCGCCATGGCGGCTCTGGTCACGTCCCAGCTCGCCACCTCCGGCACCGTCCTCAGCGTCACCGACAGATTCCGGCGTCCAGGTTTTCAGGGCCTGAGGCCCCGGAACCCGGCGGATGCGGCGCTCGGCATGAGGACTGTCGGAGCGAGCGCCGCCCCA…
TC65962	100	trinucleotide	AAC	410	51	CAACCATATCCACAACAGCG	345	20	59.98	50	TGCAAAACTTGTGAGCTTGC	556	20	60.18	45	212								GAGTGCATCATTAAAGGCAAGCAAGCAGTGGTCAATACAAATCCATCATGAAGACCTTTCTCATCCTTGCCCTCGTGGCGACCACCGCCACAACTGCAGTTAGAGTTCCAGTGCCACAATTGCAGCCAAAAAATCCATCTCAGCAACAGCCACAAGAGCAAGTTCCATTGGTACAACAACAACAATTTCCAGGGCAGCAACAACAATTTCCACCACAACAGCCATATCCGCAGCCGCAACCATTTCCATCACAACAACCATATCTGCAGCTGCAACCATTTCCGCAGCCGCAACCATTTCTGCCACAACTACCATATCCGCAGCCGCAATCATTTCCACCACAACAACCATATCCACAACAGCGACCAAAGTATCTACAACCACAACAACCAATTTCGC…
TC65962	94	trinucleotide	AAC	669	18	GCCAAGCCATCCATAATGTT	628	20	59.79	45	CGTCTGTAGCGCTAGGTTCC	908	20	60.03	60	281								GAGTGCATCATTAAAGGCAAGCAAGCAGTGGTCAATACAAATCCATCATGAAGACCTTTCTCATCCTTGCCCTCGTGGCGACCACCGCCACAACTGCAGTTAGAGTTCCAGTGCCACAATTGCAGCCAAAAAATCCATCTCAGCAACAGCCACAAGAGCAAGTTCCATTGGTACAACAACAACAATTTCCAGGGCAGCAACAACAATTTCCACCACAACAGCCATATCCGCAGCCGCAACCATTTCCATCACAACAACCATATCTGCAGCTGCAACCATTTCCGCAGCCGCAACCATTTCTGCCACAACTACCATATCCGCAGCCGCAATCATTTCCACCACAACAACCATATCCACAACAGCGACCAAAGTATCTACAACCACAACAACCAATTTCGC…
TC65962	96	trinucleotide	AAC	693	60	GCCAAGCCATCCATAATGTT	628	20	59.79	45	CGTCTGTAGCGCTAGGTTCC	908	20	60.03	60	281								GAGTGCATCATTAAAGGCAAGCAAGCAGTGGTCAATACAAATCCATCATGAAGACCTTTCTCATCCTTGCCCTCGTGGCGACCACCGCCACAACTGCAGTTAGAGTTCCAGTGCCACAATTGCAGCCAAAAAATCCATCTCAGCAACAGCCACAAGAGCAAGTTCCATTGGTACAACAACAACAATTTCCAGGGCAGCAACAACAATTTCCACCACAACAGCCATATCCGCAGCCGCAACCATTTCCATCACAACAACCATATCTGCAGCTGCAACCATTTCCGCAGCCGCAACCATTTCTGCCACAACTACCATATCCGCAGCCGCAATCATTTCCACCACAACAACCATATCCACAACAGCGACCAAAGTATCTACAACCACAACAACCAATTTCGC…
TC89115	95	pentanucleotide	AATGC	4593	20	CTTTTCTACCGCTCTGCCAC	4557	20	60.01	55	GCTCAACTGGAACCAAAGGA	4851	20	60.23	50	295	AC092548	88.94	6013	0	6660.71	28	10	ATCTCTTTCAACTTGGATACCAGGCCGTTGCCTCCGCCGCCGCCGCCTGCCTGCCTCTCCTGGATCTCCATCTCTCCTTCGCGGCGCGGCATTCCGTCGAACGCCTCCGCGGCGCGCCTCCGGGCGGACTCACGTGCTGAAGGTTGGAGGGGGCAATAATGGTGGAATCTGACCAGATAAACGGGAGGATGTCCTCGGTCGACGAATTCTGTAAAGCGCTCGGGGGCGACTCGCCGATACACAGCGTGCTGGTTGCCAACAATGGGATGGCTGCGGTCAAATTCATGCGCAGCATCCGCACCTGGGCCTTGGAGACCTTTGGGAACGAGAAGGCCATTCTCTTGGTGGCTATGGCAACTCCAGAGGACCTCAGGATAAATGCGGAGCACATAAGAATCG…
TC67373	93	tetranucleotide	AACC	1691	16	GAAGAACAAGGAGACTGCCG	1502	20	59.98	55	ACAGTATTTCTCGCAACGGG	1755	20	60.13	50	254								CCACGCGTCCGGAGAAATCTCATCACTGCTCCCCAGTCCCTTCCGCCATGGCGATCTCCAAGGTCTGGATCTCGCTGCTGCTCGCGCTCGCCGTCGTCCTGTCCGCCCCGGCGGCCAGGGCGGAGGAGGCCGCCGCCGCCGAGGAGGCCGCCGCGGCCCCCGAGGCAGTGCTCACCCTGCACGCCGACAACTTCGACGACGCCATCGCCAAGCACCCCTTCATCCTCGTCGAGTTCTACGCCCCATGGTGTGGACACTGCAAGAGCCTGGCACCAGAGTATGAGAAGGCGGCCCAACTGTTGAGCAAGCACGACCCAGCGATCGTCCTTGCTAAGGTTGATGCCAACGATGAGAAGAACAAGCCGCTTGCGGGCAAGTACGAGGTCCAGGGCTTCCCTA…
TC74407	93	tetranucleotide	AAAG	999	16	TGGATGATGTCTGGTGCAAT	934	20	59.92	45	ATGCTTTGATCTTGGCCATC	1171	20	60.04	45	238								ACTAATTCTATCTGTCTGTAGTGATGGATCCAATTACCATTGCTGCCGTAGGATGGAGCGTGGCCATGGTTGGTTGGGTCGCCTCGGCCACCATCTCTAAGCTCCTCGCCAAAGGCTTCGATTACCTCGAATATGACACAGCAAAGAAGCTGGCGCAACTTGAGCCAAAAATCTTGGTGCTGGAACGGGTCATGGAAGTTGTCGAGACGAGCCCATACAGGCCTCGTCTAGAGCAGCTGTTCAAGCGGCTTAAATATGCTTTCTATGAAGCCGAAGAAATCTTGGATGCTGTCGAGTATCACTGTCTAGAGAAGCAGATCAAAACAGGGAAACTACAGCCGGGCGGTGGCTCGTCTCTACCTAAAAAGGATCGTCTGAAAAAGAAGGAGAGTCGTATGT…
TC88395	94	trinucleotide	CCG	284	18	GGGATACGCCGTAGAATTGA	172	20	59.92	50	AGAGTCTGGACGTAGGGGGT	436	20	59.99	60	265	AC073556	89.72	253	1.4e-45	292.4	2	3	GAGGCCCTCCTCCTCCCGCTCCTTCCCTCACACCACACCACACCTCTCTCTCTCTCACTCGCACTTTCCGCTCTCGTCTCCTCCTCTTCCTCCTCCCGTCAGACCCTTCTTCCCCGGCGTTGATCCGATCAACGTCCTCCTCCGTCCTGCCCCTAGATCCTTGGCCGGGCAGGGATACGCCGTAGAATTGATAGGCGAACGGACGAGGTGGTGATCGCCAGGGCGGCCTCTCTGCCATGGCGCGCGGCGGAGGCAACGGCGAGGTGGAGCTCTCGGTCGGGGTCGGCGGCGGAGGCGGCGGCGCCGCCGGCGGGGGGGAGCAACCCGCCGTGGACATCAGCCTCGGCAGACTCATCCTCGCCGGCATGGTCGCCGGCGGCGTGCAGTACGGATGGGCGC…
TC88040	93	tetranucleotide	CCCG	178	16	AACCCTAGATCTCGCAGCAG	52	20	59.59	55	GTGAACTCGGAGAGCGAGAG	301	20	60.28	60	250	AL606595	85.14	969	8.4e-81	751.36	4	4	ACGCACCCCAAACGAATCGCCCCTCGATTGTTCGCTCCCGAGCACCGACCCAACCCTAGATCTCGCAGCAGCAGCGCAAAGCCGACGCCATGGCCAAGCCCTGGGGCGGCGTCGGCGCCTGGGCGCTCGACGCTGAGCGCGAGGACGAGGAGCGCGAGCACGCCGCGGCCTTCCCCGCGCCCGACCCGCCCGCCGCCGCGGGCGGCGCCGCCAGCTTCCCCAGCCTCAAGGAGGCCGTCGTCGCCGGCGGCGGCAAGCAGAAGAAGAAGAAGGGCACCACCCTCTCGCTCTCCGAGTTCACCACCTACGGCGCGGCCGGCGCGCCTCGCCGCGTCGCCCCCGCCGAGCCCAAGGGCCTCACCCCGCAGGAGATGATGATGCTCCCCACCGGCCCGAGGG…
TC84464	100	trinucleotide	AGC	941	27	GCAGCCGCAACTACCATATT	841	20	60.12	50	TTCCATGCGCTATGTTGTGT	1073	20	60.14	45	233								AAGCTTATCTAGTTTACACGTAACAACTTGTAGAACATTACAAAATTTATGCTTGCTAATAACTTCTAGAACACTACAACACTTGACATGTAAAAGGAATTTGACGAGTCATGGCCTACTAAAGCAAGTTATATTACTAGTCTTATCTATCTTAATAGACCACACAAGATTACGAACTAAGTACCGTGACAGCCATGCTTATCTAGTTTATGTGTAGCAATTTGCAGAAAATTACAAACTTAGTTTTAGAAAAATAGGCAATCTAGATTAGTGTTTGAGCTGTAAAGTGAATAAGATGAGTCATGCATGTTATCACACCTTTTTGGTGGTGGAATGATAGTGCAACAACAAGGAACTTTAATGACCAGTCCAAGAATACACTTGTAAGTAGTGCCACCA…
TC84464	100	trinucleotide	AAC	968	27	GCAGCCGCAACTACCATATT	841	20	60.12	50	TTCCATGCGCTATGTTGTGT	1073	20	60.14	45	233								AAGCTTATCTAGTTTACACGTAACAACTTGTAGAACATTACAAAATTTATGCTTGCTAATAACTTCTAGAACACTACAACACTTGACATGTAAAAGGAATTTGACGAGTCATGGCCTACTAAAGCAAGTTATATTACTAGTCTTATCTATCTTAATAGACCACACAAGATTACGAACTAAGTACCGTGACAGCCATGCTTATCTAGTTTATGTGTAGCAATTTGCAGAAAATTACAAACTTAGTTTTAGAAAAATAGGCAATCTAGATTAGTGTTTGAGCTGTAAAGTGAATAAGATGAGTCATGCATGTTATCACACCTTTTTGGTGGTGGAATGATAGTGCAACAACAAGGAACTTTAATGACCAGTCCAAGAATACACTTGTAAGTAGTGCCACCA…
TC84464	95	trinucleotide	AAC	1202	24	ACACAACATAGCGCATGGAA	1054	20	60.14	45	CCTGTGGGTTTTGCTGAAAT	1313	20	59.97	45	260								AAGCTTATCTAGTTTACACGTAACAACTTGTAGAACATTACAAAATTTATGCTTGCTAATAACTTCTAGAACACTACAACACTTGACATGTAAAAGGAATTTGACGAGTCATGGCCTACTAAAGCAAGTTATATTACTAGTCTTATCTATCTTAATAGACCACACAAGATTACGAACTAAGTACCGTGACAGCCATGCTTATCTAGTTTATGTGTAGCAATTTGCAGAAAATTACAAACTTAGTTTTAGAAAAATAGGCAATCTAGATTAGTGTTTGAGCTGTAAAGTGAATAAGATGAGTCATGCATGTTATCACACCTTTTTGGTGGTGGAATGATAGTGCAACAACAAGGAACTTTAATGACCAGTCCAAGAATACACTTGTAAGTAGTGCCACCA…
TC68840	94	trinucleotide	AAC	145	18	ATAGCCACATCCCTGGTTTG	53	20	59.81	50	AACATGGTTGCTGTTGTGGA	184	20	60	45	132								ATCTTTGCCCTCCTCGCCGTTGCGGCGACAAGTGCAATTGCACAAATGGAGAATAGCCACATCCCTGGTTTGGAGAGACCATCGCAGCAACAACCATTACCACCACAACAAACATTATCGCACCACCAACAACAACAACCCATCCAACAACAACCACAACAATTTCCACAACAGCAACCATGTTCACAGCAACAACAACAACCACCATTATCGCAACAACAACAACCACCATTTTCGCAGCAACAACAACCACCATTTTCACAGCAACAACAACCAGTTCTACCGCAACAACCATCATTTTCGCAGCAACAACTACCACCATTTTCGCAGCAACAACAACCACCATTTTCACAGCAACAACAACCAGTTCTACCGCAACAACCATCATTTTCGCAGCAA…
TC66878	94	trinucleotide	AAC	717	18	CAGTGTGCAGCCATCCATAC	668	20	60.14	55	TGCAACACCAATGACCTGAT	864	20	59.96	45	197								GCACGAGGCACAACTAGAGCACAAGCATCAAATCCAAGTACGTAGTAGTTAACGCAAATCCACTATGAAGACCTTACTCATCCTAACAATCCTTGCGATGGCAATAACCATCGGCACCGCCAATATGCAGGTCGACCCTAGCAGCCAAGTACAATGGCCACAACAACAACCAGTCCCACAGCCTCACCAACCATTCTCCCAGCAACCACAACAAACATTTCCCCAACCCCAACAAACATTCCCCCATCAACCACAACAACAATTTCCCCAGCCTCAGCAACCACAACAACAATTTCTCCAGCCCCAACAACCATTCCCCCAACAACCACAACAACCATATCCCCAGCAACCACAACAACCATTCCCCCAGACTCAACAACCCCAACAACTATTTCCCCA…
TC84691	93	tetranucleotide	AGCT	59	16	GTTGAGACGAGCCATGGGG	12	19	63.99	63.1	CTGGGGTCGACTTGCATATT	231	20	59.95	50	220								ACAGCCTTGCTGTTGAGACGAGCCATGGGGCGCTAGCTGCAAGCTAGTTCCTTAAGCTGCTAGCTGGCTAGCTAGTGGGTGATCAGATGAGTGTGGCACACAACTAGAGCACAAGCATCAAATCCAAGTAAGTATTAGTTAACGCAAATCCACCATGAAGACCTTACTCATCCTAACAATCCTTGCGATGGCAACAACCATCGCCACCGCCAATATGCAAGTCGACCCCAGCGGCCAAGTACAATGGCCACAACAACAACCATTCCCCCAGCCCCAACAACCATTCTGCCAGCAACCACAACGAACTATTCCCCAACCCCATCAAACATTCCACCATCAACCACAACAAACATTTCCCCAACCCCAACAAACATACCCCCATCAACCACAACAACAATT…
TC84691	94	trinucleotide	AAC	845	18	AACAACAGATGAACCCCTGC	648	20	59.97	50	GCTGGTTGTTGAGGTTGGAT	933	20	59.97	50	286								ACAGCCTTGCTGTTGAGACGAGCCATGGGGCGCTAGCTGCAAGCTAGTTCCTTAAGCTGCTAGCTGGCTAGCTAGTGGGTGATCAGATGAGTGTGGCACACAACTAGAGCACAAGCATCAAATCCAAGTAAGTATTAGTTAACGCAAATCCACCATGAAGACCTTACTCATCCTAACAATCCTTGCGATGGCAACAACCATCGCCACCGCCAATATGCAAGTCGACCCCAGCGGCCAAGTACAATGGCCACAACAACAACCATTCCCCCAGCCCCAACAACCATTCTGCCAGCAACCACAACGAACTATTCCCCAACCCCATCAAACATTCCACCATCAACCACAACAAACATTTCCCCAACCCCAACAAACATACCCCCATCAACCACAACAACAATT…
TC94841	100	tetranucleotide	CCGG	65	16	GATTGTGCATCTGCGTGTG	15	19	59.84	52.6	CGTCTTTAGCGCAACCTCTT	197	20	59.65	50	183	AC099739	86.25	669	2.5e-28	599.65	6	3	GGCCGCGGGAATTCGATTGTGCATCTGCGTGTGCGTACGTACGTTTTCGTTTTCCTTTCTTGCTCCGGCCGGCCGGCCGGCCACGTAGAATAGATACCTGCCCAGGTACGTACCTCGTTGGCTCAGACGATCGGCGGTTGGACTTGGGTGCGCGCCCTGCCCTGCTCCGGCCAAGGAAAGAGGTTGCGCTAAAGACGGGCGGATGGCAAAGGACGACGGGTACCCCCCGGCGCGGACGCTGCCGGAGACGCCGTCCTGGGCGGTGGCGCTGGTCTTCGCCGTCATGATCATCGTCTCCGTCCTCCTGGAGCACGCGCTCCACAAGCTCGGCCATTGGTTCCACAAGCGGCACAAGAACGCGCTGGCGGAGGCGCTGGAGAAGATGAAGGCGGAGCTGAT…
TC67976	100	trinucleotide	AAC	532	18	ATTCTATCGCAGCAACCACC	437	20	60.1	50	ACGGATGGCTGAACAATAGG	588	20	59.95	50	152								AGATCAATCCCAAAAAGTACGCTTGTAGCTAGTGCAACCTAACACAATGTACCAAAAATCATTTCTGATGCATCCAAATAGAATTATTTAAGTTGATGCAAAGAAGGAAAGAGGTGGTGCCCGGACTACTATAAATAGGCATGAAGTATAATGATCATCACAAGCACAAGCATCAAAACCAAGCAAAAGTAGTTAGCACCAATCCATCATGAAGACCTTCCTCGTCTTTGCCCTCATCGCCGTTGTGGCGACAAGTGCCATTGCACAGATGGAGACTAGCTGCATCTCTGGTTTGGAGAGACCATGGCAGCAGCAACCATTACCACCACAACAGTCATTTTCACAACAACCACCATTTTCACAACAACAACAACAACCATTACCTCAACAACCATCATT…
TC76788	95	trinucleotide	AAC	169	21	CAGCAACAACAACAACCACC	67	20	60.04	50	GTTGTTCCTGCGAAAATGGT	277	20	59.97	45	211								ATGAAGACCTTCCTCGTCTTTGCCCTCCTCGCTCTTGCGGCGGCAAGGGCCGTTGCGCAAATTTCACAGCAACAACAACAACCACCATTTTCACAGCAACAACAACCACCATTTTCACAGCAACAGCAACCACCATTTTCGCAGCAACAGCAATCACCATTTTCGCAGCAACAAGAACAACAACAACAACCACCATTTTTGCAGCAACAACAACCACCGTTTTCACAACAACCACCAATTTCACAGCAGCAACAACCACCATTTTCGCAGGAACAACAACCACCATTTTCACAGCAACAGCAACCACCATTTTCACAGCAACAACAGCCACCATATTCGCAGCAACAACAACCACCATTTTCACAGCAACAACAACCACCATTTTCGCAGCAACAACAA…
TC76788	90	trinucleotide	AAC	415	33	CAGCAACAACAACCACCATT	388	20	59.46	45	GCTGCAGAACAGATGGATGA	670	20	59.95	50	283								ATGAAGACCTTCCTCGTCTTTGCCCTCCTCGCTCTTGCGGCGGCAAGGGCCGTTGCGCAAATTTCACAGCAACAACAACAACCACCATTTTCACAGCAACAACAACCACCATTTTCACAGCAACAGCAACCACCATTTTCGCAGCAACAGCAATCACCATTTTCGCAGCAACAAGAACAACAACAACAACCACCATTTTTGCAGCAACAACAACCACCGTTTTCACAACAACCACCAATTTCACAGCAGCAACAACCACCATTTTCGCAGGAACAACAACCACCATTTTCACAGCAACAGCAACCACCATTTTCACAGCAACAACAGCCACCATATTCGCAGCAACAACAACCACCATTTTCACAGCAACAACAACCACCATTTTCGCAGCAACAACAA…
TC76788	100	trinucleotide	AAC	505	27	CGTTTTCACAACAACCACCA	473	20	60.44	45	GCTGCAGAACAGATGGATGA	670	20	59.95	50	198								ATGAAGACCTTCCTCGTCTTTGCCCTCCTCGCTCTTGCGGCGGCAAGGGCCGTTGCGCAAATTTCACAGCAACAACAACAACCACCATTTTCACAGCAACAACAACCACCATTTTCACAGCAACAGCAACCACCATTTTCGCAGCAACAGCAATCACCATTTTCGCAGCAACAAGAACAACAACAACAACCACCATTTTTGCAGCAACAACAACCACCGTTTTCACAACAACCACCAATTTCACAGCAGCAACAACCACCATTTTCGCAGGAACAACAACCACCATTTTCACAGCAACAGCAACCACCATTTTCACAGCAACAACAGCCACCATATTCGCAGCAACAACAACCACCATTTTCACAGCAACAACAACCACCATTTTCGCAGCAACAACAA…
TC76788	100	trinucleotide	AGC	864	18	TGAGTCAATCCGTGCTATCG	828	20	59.82	50	TGAGCTATCTGGTGTGGCTG	1052	20	60	55	225								ATGAAGACCTTCCTCGTCTTTGCCCTCCTCGCTCTTGCGGCGGCAAGGGCCGTTGCGCAAATTTCACAGCAACAACAACAACCACCATTTTCACAGCAACAACAACCACCATTTTCACAGCAACAGCAACCACCATTTTCGCAGCAACAGCAATCACCATTTTCGCAGCAACAAGAACAACAACAACAACCACCATTTTTGCAGCAACAACAACCACCGTTTTCACAACAACCACCAATTTCACAGCAGCAACAACCACCATTTTCGCAGGAACAACAACCACCATTTTCACAGCAACAGCAACCACCATTTTCACAGCAACAACAGCCACCATATTCGCAGCAACAACAACCACCATTTTCACAGCAACAACAACCACCATTTTCGCAGCAACAACAA…
TC85287	100	trinucleotide	AAC	371	30	GCAGCAACAACAACCAGTTC	329	20	59.34	50	ACACCTTGCATGGGTTTAGC	601	20	60	50	273								GCGTCCGCCCACGCGTCCGATCAAAACCAAGCAATACTAGTTAACACCAATCCACCATGAAGACCTTCCTCATCTTTGCTCTCCTTGCCATTGCGGCGACAAGTGCCATTGCACAAATGGAGACTAGCCGCGTCCCTGGTTTGGAGAAACCATGGCAGCAACAACCATTACCACCACAACAACAACCACCATGTTCACAGCAACAACAACCATTTCCACAGCAACAACAACCAATTATTATACTGCAACAATCACCATTTTCGCAGCAACAACAACCAGTTCTGCCGCAACAGCAACCAGTTATTATACTGCAACAACCACCATTTTCGCAGCAACAACAACCAGTTCTACCACAACAACCACCATTTTCACAACAACAACAACAACAACAACAACAAC…
TC76682	100	trinucleotide	AAC	153	24	ATCCCTGGTTTGGAGAGACC	76	20	60.31	55	ATGGTGGTTGTTGCTGTGAA	220	20	60	45	145								ATGAAGACCTTCCTCGTCTTTGCCCTCCTTGCCGTTGTGGCAACAAGTGCCATTGCGCAGATGGATACTAGCTGCATCCCTGGTTTGGAGAGACCATGGCAGCAGCAACCATTACCACCACAACAGACATTTCCACAACAACCACCATTTTCACAACAACAACAACAACAACAACAACCATTTCCTCAACAACCATCATTTTCACAGCAACAACCACCATTTTCACAGCAACAACCAATTCTACCACAGGGACCACCATTTTCACAGCAAACACAACCTGTTCTACCGCAACAATCACCATTTTCACAGCAACAACAACTAATTTTACCTCCACAACAACAACAACAGCTTCCGCAACAACAAATCTCTATTGTTCAACCATCCGTTTTGCAGCAGCTA…
TC84549	100	trinucleotide	AAC	564	18	CAGCAACAACCACCATTTTG	397	20	60	45	GATGGCTGAACAACAGGGAT	623	20	59.93	50	227								AAAAGTACGCTTGTAGCTAGTGCAAACCTAACCCAATGTAACAAAATAATTCATTTCAGATGGAGCCAAACAGAATTATTAAAGCTGATGCAAAGAAGGAAAAGAGGTGGTTCCTGGGCTACTATAAATAGGCATGAAGTATAAAGATCATCACAAGCACAAGCATCAGAACCAAGCAACACTAGTTAACACCAATCCACCATGAAGACCTTCCTCGTCTTTGCCCTCCTCGCCGTTGCGGCGACAAGTGCAATTGCGCAGATGGAGACTAGATGCATCCCTGGTTTGGAGAGACCATGGCAGCAGCAACCATTACCACCACAACAGACATTTCCACAACAACCACTATTTTCACAACAACAACAACAACTATTTCCTCAACAACCATCATTTTCGCAG…
TC63086	100	trinucleotide	CCG	61	27	AACGCACCTCCTCCCCTC	25	18	62.58	66.6	CTTGCAGACGATGTTGGAGA	235	20	59.98	50	211	AP003843	91.18	408	4e-56	524.8	3	7	TTGGGTCGACCCACGCGTCCGGCGAACGCACCTCCTCCCCTCCTGCCCCCGAGCACCGCAGCCGCCGCCGCCGCCGCCGCCGCCGCCGACTGCAGCCATGTCGCTGATCGCGGGTGAGGAGTTCCAGCACATCCTTCGTGTGCTCAACACCAACGTCGACGGTAAGCAGAAGATCATGTTCGCGCTGACCTCCATCAAGGGTGTGGGCCGCCGCTTCTCCAACATCGTCTGCAAGAAGGCCGACATCGACATGAACAAGAGGGCTGGAGAGCTTTCCGCGGAGGAGATGGACCGCCTGATGGCGGTGGTGCACAACCCGCGCCAGTTCAAGGTGCCGGACTGGTTCCTCAACAGGAAGAAGGATTATAAGGACGGCAGGTTCTCCCAGGTCGTCTCCAA…
TC63088	100	dinucleotide	AG	670	112	CCACTCTGGAAGCTCCATCT	508	20	59.4	55	CTAGGGTTTTGTGGGCAGAG	805	20	59.72	55	298	AL607101	91.92	619	1e-131	832.65	4	3	TAAGATTCTCCCTGGCGGGCAGATAATTTAAAAGCTCAGACAATAACCTTGTACCATGATAGCATGCGATCTACTTCAACAAAGTCTTGCATAACAAACACAGGGTGGGTATCATAATTCAAAACTGTAGCCAAATTCTACTACCAAACACGATTGCATAGAGGGGACTTCAACTGATCAGAATTCAGCAGGAACAGTTCCGGCAACCTGGTCCAGATCACGCCTTCCCTGGGAGGTGATGAGCCTTCCACCCTTGGGGTCGACATCAATGATGCCCATCTTCTGCAACTCCTGGAGGATGTTGCGGGAAACAGCACCGCTGCTCTTGCAGAAGTGCGGTGGGCGTGAACCGTTCCTCTGACGGCCACCGTAGATCTTCTGGAAGCCGCCGATCCCGAT…
TC63089	100	pentanucleotide	ACGAT	558	25	ATGGTGTGTGCGTTTGTGTT	503	20	59.92	45	CACACGGTACAAGCCACAAG	618	20	60.21	55	116								CTGTTTTTCCCATGGGCCCAGCTTCAGAAGAATGTGCAATGGACGGTTCATTCTCTTGACTAGATGAGAATTCTGTTGATATCAGGTGCGGCAGTTCAGTTTGAAGAGCATTCCTCACGCAGATCGGATCAGACCAGAGACACAGAGCAGAGCGGATAAACTCGAGGGCAGTAGATCATCACCAACCATGTCGTGCTGCGGAGGCAACTGCGGGTGCGGATCCGGCTGCAAGTGCGGCAACGGCTGCGGAGGGTGCAAGATGTACCCTGAGATGGACGAGGGGGTGACCACCACCTCCCAGACCCTCATCATGGGCGTCGCCCCCTCCAAGGGCACCCCGTCGTTCGAGGCCGCCGCCGAGACCGGAGCCGACAACGGCGGGTGCAAGTGCGGCTCCAA…
TC63170	93	tetranucleotide	ATCC	365	16	TGAAGCCAAGCATGTGATGT	344	20	60.27	45	AATCGACCACATGATCCACA	473	20	59.76	45	130	AP004121	87.17	226	8.7e-32	219	2	2	CACTACGACGGCGCCATGAACTTCATGCACCGGGACGAGGAGGTGGACTACTACCCGTCCCGCCACGCGCCGCTCCGGCACGCCGAGCCGGCCAGCTTCCCCGTGCCGACGCGGCCCGTCGTCGGGAAAAGGGAGAAGACGAGGATCAAGAAGGAGAACGACTTCGTGCAGCCCGGGGAGAGGTACCGCAGCTGGGCGCCCGACCGGCAGGACAGGTTCGTGCGCCGCTTCGCCGACGCGCTCGCCCGCCCCAAGGTCAGCCACGAGCTCCGCGTCATCTGGATCGACTTCCTCTCCAAGTGTGACAAGTCGTGCGGCATGAAGGTGGCCAACCGTCTCAACGTGAAGCCAAGCATGTGATGTGGATGGATGATGGATGGACCGTTCTGTGTGTAAACT…
TC63181	100	dinucleotide	AC	63	20	CTTCTGCCACCCCGAAAG	41	18	61.73	61.1	ATCGAAGACGGTGTTGATGG	332	20	60.92	50	292	AC134045	88.47	538	1.8e-88	575.9	2	11	TTCGGCACGAGGCCGCCCCCTCCTCCTTGACCCGCCGCCGCTTCTGCCACCCCGAAAGAAAAACACACACACACACACACACGGTAGAGAGCTTCAGCATCCCCTGAGCGCGAGAGATGGCGGCGAAGGGCGACGGGCCGGCGATCGGCATCGACCTCGGCACGACCTACTCGTGCGTCGGCGTGTGGCAGCACGACCGGGTCGAGATCATCGCCAATGACCAGGGCAACCGCACCACGCCGTCGTACGTCGCCTTCACCGACTCGGAGCGCCTCATCGGCGACGCCGCCAAGAACCAGGTGGCCATGAACCCCATCAACACCGTCTTCGATGCCAAGCGTCTCATTGGCCGTAGGTTCACTGATTCTACTGTCCAGAGTGATATTAAGCTGTGGCCCT…
TC63188	93	tetranucleotide	ACTG	411	16	GAAGGACGGATTCCCTTAGC	355	20	60.03	55	CAAACAAAGTCGCACACGAT	642	20	59.76	45	288								GGCACGAGGCGTTTGATATTGGCGAGCTTCATTCCATTCCATCAGTTCCTTTGGCGGAGGATGTCGTGCTGCGGAGGCAACTGCGGGTGCGGCTCCGGCTGCAAGTGCGGCAGCGGCTGCGGAGGGTGCAAGATGTACCCGGACATGGCTGAGCAGCAGGTGACCACCACCGCCAAGACTCTCGTCATGGGTGTCGCACCATCGTCCAAGGGGCACGCCGAGGGCGGGTTCGAGGCGGCGGCCGGCGCCGGAGCTGAGAACGACGGGTGCAAGTGCGGCCCCAACTGCAGCTGCAACCCCTGCACCTGCAAGTGAGCTGTATAATAACCCCCTGCACTGCACTGCAGCCCGGAGGAAGGACGGATTCCCTTAGCTGTAGTATAGCAGTGTCGTCACTGT…
TC63325	100	trinucleotide	CCG	71	18	GACGCGAGGAGAAGCCAC	18	18	62.12	66.6	GGAATGTTGGGCACTCTGAT	308	20	59.93	50	291	AP005681	86.77	718	2e-151	671	2	9	TCACTCCATTTCGCACGGACGCGAGGAGAAGCCACGGCGACGCACCGACAGCGCGGAGGAGAGCGTTGGGGGCGGCGGCGGCGGCGGCGGGATGGGGCTGCTGTCGAACCGGGTGGAGCGGTCGGAGGTCAGGCCCGGCGACCACATCTACACCTGGAGGGCCGTCTACGCCTACTCCCACCACGGTATTTATGTTGGAGGAAGCAAAGTGGTCCATTTTACACGAAAGAAGGAAGTTGAAACTTCCAATTCATCCAACTCCATCTCTGGCCTGATCTCACGGGCTTCATCAGAGTGCCCAACATTCCCAGACTGTGGTTTTCAGCTGGCCGATAGTGGCGTCGTACTCACCTGCTTGGATTGCTTTCTTGGGAATGGCTCCCTCTACTGCTTCGAGTA…
TC63329	93	tetranucleotide	ACAT	1313	16	CAGCCATCCAGCAATTCTTT	1205	20	60.21	45	ACGGCATTCTTGCCTTACAG	1376	20	60.27	50	172	AC104487	86.29	875	4e-125	784	2	3	GCTGGGTTTAAGATGCATTGCCATGGCTGGCGGTCGATTTACTGCATACCTAAAAGACCTGCATTCAAAGGTTCCGCGCCTCTCAATCTTTCGGATCGTCTTAACCAGGTTCTTCGGTGGGCTCTTGGATCTATTGAGATCTTCTTCAGCAACCATTGCCCGCTTTGGTATGGGTATGGTGGCGGACTGAAATTTTTGGAAAGATTTTCCTACATCAACTCCATCGTCTATCCTTGGACGTCCATTCCACTTCTGGCCTACTGCACGTTGCCGGCCATCTGCTTGTTAACGGGAAAGTTCATCACTCCAGAGCTTAGCAATCTTGCCAGTATCTGGTACATGTCTCTTTTCATCTGCATTTTTGCTACGGGTATTCTGGAAATGAGATGGGCTCGTGTA…
TC63334	100	trinucleotide	AGC	104	21	GCTCTAGGGTTTCGTCTCCC	53	20	60.21	60	ATCTTGGAGTTGACGTTGGG	307	20	59.96	50	255	AP004187	89.28	364	1.1e-46	405.9	3	2	GCACGAGGGCTCCCAGCTTTTTCCCCTTCCGTCCGTCGCCGCCGCCGCTCCCGCTCTAGGGTTTCGTCTCCCGATCCCCGATCCCCGATCCCCGATCCGGATCCAGCAGCAGCAGCAGCAGCAGAGAGCGAGCGATGGCGGCCGCGGGAGACGCCGGCGAGAAGAAGATGATCACGCTCAAGAGCTCGGACGGCGAGGAGTTCGAGGTGGAGGAGGCGGTGGCCATGGAGTCGCAGACGATCCGCCACATGATCGAGGACGACTGCGCCGACAACGGCATCCCGCTCCCCAACGTCAACTCCAAGATCCTCTCCAAGGTCATCGAGTACTGCAACAAGCACGTCCAGGCCAAGCCCGCCGACGGGGCCGCCGCGGCCGGAGCCGGAGCCTCGGACGCCG…
TC63334	94	trinucleotide	CCG	395	18	CCCAACGTCAACTCCAAGAT	288	20	59.96	50	AGGATGAGGTCGAAGAGGGT	487	20	60.07	55	200	AP004187	89.28	364	1.1e-46	405.9	3	2	GCACGAGGGCTCCCAGCTTTTTCCCCTTCCGTCCGTCGCCGCCGCCGCTCCCGCTCTAGGGTTTCGTCTCCCGATCCCCGATCCCCGATCCCCGATCCGGATCCAGCAGCAGCAGCAGCAGCAGAGAGCGAGCGATGGCGGCCGCGGGAGACGCCGGCGAGAAGAAGATGATCACGCTCAAGAGCTCGGACGGCGAGGAGTTCGAGGTGGAGGAGGCGGTGGCCATGGAGTCGCAGACGATCCGCCACATGATCGAGGACGACTGCGCCGACAACGGCATCCCGCTCCCCAACGTCAACTCCAAGATCCTCTCCAAGGTCATCGAGTACTGCAACAAGCACGTCCAGGCCAAGCCCGCCGACGGGGCCGCCGCGGCCGGAGCCGGAGCCTCGGACGCCG…
TC63438	100	trinucleotide	AAC	396	18	GAGCACGAAGATGAAGGAGG	358	20	59.95	55	ACACGGCTACAGAACGATTT	497	20	57.35	45	140	chr1_ctg9	90.07	141	1.4e-17	169.48	2	1	GCCTCCTCACTCCTCACAGTCGCAGCATCCTCTCAGTCCTCACCTTCCTCCCCTCGCCACCACCCACCAAGGAAAGGAGGATGTCTTGCTGCGGCGGCAACTGCGGATGCGGCGCCGGCTGCAAGTGCGGCAACGGCTGCGGCGGGTGCAAGATGTTCCCCGACGTTGAGGCCACCGCCGGCGCCGCCGCCATGGTCATGCCCACCGCCTCCCACAAGGGGAGCTCCGGCGGGTTCGAGACGGCCGGCGGGGAGACCGGCGGCTGCGACTGCACCACCTGCAAGTGCGGAACGGCCTGCGGCTGCTCCTGCTGCAGCTGCAACTGAGCCGGCGCCCAAGAAGGCCGGCCGGCGAGGCGAGCACGAAGATGAAGGAGGACAACTGGGACAAGCAACCAAC…
TC63505	91	trinucleotide	AGG	441	24	AGGGAGACGAAGAGGAGGAG	412	20	59.94	60	ACTGTATCTGGTTCTGGCGG	615	20	60.13	55	204								TTCGGCACGAGGCACGCGCTCTCCTCCCACACGGTCAAAGGCGACAACCCTAGCCGCCGCACCCACGCCTCCAGCCTTTCCAAATCTCCGCCCGCGCCGCACCTCCCATCCCCTACCCCTCCACCAACGCCGCCGCCCCCCTGCATCAACGCCTGCTCGGGTCCCTGCACCAAGATCTGCTCCCCCGTGTCGCCCAAAATCCCCGAGCCCGCATCCACCAATCCACAAAAGGTCCGCCCGCAACCTGAGTCCGCCTCCAGCAGATCCACAGCATACCGAGGGGAAGCGGAGTCAGATCTTTGGTGATGGGTCGAGGCAAAAAGGATCCCTGGGCGGCACGCGGATCCGTCGATCCGGTGGAGGAGGAGGAGGCGGCAGCGGTGATGGAGGTTGAAGAGG…
TC63505	100	trinucleotide	CCG	581	18	GGAGGAAGAGGAGTGGGAAC	461	20	60.05	60	CGCTTCTCAAAGGCTTCAAC	715	20	60.13	50	255								TTCGGCACGAGGCACGCGCTCTCCTCCCACACGGTCAAAGGCGACAACCCTAGCCGCCGCACCCACGCCTCCAGCCTTTCCAAATCTCCGCCCGCGCCGCACCTCCCATCCCCTACCCCTCCACCAACGCCGCCGCCCCCCTGCATCAACGCCTGCTCGGGTCCCTGCACCAAGATCTGCTCCCCCGTGTCGCCCAAAATCCCCGAGCCCGCATCCACCAATCCACAAAAGGTCCGCCCGCAACCTGAGTCCGCCTCCAGCAGATCCACAGCATACCGAGGGGAAGCGGAGTCAGATCTTTGGTGATGGGTCGAGGCAAAAAGGATCCCTGGGCGGCACGCGGATCCGTCGATCCGGTGGAGGAGGAGGAGGCGGCAGCGGTGATGGAGGTTGAAGAGG…
TC63599	100	tetranucleotide	ACAT	891	16	TATGCCACCTACATCTGCGA	758	20	60.24	50	ATGCCCTGTTTATCTGGCTG	1012	20	60.09	50	255								TCGGACGAGGTCTGAGTCCACAGCAGAGCACCATTCTTCTCTTCCATTCTACTCAACGCAAAGTCTCCCGCTGATCAGATCGAGCGCTAGGCTGTCAGATCCATCCATGGCCCCCTCCCAAGAAGTCGCCGCCGCCACCAAGGAGCCGTCCACCAACGGCAACGGGACACAGGCCGCCGCCGCCCCGAAGACCAAGACGCCGGCGCTGAACGAGCGGATCCTCTCCTCCATCACCCGCCGGTCGGTGGCGGCGCACCCGTGGCACGACCTGGAGATCGGCCCGGACGCGCCCACAATCTTCAACTGCGTGATCGAGATCCCCAAGGGGAGCAAGGTCAAGTACGAGCTGGACAAGAAGACGGGGCTCATCAAGGTGGACCGCGTGCTCTACTCCTCCGT…
TC63664	93	tetranucleotide	ATGC	889	16	CAAGGCCTTCTTCCTCCTCT	753	20	59.95	55	ACCGCCAGTACAGCAAAAAC	984	20	60.17	50	232	AC113333	87.69	382	2.1e-30	386.1	3	5	GGTGAGGGGACTCATGGCGATGGCATCTGTGGCGGCTGCGACTTCCTGCGGCGGAGCGGCGATGGAAGCCGATGGCCTGTATTTCCTCATGGATCTAGTTGACCGATCAGAACAGAGCTGTGGAGATGGAAAAGTTGACCGGGATTAAATCCGTAAGATGGACTTCAAGCTAATGAGATACAGTACAAGATTGAGTGGCTAAAAAAAGGCAAACCCATGGATCTACCATTATGTCCCATATGGCCATTCAGTCGCAGCTCCAGAACCAGGACACGCCCACGGTATACGCACGTACAGCTCGATCGCAATGGCGTCGCTCGTCGCCGTCCAGCCGGTCGCCGTGCGGGGCCTGGCCGGCAGCTCCATCTCCGGCCGCAAGCTCGCCGTCCGGCCCGCCTC…
TC63671	100	dinucleotide	AG	952	80	CCTGTGCCTGTGTGTGTTCT	932	20	59.78	55	TAGATCTGTTGGGGACGGAG	1085	20	60.06	55	154	AC123515	92.62	542	1e-180	740.4	2	11	ACGTTTACCTATTTTTCACAAATATTTACTGAAAAGATGAATAGTCAAAAAAATGAAAAGAAAAGGTCAATGGCGACAAATATTTCAGACAAATAGTCAGACATATTATCATTTGCCTGAAGTCAAACATATTATNCCTAGCAAACTCAAATCAACTAGGACCCACATGTCATCCACTAGTTCGTTTTCCACAAGTAAATTTGTGAATGAAATCGTGGGTTCAGAAATGAATTTGACACACACAGAGGTTGCAGCGTTTTCTGAGACTCTATTGACATTTTATTTATTGGTGATTACATGACTCAAAGGAACGGCCCTGGGAGCTCGATCCTTCTCACATCCCGCCACGCCATTGTCGCGTCCATCCCCACGACGCAGGACGTGAAGAGCGAGTCCAAG…
TC63790	94	trinucleotide	CCG	377	18	CCCAACGTCAACTCCAAGAT	273	20	59.96	50	AGGATGAGGTCGAAGAGGGT	469	20	60.07	55	197	AP004187	90.96	376	1.7e-46	465.4	3	2	ACCCAACCAACCCACCCCGCACGCACCAAAGCTCCCAGCTTTTTCCCCTTCCGTCCTTCGTCGCCGCCGCTCTAGGGTTTCCTCTTCCCGATCCCCGATCCAGCAGCAGCGAGCGAGCGATGGCGGCCGCGGGAGACGCCGGCGAGAAGAAGATGATCACGCTCAAGAGCTCGGACGGCGAGGAGTTCGAGGTGGAGGAGGCGGTGGCCATGGAGTCGCAGACGATCCGCCACATGATCGAGGACGACTGCGCCGACAACGGCATCCCGCTCCCCAACGTCAACTCCAAGATCCTCTCCAAGGTCATCGAGTACTGCAACAAGCACGTCCAGGCCAAGCCCGCCGACGGGGCCGCGGCCGCCGCCGGAGCCTCGGACGCCGCCGCCCCCGCCGCCCCCG…
TC63842	91	trinucleotide	AGC	96	24	GCCATTCAATTGCCCCAC	56	18	62.25	55.5	TGCAGACGAAATAAGCTGGA	353	20	59.56	45	298	chr1_ctg7	89.31	1394	6.8e-57	1560.54	13	1	GGTAAATGCGCGCGCAGGCGTGGGCGCGCGGGGGGGCGGTGGCGCGCTTGATGACGCCATTCAATTGCCCCACGGCCCACGCCTCCTCCCCCGACCTGCTGCTGCCGCGGCTGCTGCTGCTCCGCTCCTCCTCCTCCTGCTCCTCTTATAGCATCCTCCCCACTCTCCTCCGACGCCAATTCGCCTCGGACACCTCCACCTCCCCTGCCTCAGTTGACAACACCAGACAGAGTTCTCGTACGTTCATGGAGGTTGTTCGAGAAGTCTTTAAGCACGGCTCTGCACATGGTGCCCGTGCGGCTATAAGAGCTGACCAGAAGAGTTACAGTCTTGTCCAGCTTATTTCGTCTGCACTGGATGTCCACAATATTTTGTGCAGAAAACATGATGGTAAAGATT…
TC63948	93	tetranucleotide	ATGC	498	16	CAAGGCCTTCTTCCTCCTCT	370	20	59.95	55	ACCGCCAGTACAGCAAAAAC	593	20	60.17	50	224	AC113333	84.86	185	5.6e-33	145.2	1	5	CACGCCTCGGCANCCGNTTTCCCGGNTCCACCNGCAGGGTTCGCGGGGCGGCCGTTGTTGGCCCAAGTACGGGGGGGAAGAGCGTTTACTTGGACCTGGACGACTTCGCCAACACGGACGGGGCAGTGGGACTTGTACGGCAGCGACGGCGGCGTCGCCNCTACAACGGCCTGCAGAGCAAGTTCTTCAACACCTTCGCCGCGCCCTTCACCAAGCGGGGGCTGCTGCTCAAGGTCCTTCTGCTCGGCGGCGGCTCCCTGCTCGCCTACGTCAGCGCCACCGCCTCCCCCGACCTGCTCCCCATCAAGAAGGGGCCCCAGCTGCCCCCCACCCCGGGGCCACGCGGCAAGATCTAAGTAGATCTGCAATCAAGGCCTTCTTCCTCCTCTCGCCTCGTGC…
TC64017	100	pentanucleotide	ACGAT	456	20	AAGACAAGGAGATGGCATGG	340	20	60.07	50	ACCACACGTACAAGCCACAA	514	20	60.07	50	175								CTCGTGCCGAATTCGGCACGAGCGGATCAGACCAGAGACACAGAGCAGAGCGGATAAACTCGAGGGCAGTAGATCATCACCAACCATGTCGTGCTGCGGAGGCAACTGCGGGTGCGGATCCGGCTGCAAGTGCGGCAACGGCTGCGGAGGGTGCAAGATGTACCCTGAGATGGACGAGGGGGTGACCACCACCTCCCAGACCCTCATCATGGGCGTCGCCCCCTCCAAGGGCACCCCGTCGTTCGAGGCCGCCGCCGAGACCGGAGCCGACAACGGCGGGTGCAAGTGCGGCTCCAACTGCACCTGCAACCCGTGCACCTGCAAGTGATCCATCAAATCAAGACAAGGAGATGGCATGGCATGGATGGACCTAATGAAGGAGCACTAGTAGTAGTTATG…
TC64084	100	trinucleotide	AGG	144	21	AAGTACTACCCGCATCCCCT	101	20	59.84	55	AATTTATTGGTTTGCGCAGG	203	20	59.96	40	103	AP005387	84.98	273	2.2e-30	217.09	2	6	CTCAGCAGCAAAGCCAAATCCAAGCCGCCACCATCACTGCTCCTCCCTCCTTCAGTCCCCAGTACTCTTCCCCGCACGTCCCACGCAGCTGGGGACGCCCAAGTACTACCCGCATCCCCTCCCATTTACTGAGCCTCTGAACCAGGAGGAGGAGGAGGAGGAGGAGAAGAATTGATTGCTGATCCTGCGCAAACCAATAAATTCCTCCTGCCCCGCCGCGCGCGCGCGAGATCATCATGGCTGCTGCTGCTGCTGGCGCCACGAGGAGGGCCGCCTCCTCGCTCGCCTCCCGCTGCCTGCTCTCCAGGCCCGCAGCGTCGCCCGCTGCTGTCCCCTCCGCGCTCCGCAGGGCAGATGGAGCACGTGGATTGTTGCCAGGACTCCTTCAGAGGTTCGGCA…
TC64197	100	tetranucleotide	AAGG	478	16	GACGGGTAGGGTAGCAGGTA	441	20	59.07	60	TGGTAAGGCACCCTTCAGAG	725	20	60.24	55	285								GGCACCATCCCCTGTTGNATCCGNTCCGATATTGTTCTTAGAACCGTTTCTGGATTGTTANTTGTNGCCAATTCGCCANAGCCGGCAGATCCGGATCACTNCCGTCCTCGTCACGACGCTTGAGTTGCACGTGAAAANTGGGTATCGGGAATTCGGTTCGTTCCGGGAACGTGTTGGCTCCCGTTGTGTTGTCANTTCTTGCCCTTTAACTTCTTTTGTAGTTGCTCGGCCAGGCAGTCGGCATTGCTGTTCTCGGTGAGCGCCGGGACCTTGAGCGAAGCTCTGTAGCTTGTTGATCCCCTTGAGGAGCTGGTTGTCGTCCCCGTCAGATCTGGCGGGGTGCAGGAGGGAGGAGGCGACGGCCAGGAAGCAGAAGAGGGCGGCCCTGGAATCCATTTG…
TC64349	94	trinucleotide	CCG	80	18	CGTCAAACCCATTCACACAC	36	20	59.85	50	AGGTAGGTGACCCCGAACTG	301	20	61.32	60	266	chr1_ctg6	91.54	1382	0	1815.8	8	1	TCAAAACCCGCCCCCCTATCGCCTCGATCTCCCCTCGTCAAACCCATTCACACACAATGGGCAACCGCACCTCGCGCCACCGCCGCGCCGCCGCCGACCAGCCGGCCACGGCCCCTCCGCCGGCGGCCCAGCCCAAACCCCAGCCGCCGCCGAAGCCCCAGACGGCGCCGGCCCCGGCCCCGACGCCGGAAGCGGGACAGGTGGCCATGGGCCGCGTTCTGGGACGCCCGATGGAGGACGTGCGCGCGACCTACACCTTCGGCCGCGAGCTCGGCCGGGGGCAGTTCGGGGTCACCTACCTCGTCACGCACAAGGCTACGGGCCAGCGCTTCGCCTGCAAGTCCATCGCCACGCGGAAGCTCGTCCACCGCGATGACATCGAGGATGTGCAGCGGGAGG…
TC64359	100	trinucleotide	AGC	791	18	AAGGAGTCCACCCTTCACCT	726	20	59.96	55	AACCACAGGACTCGATGGTC	898	20	59.96	55	173	AP004126	91.46	691	0	902.5	1	2	TTCGGCACGAGGCGGAACCACAAATCCCCAACCAATCTCGTCTCCGATCGACTCCAGGCTCGTCGAATCCCCACCGCCTCAAGATGCAGATCTTTGTGAAAACACTGACAGGCAAGACCATCACCCTTGAGGTTGAGTCGTCTGACACCATCGACAATGTCAAGGCCAAGATCCAGGACAAGGAGGGCATTCCTCCGGACCAGCAGCGTCTCATCTTCGCTGGCAAGCAGCTGGAGGATGGCCGTACCCTCGCTGACTACAACATCCAGAAGGAGTCCACCCTCCACCTTGTCCTGCGTCTGCGTGGTGGCATGCAGATATTCGTGAAGACCCTCACTGGCAAGACCATCACCCTGGAGGTCGAGAGCTCCGACACCATTGACAACGTCAAGGCCAAGA…
TC64369	100	trinucleotide	AAG	1001	18	GTACCTCTCGAATTCCACGC	925	20	59.7	55	TGTACTACGCCTGCATGCTC	1071	20	60.04	55	147	AP003892	93.05	777	4e-106	1108.1	4	8	AAAAACACGATGGACTACATGAATGGGCCACGGCCGGAACACCTGTTCGTCCCTGGGCCGGTGAACATTCCGGACCAGGTGATCCGCGCCATGAGCCGGCAGAACGAGGACTACCGCTCGCCGGCGATCCCTGCCCTCACCAAGACCCTCCTGGAGGACGTNGAAGAAGATCTTCAAGACCACCACCGGCACCCCCTTCCTCTTCCCCACCACCGGCACCGGCGCCTGGGAGAGCGCGCTCACCAACACGCTCTCCCCGGGGGACCGGATCGTGTCCTTCTCGCTGGGGCAGTTCAGCCTGCTGGTGGACGGGGTGTCGTCCATCTGCGCGCTGGACTTCCGCATGGACGAGTGGGGCGTGGACGTGGCCCTGACGGGGTCGCAGAAGGCGCTGTCGCT…
TC64519	100	tetranucleotide	ACGG	868	20	GCCAGTTGAGAACCTCTTCG	770	20	59.98	55	ACGTTGATCCACGACGTACA	934	20	60.03	50	165	AC135564	91.06	783	0	998.1	2	3	GGCACGAGCGGCACGAGCACCAGTTCATCTCACTGAGCTCGCAGGCAGCCCCAGCCACCAGCGAAATGGCCGCGTCGGCGCTGCACCAGACGACCAGCTTCCTCGGCACCGCCCCGCGGCGCGATGACCTCGTCCGCAGCGTCGGCGACTTTGGCGGCCGCATCACCATGCGCCGGACCGTCAAGAGCGCGCCCCAGAGCATCTGGTACGGCCCTGACCGTCCCAAGTACCTGGGCCCGTTCTCCGAGCAGACCCCGTCGTACCTGACCGGCGAGTTCCCCGGCGACTACGGGTGGGACACCGCCGGATTGTCTGCTGACCCCGAGACGTTCGCCAAGAACAGGGAGCTGGAGGTGATCCACTCGCGGTGGGCGATGCTCGGCGCCCTCGGGTGCGTGT…
TC64713	94	trinucleotide	AGC	79	18	GAGGAGATAGCTTTGCACGG	22	20	59.97	55	GTTGAAGCTGTCGGAGAAGG	220	20	59.98	55	199	AC137593	87.6	403	7.8e-36	404.37	4	9	GGNCTGCAGGGAATTCGGCACGAGGAGATAGCTTTGCACGGGATTCGCCGGCGCCGCCGCGGAGCAGCACAAGCACAGGCAGCAGCCAGCAGCAGCAGCGAGCCCCGGCGAGCGAGCGAGGATGCACTCCTTCGGGCACCGCGCGAACGCGGTGGCGACGTTCGCGCTGACGATACTCGCCGCCATGTGCTTCGCCGCCTCCTTCTCCGACAGCTTCAACTCCCCCACCCCCGCCGCCTCCGTCAAGATCCTCAACATCAACTGGTTCCAGAAGGAGGCCAACGCCAACGACGAGGTTAGCATGACGCTGAACATCTCCGCCGACCTTTCGTCGCTCTTCACGTGGAACACGAAACAGGTGTTTGTTTTCGTGGCAGCTGAGTATGAGACTCCACAAAA…
TC65007	90	tetranucleotide	AAGG	501	20	AACCTGTGGAGATGACCGAC	476	20	59.96	55	CCATCTTGAAGTCAGCACGA	753	20	59.98	50	278	AL606459	88.26	1201	5.7e-66	1262.1	7	4	GCTACTCCCGCCTCGGCGCCGCGCGCCTCGGGTCGGGCGACGCCGCGGGCGCCGTCGAGGCCTACGAGAAGGGCCTCGCCCTCGACCCCTCCAACGCCGCCCTCAAGGACGGGCTCGCCCAAGGCCCGGTCGGCGGCCCTCCCCCGCCGCCCGGCCTCCGGCGCCGACGCCATTGGCAAGATTTTCCAGGGCCCCGACCTCTGGAGCAAGATCGCCGCCGACCCCACCACGCGCGCCTACCTCGACCAGCCCGACTTCATGCAGATGCTGCGCGATCTGCAGCGGAACCCAGGCAACCTCAACAACTACCTCTCCGACCCCCGCATGATGCAGGTGCTCAACCTCATGCTCAACATCAAGGTCCAGAACCAGAACAATGACGCCTCCGAGCCGGCGCCG…
TC65038	100	tetranucleotide	AGCG	176	20	GAGCGAGATCCAGTCCAGAG	36	20	60.09	60	ACAGCAAGATCCAGCAAGGT	256	20	59.87	50	221	AC104285	90.98	388	1.7e-89	445	2	5	CCACGCGTCCGCCCACGCGTCCGGTGTGCGTCTGGGAGCGAGATCCAGTCCAGAGCGGCAGCAGTTATAGCCAGCGCCTCCCCCACCACCACCACCACCTTCCCCCTCCTCCTCCTCCGATCGCATCTCCTCTCCTCCGTCCTCCCCTCCCGTCGCCCGTCTCAGCCTCCTCCGAGCTCGCTCGCTCGCTCGCTCGCCACGGTAACCAACCTCTCTCTCTCTCTCTTTCTCTTGGTACCTTGCTGGATCTTGCTGTGCGCCCGCCTCCGGCCGGCCCGAGATCCGGCCCCGCGGCGCCGGATCTGGGCGTGCCGGGCGGAGATCCGGCGGGAACTCGGGCGCTTCACCGTCTTCTTGGGGCCCGCCTTCTTGGAGTTGCTGCCGCTTCTTGGCTGGACC…
TC65204	100	tetranucleotide	AGAT	544	16	AACAAGAAGCCCACCATCAC	399	20	59.97	50	TCCCCATCCAGCAATAAGAG	652	20	60.02	50	254	AC083942	91.96	373	1e-114	502.53	2	3	CCTCCAGCAAACTCACGGCATTCCCACCACCGAAGCTCCCAACCCCACCCGAAGCGGCAGCCATGGCCCCCAAGGCAGACAAGAAGCCGGCCGCCGAGAACAAGGTCGAGAAGGCGGCGGAGAAGACCCCCGCGGGCAAGAAGCCCAAGGCCGAGAAGCGGCTGCCGGCGGGCAAGACGGCGTCCAAGGAGGCCGGCGGCGAGGGCAAGACCCGGGGCCGCAAGAAGGGCAGCAAGGCCAAGAAGGGCGTGGAGACGTACAAGATCTACATCTTCAAGGTGCTGAAGCAGGTGCACCCCGACATCGGCATCTCCTCCAAGGCCATGTCCATCATGAACTCCTTCATCAACGACATCTTCGAGAAGCTCGCCGCCGAGGCCGCCAAGCTCGCCCGCTACA…
TC65205	100	tetranucleotide	AGAT	502	20	AACAAGAAGCCCACCATCAC	357	20	59.97	50	CCCATTCAGCACTAACAGCA	607	20	59.86	50	251	AC098832	95.59	363	8e-143	589.79	2	5	GAATCCCCCACCTTCTTCCAGCACACCCAACGCACCCGCAAATCCCCCACTCTCCCGAACCAGCGATGGCCCCCAAGGCGGAGAAGAAGCCGGCGGCGAAGAAGCCCAAGGCGGAGAAGGCGGCCGAGAAGGCCCCGGCGTCCAAGGAGGCCGGCGGCGAGGCGAAGACGAGGGGCCGGAAGAAGGGCAGCAAGGCGAAGAAGAGCGTGGAGACGTACAAGATCTACATCTTCAAGGTGCTGAAGCAGGTGCACCCCGACATCGGCATCTCCTCCAAGGCCATGTCCATCATGAACTCCTTCATCAACGACATCTTCGAGAAGCTCGCCGCCGAGGCCGCCAAGCTCGCCCGCTACAACAAGAAGCCCACCATCACCTCCCGGGAGATCCAGACCTCCG…
TC65216	94	trinucleotide	ACT	589	18	AACAAGAAGCCCACCATCAC	401	20	59.97	50	CTTGCAAAAGCAACAACCAA	662	20	59.88	40	262	AC083942	90	380	1e-102	452.92	2	3	CCACGCGTCCGCCCAGCGAAACACCCCCGCTCCCTCTCCCACCTCCGAAGCAGCAGCAGCCATGGCCCCCAAGGCAGACAAGAAGCCGGCCGCCGAGAGCAAGGTCGAGAAGGCGGCGGAGAAGACCCCGGCAGGCAAGAAGCCCAAGGCCGAGAAGCGGGTGCCGGCGGGCAAGACGGCGGCCAAGGAGGGCGCCGGCGGCGAGGGCAAGACTCGGGGCCGGAAGAAGGGCAGCAAGGCCAAGAAGGGCGTGGAGACGTACAAGATCTACATCTTCAAGGTGCTGAAGCAGGTGCACCCGGACGTGGGCATCTCCTCCAAGGCCATGTCCATCATGAACTCCTTCATCAACGACATCTTCGAGAAGCTCGCCGGGGAGTCGGCCAAGCTGGCGAGGTA…
TC65268	90	trinucleotide	CCG	337	21	GTAGCGTGGAGGGTCAGTTC	144	20	59.72	60	ATTAGCAGCCTGACCAGGAG	426	20	59.45	55	283	AC121365	88.89	108	5.2e-25	119.4	1	5	GATTCGGACGAGCCTCTCTCCCCCCACCTGCTCCGTCCCCACCCCCCCGCCGCCGCCGCCGCCGCCGCCGTCTGAGCCTTAGACTCGCGCGAATCCTCCCCGGGCCGAGCGATGGCGATGCAGAAGTCCGGCAGGAGAGACTGGTAGCGTGGAGGGTCAGTTCCCCGGTCACCCCACACACAAATCCCGGCGAGCGAGCGCAGAGTGACCCGACTTTTTCCGCCGTCCATGGCGACCGTGAACCCCTTCGACCTCCTCGGCGACGACGAGGGCGACGACCCCACGCAGCTCCTGGCCAAGGCGGCCGCCCTGGCGCAGAAGGCCGAGGCCAAGAAGGCCGCCGCGCCGGCCGCCGCCGGGAAGGGCGGCGCGAAGACAGTCGCCAATCTGCCCACCAAG…
TC65404	94	trinucleotide	AGG	137	18	GTGTTTCCGGCATCGTTACT	91	20	60	50	CTCCTGATGGCCTTCACACT	365	20	60.26	55	275	AP004752	93.16	234	5.5e-55	338	2	2	GGGCCGGGTCGGCCGGTCCGCCTCACGGCGAGCACCGACCTACTCGACCCTTCGGCCGGCATCGCGCTCCTAGCCTTAATTGGCCGGGTCGTGTTTCCGGCATCGTTACTTTGAAGAAATTAGAGTGCTCTCTTCTTCCTCCTCTCCTCCTCCCTCGGCGGCGGCGCAGGCGGCGCGGAGGCGACAGGCGAAGGCGAAATGACGAAGGGAACGGGCAGCTTCGGCAAGCGCCGGAACAAGACCCACACGCTGTGCATCCGCTGCGGCCGCCGCAGCTTCCACCTGCAGAAGAGCACCTGCTCCTCGTGCGGCTACCCCGCCGCCCGCATCCGCAAGTACAACTGGAGTGTGAAGGCCATCAGGAGGAAGACCACCGGCACCGGGAGGATGAGGTACATG…
TC65533	100	tetranucleotide	AGGG	57	16	ACCCTCTAATCATCCCCGTC	22	20	60.15	55	TGTAGGCAGCGTTCTTGATG	190	20	60.01	50	169	AC120991	88.17	1048	0	1094.8	1	5	CTTGGCCTCTTTATAACCCCCACCCTCTAATCATCCCCGTCCACCAAAGCCTTCAGCCTCCCTCCCTCCCTCCCCTGCCAACCCCAAATCTCCCCTCGCCCGTCGCAGCTCTCGAATCCCCCCCGAGCATCGACCATGTCGGCCTACTGCGGAAAGTACAAGGATGAGCTCATCAAGAACGCTGCCTACATCGGCACCCCTGGCAAGGGTATCCTCGCTGCTGATGAGTCCACCGGCACCATCGGCAAGCGCTTTGCCAGCATCAATGTTGAGAACGTTGAGGACAACCGTCGTGCCCTCCGTGAGCTCCTCTTCTGCACCCCTGGTGCCCTCCAGTACCTCAGCGGCGTGATCCTGTTTGAGGAGACCCTGTACCAGAGCACCAAGGGTGGCAAGCCC…
TC65685	100	dinucleotide	AT	1006	22	TCATCGAAATCATGCCAGAA	984	20	60.15	40	TACAAAACATGCATCCACGG	1092	20	60.37	45	109	AP005524	89.74	604	5.7e-62	707.2	3	8	TTCGGCACGAGGCTCCCCCCTCGCGCCGCACCCTCCCCAAACCCTAACCAACACCAGGTAAGGCCCCCGCCGTCGATCTCTCTCCCCGCCGCCGCTCATCTCATTCTCACCGCGTTCTCCCTCTGCCCGCCGACCGGCGACAGCCATGAGTAAGCTGCAGACCGACGCCCTCAAGGAGGCCATCACCCAGGTGGTGGCGGACGCCAAGGAGAAGAACAGGAAGTTCACCGAGACCGTTGAGCTCCAGATCGGCCTCAAGAACTATGATCCGCAAAAGGACAAGCGTTTCAGCGGCTCTGTCAAGCTGCCCCATGTCCCTCGCCCCAAGATGAGGGTCTGCATGCTCGGTGACGCCCAGCATGTGGGAGAGGCTGAAAAGATTGGTCTTGATTCCATGGA…
TC65685	100	dinucleotide	AC	1028	42	TCATCGAAATCATGCCAGAA	984	20	60.15	40	TACAAAACATGCATCCACGG	1092	20	60.37	45	109	AP005524	89.74	604	5.7e-62	707.2	3	8	TTCGGCACGAGGCTCCCCCCTCGCGCCGCACCCTCCCCAAACCCTAACCAACACCAGGTAAGGCCCCCGCCGTCGATCTCTCTCCCCGCCGCCGCTCATCTCATTCTCACCGCGTTCTCCCTCTGCCCGCCGACCGGCGACAGCCATGAGTAAGCTGCAGACCGACGCCCTCAAGGAGGCCATCACCCAGGTGGTGGCGGACGCCAAGGAGAAGAACAGGAAGTTCACCGAGACCGTTGAGCTCCAGATCGGCCTCAAGAACTATGATCCGCAAAAGGACAAGCGTTTCAGCGGCTCTGTCAAGCTGCCCCATGTCCCTCGCCCCAAGATGAGGGTCTGCATGCTCGGTGACGCCCAGCATGTGGGAGAGGCTGAAAAGATTGGTCTTGATTCCATGGA…
TC65818	95	dinucleotide	AC	505	20	GATTCGCTGATCGAGCACTT	418	20	60.51	50	GGAGTGGAGGAACAACCAAA	634	20	59.94	50	217								CGGCACGAGGCAAATCTAGCTATTTCATCATCTCTGCCTGAGCTCACCACCACTACTAGTGCTAGCTAGCTTGATCGTGATGGCCCATTCTGCTGTTGCTCAGGTCGTGCTCGTCGCCGTGGTGGCCGCTATGCTCCTCGCAGCCACGGAGGCGGCCGTATCGTGCGGTCAGGTGAGCTCTGCCTTGAGCCCCTGCATCTCCTATGCACGCGGCAACGGCGCCAACCCGTCTGCGGCCTGCTGCAGCGGCGTTAGGAGTCTAGCCAGCTCAGCCCGGAGCACCGCTGACAAGCAAGCGGCGTGCAAGTGTATCAAGAGCGCTGCTGCTGGGCTCAACGCTGGCAAGGCCGCGGGCATCCCCACAAAGTGCGGCGTTAGCGTCCCCTACGCCATCAGCTC…
TC65819	95	dinucleotide	AC	519	20	CTATCGTACGTCCCCTACGC	464	20	59.61	60	GGAGTGGAGGAACAACCAAA	657	20	59.94	50	194								GCGGGGACCATTACAATCACTTAGCAAATCTAGCTATCTCATCATCTCTGCCTGAGCTCACTACCACTACTATTGCTAGCTTGATCGAGATGGCCCGTTCTGCTGTTGCTCAGGTCGTGCTCGTCGCCGTGGTGGCCGCTATGCTCCTCGCAGTCACGGAGGCGGCTGTATCGTGCGGTCAGGTGAGCTCTGCCTTGAGCCCCTGCATCTCCTATGCACGCGGCAACGGCGCCAGCCCATCTGCGGCCTGCTGCAGCGGCGTTAGGAGTCTAGCCAGCTCAGCCCGGAGCACCGCTGACAAGCAAGCGGCGTGCAAGTGCATCAAGAGCGCTGCTGCTGGGCTCAACGCTGGCAAGGCCGCCGGCATCCCCACAAAGTGCGGCGTTAGCGTCCCCTACG…
TC65868	100	tetranucleotide	ACGT	863	16	CGTGTGTTGGGTGTGATTGT	786	20	60.33	50	AGGCCACGTAGCAACAGAAT	949	20	59.76	50	164	AC136492	88.85	314	3.7e-35	346.34	3	5	GCACGAGGATTCGAGACCACAAAGGAATTTGTGGACAAGCTGGATCTGAAAGCTGGCCAGAATGTGCTCGATGTTTGGTGTGGCATCGGAAGAAGCCAATTCTTCATTGGTTAAACCTTTTAATTTCCATGTCCTCGGCATCGATCTTTCCATCAACATGGTTTCGTTCGCCGATCGAGCGTGCCATCGGGCGCTCGTGCTCGGTTGAGTTTGAGGTTGCTGACTGCACCACCAAGGAATATGCAGAGAACACGTTTGATGTCATCTACAGCCGTGACACCATCCTCCACATCCAAGACAAACCTGCTCTGTTCAGAAACTTCTTCAAGTGGCTCAAGCCTGGGGGCAAAGTGCTGATCAGTGACTACTGCAGGAGCCCTGGCACACCATCAGAGGAAT…
TC65958	100	trinucleotide	AAC	405	24	TTTCCACCACAACAGCCATA	250	20	59.96	45	CCTGTGGGTTTTGCTGAGAT	517	20	60.11	50	268								CTCATAAGTATAGTGCATCATTCAAGCCAAGCAAGCAGTGGTCAATACAAATCCACCATGAAGACCTTTCTCATCCTTGCCCTCCTTGCTATCGTGGCGACCACCACCACAACTGCAGTTAGAGTTCCAGTGCCACAATTGCAGCCACAAAATCCATCTCAGCAACAACCACAAGAGCAAGTTCCATTGGTGCAACAACAACAATTTCTAGGGCAGCAACAACAACAATTTCCAGGGCAACAACAACCATTTCCACCACAACAGCCATATCCGCAGCCGCAACCATTTCTGCCACAACTACCATATCCGCAGCCGCAACCATTTCCACCACAACAATCATATCCACAACCACAACCACAATATCCGCAACCACAACAACCAATTTCGCAGCAACAAGCA…
TC65959	100	trinucleotide	AAC	460	33	TTTCCACCACAACAGCCATA	305	20	59.96	45	TGCATGTGCTATGTTGGGTT	571	20	59.99	45	267								ATTTTAGCTATAAATAGGCATGTAGCATGATGATCATCCTTCCTCATCCATCATTCTCATAAGTAGAGTGCATCATTCAAGCCAAGCAAGCAGTGGTCAATACAAATCCACCATGAAGACCTTTCTCATCCTTGCCCTCCTTGCTATCGTGGCGACCACCACCACAACTGCAGTTAGAGTTCCAGTGCCACAATTGCAGCCACAAAATCCATCTCAGCAACAACCACAAGAGCAAGTTCCATTGGTGCAACAACAACAATTTCTAGGGCAGCAACAACAACAATTTCCAGGGCAACAACAACCATTTCCACCACAACAGCCATATCCGCAGCCGCAACCATTTCTGCCACAACTACCATATCCGCAGCCGCAACCATTTCCACCACAACAATCATATCC…
TC65959	100	trinucleotide	AAC	698	78	TGCAAGCTCACAAGTATCGC	568	20	60.16	50	CCTGTGGGTTTTGCTGAGAT	863	20	60.11	50	296								ATTTTAGCTATAAATAGGCATGTAGCATGATGATCATCCTTCCTCATCCATCATTCTCATAAGTAGAGTGCATCATTCAAGCCAAGCAAGCAGTGGTCAATACAAATCCACCATGAAGACCTTTCTCATCCTTGCCCTCCTTGCTATCGTGGCGACCACCACCACAACTGCAGTTAGAGTTCCAGTGCCACAATTGCAGCCACAAAATCCATCTCAGCAACAACCACAAGAGCAAGTTCCATTGGTGCAACAACAACAATTTCTAGGGCAGCAACAACAACAATTTCCAGGGCAACAACAACCATTTCCACCACAACAGCCATATCCGCAGCCGCAACCATTTCTGCCACAACTACCATATCCGCAGCCGCAACCATTTCCACCACAACAATCATATCC…
TC65960	100	trinucleotide	AAC	235	69	GCAAGCTCACAAGTATCGCA	106	20	60.16	50	GCTGAGATGGCTGGAAGAAG	379	20	60.09	55	274								CANCANCANCANCANCANCAACANCAACAAATCCTTCAACAAATTCTGCAACAACAACTGATTCCATGCAGGGATGTCGTCTTGCAACAACCCAATATAGCACATGCAAGCTCACAAGTATCGCAACAAAGTTACCAACTGTTGCAACAATTATGTTGTCAGCAACTGTGGCAGACCCCCGAGCAGTCACGGTGCCAAGCCATCCACAATGTCATTCATGCTATTATTTTGCATCAACAACAACAACAACAACAACAACAACAACAACAACAACAACAACAACAACAACAACAACAACAACAACCGTCGAGCCAGGTCTCCTACCAGCAGCCTCAGCAACAATATCCATCAGGCCAGGGCTTCTTCCAGCCATCTCAGCAAAACCCACAGGCCCAGGGC…
TC65961	100	trinucleotide	AAC	235	30	AACAACAATTTCCAGGGCAG	87	20	59.97	45	TTGCATGTGCTATGTTGGGT	344	20	59.99	45	258								ATTCGGCACGAGGAGTCCAGTGCCACAATTGCAGCCACAAAATCCATCTCAGCAACAGCCACAAGAGCAAGTTCCATTGGTACAACAACAACAATTTCCAGGGCAGCAACAACAATTTCCACCACAACAGCCATATCCGCAGCCGCAACCATTTCCATCACAACAATCATATCCACAACCACAACCACAATATCCGCAACCACAACAACCAATTTCGCAGCAACAAGCACAACTACAACAACAACAACAACAACAACAACAACAAATCCTTCAACAAATTCTGCAACAACAACTGATTCCATGCAGGGATGTCGTCTTGCAACAACCCAACATAGCACATGCAAGCTCACAAGTATCGCAACAAAGTTACCAACTGTTGCAACAATTATGTTGTCAGCA…
TC65961	100	trinucleotide	AAC	473	87	GCAAGCTCACAAGTATCGCA	341	20	60.16	50	TATTGTTGCTGAGGCTGCTG	600	20	60.15	50	260								ATTCGGCACGAGGAGTCCAGTGCCACAATTGCAGCCACAAAATCCATCTCAGCAACAGCCACAAGAGCAAGTTCCATTGGTACAACAACAACAATTTCCAGGGCAGCAACAACAATTTCCACCACAACAGCCATATCCGCAGCCGCAACCATTTCCATCACAACAATCATATCCACAACCACAACCACAATATCCGCAACCACAACAACCAATTTCGCAGCAACAAGCACAACTACAACAACAACAACAACAACAACAACAACAAATCCTTCAACAAATTCTGCAACAACAACTGATTCCATGCAGGGATGTCGTCTTGCAACAACCCAACATAGCACATGCAAGCTCACAAGTATCGCAACAAAGTTACCAACTGTTGCAACAATTATGTTGTCAGCA…
TC65963	100	trinucleotide	AAC	419	60	CAACCATATCCACAACAGCG	354	20	59.98	50	TGCAAAACTTGTGAGCTTGC	574	20	60.18	45	221								GCAGGNAATTCGGCACGAGGTAAAGGCAAGCAAGCAGTGGTCAATACAAATCCATCATGAAGACCTTTCTCATCCTTGCCCTCGTGGCGACCACCGCCACAACTGCAGTTAGAGTTCCAGTGCCACAATTGCAGCCAAAAAATCCATCTCAGCAACAGCCACAAGAGCAAGTTCCATTGGTACAACAACAACAATTTCCAGGGCAGCAACAACAATTTCCACCACAACAGCCATATCCGCAGCCGCAACCATTTCCATCACAACAACCATATCTGCAGCTGCAACCATTTCCGCAGCCGCAACCATTTCTGCCACAACTACCATATCCGCAGCCGCAATCATTTCCACCACAACAACCATATCCACAACAGCGACCAAAGTATCTACAACCACAACAAC…
TC65963	94	trinucleotide	AAC	687	18	CATGCAGGGATGTTGTCTTG	514	20	60.11	50	TGCAGTTGCTGTTGTTGTTG	736	20	59.5	45	223								GCAGGNAATTCGGCACGAGGTAAAGGCAAGCAAGCAGTGGTCAATACAAATCCATCATGAAGACCTTTCTCATCCTTGCCCTCGTGGCGACCACCGCCACAACTGCAGTTAGAGTTCCAGTGCCACAATTGCAGCCAAAAAATCCATCTCAGCAACAGCCACAAGAGCAAGTTCCATTGGTACAACAACAACAATTTCCAGGGCAGCAACAACAATTTCCACCACAACAGCCATATCCGCAGCCGCAACCATTTCCATCACAACAACCATATCTGCAGCTGCAACCATTTCCGCAGCCGCAACCATTTCTGCCACAACTACCATATCCGCAGCCGCAATCATTTCCACCACAACAACCATATCCACAACAGCGACCAAAGTATCTACAACCACAACAAC…
TC65964	98	trinucleotide	AAC	393	63	TTTCCACCACAACAGCCATA	244	20	59.96	45	TGCATGTGCTATGTTGGGTT	535	20	59.99	45	292								ATTCGGCACGAGGATTCAAGCCAAGCAAGCAGTGGTCAATACAAATCCACCATGAAGACCTTTCTCATCCTTGCCCTCCTTGCTATCGTGGCGACCACCACCACAACTGCAGTTAGAGTTCCAGTGCCACAATTGCAGCCACAAAATCCATCTCAGCAACAACCACAAGAGCAAGTTCCATTGGTGCAACAACAACAATTTCTAGGGCAGCAACAACAACAATTTCCAGGGCAACAACAACCATTTCCACCACAACAGCCATATCCGCAGCCGCAACCATTTCTGCCACAACTACCATATCCGCAGCCGCAACCATTTCCACCACAACAATCATATCCACAACCACAACCACAATATCCGCAACCACAACAACCAATTTCGCAGCAACAAGCACAACAA…
TC65966	100	trinucleotide	AGC	387	18	TACCATATCCACAAGCGCAA	299	20	60.09	45	ACATCCCTGCATGGAATCAT	482	20	60.16	45	184								GCGCACCATTCAAGCCAAGCAAGCAGTGGTCAATACAAATCCACCATGAAGACCTTTCTCATCCTTGCCCTCCTTGCTATCGCGGCGACCACCGCCACAACTGCAGTTAGAGTTCCAGTGCCACAATTGTAGCCGCAAAATCCATCTCAACAACGACCACAATAGTAATTTCCGTTGGTGCAACAACAACAATTTCCAGGGCAGCAACAACCATTCCCACCACAACAGCCATATCCGCAGCCGCAACCGTTTCTGTCACAACAACCATATTCGCAACCGTAACCATTTCCGCCACAACTACCATATCCACAAGCGCAACCATTTCCAACACAACAACCATATCCACAACCGCAACCACAGTATCCGCAACCACAACAACCAATTTCGCAGCAGCAGCAG…
TC65966	100	trinucleotide	AAC	405	30	TACCATATCCACAAGCGCAA	299	20	60.09	45	ACATCCCTGCATGGAATCAT	482	20	60.16	45	184								GCGCACCATTCAAGCCAAGCAAGCAGTGGTCAATACAAATCCACCATGAAGACCTTTCTCATCCTTGCCCTCCTTGCTATCGCGGCGACCACCGCCACAACTGCAGTTAGAGTTCCAGTGCCACAATTGTAGCCGCAAAATCCATCTCAACAACGACCACAATAGTAATTTCCGTTGGTGCAACAACAACAATTTCCAGGGCAGCAACAACCATTCCCACCACAACAGCCATATCCGCAGCCGCAACCGTTTCTGTCACAACAACCATATTCGCAACCGTAACCATTTCCGCCACAACTACCATATCCACAAGCGCAACCATTTCCAACACAACAACCATATCCACAACCGCAACCACAGTATCCGCAACCACAACAACCAATTTCGCAGCAGCAGCAG…
TC65967	98	trinucleotide	AAC	402	54	ACTACCATATCCGCAGCCAC	300	20	59.98	55	TTGTTGCAAGACAACATCCC	516	20	59.54	45	217								GGCACCAGAAGTAGAGTGCATCATTCAAGCCAAGCAAGCAGTGGTCAATACAAATCCACCATGAAGACCTTTCTCATCCTTGCCCTCCTTGCTATCGTGGCGACCACCACCACAACTGCAGTTAGAGTTCCAGTGCCACAATTGCAGCCACAAAATCCATCTCAGCAACAACCACAAGAGCAAGTTCCATTGGTGCAACAACAACAATTTCTAGGGCAGCAACAACAACATTTTCCAGGGCAACAACAACCATTTCCACCACAACAGCCATATCCGCAGCCGCAACCATTTCTGCCACAACTACCATATCCGCAGCCACCACCATTTTCACCACAACAACCATATCCACAACCGCAACCACAGTATCCGCAACCACAACAACCAATTTCACAGCAACAA…
TC65968	100	trinucleotide	AAC	375	21	AACAACAATTTCCAGGGCAG	197	20	59.97	45	TTGCATGTGCTATGTTGGGT	475	20	59.99	45	279								TCGGCACGAGGATCGTTCAAGCCAAGCAAGCAGTGGTCAATACAAATCCACCATGCCCTCCTTGCTATCGTGGCGACCACCGCCACAACTGCAGTTAGAGTTCCAGTGCCACAATTGCAGCCACAAAATCCATCTCAGCAACAACCACAAGAGCAAGTTCTATTGGTGCAACAACAACCATTTCTAGGGCAGCAACAACAACAATTTCCAGGGCAGCAATAACCATTTCGACCACAACAGCCATATCCGCAGCCGCAACTATTTCCTCCAAAACTACCATATCCGCAGCCGCAACCATTTACACCACATCAATCATATCCACAACCACAACCACAGTATCCGCAACCACAACAAGCAATTTCGCAGCAACAAGGACAACAACAACAACAACAACAAATC…
TC65968	95	trinucleotide	AAC	608	24	GTGCCAAGTCATCCACAATG	558	20	59.96	50	TATTGTTGCTGAGGCTGCTG	671	20	60.15	50	114								TCGGCACGAGGATCGTTCAAGCCAAGCAAGCAGTGGTCAATACAAATCCACCATGCCCTCCTTGCTATCGTGGCGACCACCGCCACAACTGCAGTTAGAGTTCCAGTGCCACAATTGCAGCCACAAAATCCATCTCAGCAACAACCACAAGAGCAAGTTCTATTGGTGCAACAACAACCATTTCTAGGGCAGCAACAACAACAATTTCCAGGGCAGCAATAACCATTTCGACCACAACAGCCATATCCGCAGCCGCAACTATTTCCTCCAAAACTACCATATCCGCAGCCGCAACCATTTACACCACATCAATCATATCCACAACCACAACCACAGTATCCGCAACCACAACAAGCAATTTCGCAGCAACAAGGACAACAACAACAACAACAACAAATC…
TC65969	100	trinucleotide	AAC	76	48	TCCCCAAAGTCATTCATGGT	44	20	60.17	45	GCAACCAATATGGAGGGATG	325	20	60.15	50	282								CAGCAAATGTGGCAGACCCCCGAGCAGTTACGGTGCCAAGCCATCCCCAAAGTCATTCATGGTATTATTTTGGATCAACAACAACAACAACAACAACAACAACAACAACAACAACAACAACAACACCCGTTGAGGCAGGTTTTTTACCAGCAGCCTCAGCAACAATATCCATCAGGCCAGGGGTTTTTCCAGCCATTTCAGCAAAACCCCCAGGCCCAGGGTTTTGTCCAACCTCAGCAATTGCCGCAGTTTGAGGAAATAAGGAACCTAGGGGTGCAGACGTTACCAGCAATGTGCAATGTTTACATCCCTCCATATTGGTTGCCCCCCATTGGGCCATTTGGCATCATGGGTACTAACTGAGAAAAGAAGAACTTTATTACTAGATATATGAAACCC…
TC65977	96	trinucleotide	CCG	74	27	ATAAGCTCCTCCCGTCCAAT	12	20	59.92	50	TCTTCTTGGCCGAGTCCTTA	295	20	59.94	50	284	AP004001	93.03	416	2e-168	595.2	1	2	CGCCGCACTATATAAGCTCCTCCCGTCCAATCTATCCCCATTTCCCAGACCACCCAAACCCACACAACCCACTCGGCGGCGGCGACGGCGGCGGCGGCGGAGCACGCGAAGATGGTGAAGTTCCTGAAGCCGGGCAAGGCGGTGATCCTTCTCCAGGGTCGGTTCGCCGGCCGGAAGGCGGTCATTGTGCGCGTTTTCGAGGAGGGCACGCGCGACCGCCCCTACGGCCACTGCCTCGTCGCCGGCCTAGCCAAGTACCCCAAGAAGGTGATCCGTAAGGACTCGGCCAAGAAGACGGCGAAGAAGTCGCGCGTGAAGTGCTTCCTGAAGCTGGTCAACTTCACCCACATCATGCCCACCCGCTACACCCTGGATGTCGACTTCAAGGACGTGGCCTCC…
TC65977	100	trinucleotide	ATC	663	18	ACGTCTCGAGGAGAGGTTCA	462	20	59.98	55	TGCAACCATGTGCATTCTTT	721	20	60.11	40	260	AP004001	93.03	416	2e-168	595.2	1	2	CGCCGCACTATATAAGCTCCTCCCGTCCAATCTATCCCCATTTCCCAGACCACCCAAACCCACACAACCCACTCGGCGGCGGCGACGGCGGCGGCGGCGGAGCACGCGAAGATGGTGAAGTTCCTGAAGCCGGGCAAGGCGGTGATCCTTCTCCAGGGTCGGTTCGCCGGCCGGAAGGCGGTCATTGTGCGCGTTTTCGAGGAGGGCACGCGCGACCGCCCCTACGGCCACTGCCTCGTCGCCGGCCTAGCCAAGTACCCCAAGAAGGTGATCCGTAAGGACTCGGCCAAGAAGACGGCGAAGAAGTCGCGCGTGAAGTGCTTCCTGAAGCTGGTCAACTTCACCCACATCATGCCCACCCGCTACACCCTGGATGTCGACTTCAAGGACGTGGCCTCC…
TC66108	100	trinucleotide	AGG	205	21	AGACCGTCTACGACCTGCTG	99	20	60.46	60	GGATGGAGTCGGAGGAGAAG	365	20	61.13	60	267	AP004187	81.48	702	6.6e-65	361.8	2	2	TCGGCACGAGGCCATGGCCGCCGCCACCTCGCCTTCTCCTCCGCCTCCCCCGGCGCCGGCGGCGCGGGGAGGGACAAGGNAGCCGCCGTTCAACGAGCAGACCGTCTACGACCTGCTGGCCCAGCTGGAGCGGGAGCGGCAGAAGGAACGCGAGGATCGGCGCAAGGCCGGGGCCGGCGGCGGCGACGAGAAGGGGGACGAGGGGGAGGAGGAGGAGGAGGAGGACTTCATGGGCGTGAAGCCGCTGATCGAGAAGCTGGAGCGGCGGAACGCCAAGGAGGCCAACCTCCCCGACGAGTCCTTCCTGGAGCCCAGCGACTCCGAGTCCGACGAGGACGACGAGCGCTTCTCCTCCGACTCCATCCGCCGCCGCGTCGACGAGTTCGACCGCAAGTGCAA…
TC66213	95	trinucleotide	CCG	167	21	CCCGTCCTCTCCTCTTCTCT	102	20	59.94	60	GGAGGTTGTCGATCTTGGAG	209	20	59.65	55	108	AP005564	92.4	1092	1e-30	1514.14	15	9	CCGGCGATGCGGTGACGGAGACCGCGGCGCGACCCCTATAAGAAAACGAGCCGCATCGCCTCACACCGCCACCTCTCCCTTCCAGTCATCTGACATCTGCTCCCGTCCTCTCCTCTTCTCTCCCCCCGAAGCAGCAGCGTCCCTCCTCTCCGCCCGGATCGCGATGGCCGCCGCCGCCGTCGCCGCCGACTCCAAGATCGACAACCTCCGCGACGCCGTCGCCAAGCTCGGCGAGATCAGCGAGAACGAGAAGGCCGGGTTCATCAGCCTCGTCTCGCGCTACCTCAGCGGCGAGGCGGAGCAGATCGAGTGGAGCAAGATCCAGACCCCCACCGATGAGGTGGTGGTGCCCTACGACACCCTCGCGCCCCCTCCCGAAGATCTCGACGCCATGAAGGC…
TC66228	95	trinucleotide	AGC	62	21	CTTCCCCATTTCCACAACC	10	19	60.15	52.6	GAGAGGAGCGCGGAGTAGAT	109	20	61.02	60	100	AC097367	92.25	439	1.5e-59	602.69	4	3	GCACGAGGCCTTCCCCATTTCCACAACCGCCCGTCCTCCTCCTCCTCCCCCTCCCACGCTACAGCAGAGCAGCAGCAGCAGCCCCGTCGATCTACTCCGCGCTCCTCTCCCCCCCAGACCCGGCCGCTCCTCGCCGCCATGGCGCCTCGCGTGCCCTCCTCCCTCCTCCTCGTCGGCGCCGCCCTGCTCCTGGGCCTGGCGGCCGGCGCGGCGCGGGCGTCCAACGAGGAGGGGGACGCGCTGTACGCGCTGCGGATGCGGCTGTCGGACCCCAACGGCGTGCTCCAGAGCTGGGATCCCACCCTCGTCAACCCCTGCACCTGGTTCCACGTCACCTGCGACACCGCCAGCCGCGTCGTCCGCCTGGATTTAGGCAACTCCAACGTCTCCGGCTCCATC…
TC66284	100	trinucleotide	ACT	1150	18	TGTGATCATCATCCATGCCT	1092	20	59.88	45	ATTCGCGTGTAAACACCACA	1334	20	60.03	45	243	AC134769	82.72	816	5e-137	492.1	1	3	GCAGGGAATTCGGCACGAGGCCCTCTCTACTCCACTCCTGTGCCTGAGGTACCTAGAAGGCAAGAAAAATGGCTGCCCAGAACAAGGAGGTGGATGCCCTGGTCCAAAAGATCACCGGACTCCACGCCGCCATCGCCAAGCTGCCGTCGCTCAGCCCGTCCCCGGACGTCGACGCGCTCTTCACCGAGCTGGTCACCGCGTGCGTTCCACCAAGCCCCGTGGACGTGACCAAGCTTGGCCCGGAGGCACAGAAAATGCGGGAGGGACTCATCCGCCTCTGCTCCGAGGCCGAGGGGAAGCTGGAGGCGCACTACTCCGACATGCTCGCGGCCTTCGACAACCCGCTCGACCACCTCGGCATGTTCCCCTACTACAACAACTACATCAACCTCAGCAAGC…
TC66308	100	tetranucleotide	ACAT	1298	48	ATAAGGTTGCTGCAAATGCC	1127	20	60.1	45	TTGGAACATACAAACATGCCA	1370	21	59.84	38	244	AC135503	84.52	323	8.5e-34	244.85	2	11	GGNCTGCAGGNAATTCGGCACGAGGACTGGAAAGTGATAGAGCAAGAATGGCAGCTCACATGACAGTCCCCAGCGACGCCCAGCTGATTAAGGCGCAGGCTGACCTGCAGCGCCACAGCCTCACCTACCTCACGTCCATGTCGCTCAGGTGCGCCATCGAGCTCGGCATCCCGACGGCGATCCACCGCCTTGGCGGCACCGCGTCGTTGCCCGACCTGATGGCCGCGCTGTCCCTTCCGCCACCCAAGGAGCCGTTTCTCAGCCGCGTCTTGCGGCTGCTGGCCAAATCCGACGCCCTGGCGTGCACCGAGGCCGGGATCTACAGCCTCACCCCGCTGTCCTACATCCTAGTGGACGGCGTGCTCATCGACGGCGAGGCTAGGCAGACCGCCTTCCCGC…
TC66310	93	tetranucleotide	AAAT	1177	16	CGAAAGCAAGGTTTAGCGAC	1052	20	60.01	50	ATCCAATTGACGGAGTGAGG	1222	20	59.92	50	171	AC135503	84.61	299	4.4e-29	228.95	2	11	GAGGAATTCGGCACGAGGACTCGAGAGCGATAGAGAAAGCATGGCGGCTGAGATGACAGTCCCCAGCGACGCCCAGCTGATCAAGGCGCAGGCTGACCTGCAGCGCCACAGCCTCACCTACCTCACGTCCATGTCACTCAGGTGCGCCATCGAGCTCGGCATCCCGACGGCGATCCACCGCCTCGGCGGCACCGCGTCGTTGCCCGACCTCATGGCCGCGCTGTCCCTTCCGCCACCCAAGGAGCCGTTTCTCAGCCGCGTGCTGCGGCTGCTGGCCAAATCCGACGCCCTGGCGTGCACCGAAGACGGGGTCTACAGCCTGACCCCGCTGTCCTACATCCTTGTGGACGGCGTACTCATCGACGGCGAGGCTAGGCAGATTGCCTTCCCGCTGGCCGT…
TC66501	100	pentanucleotide	ACGGC	242	20	TGAGTACCCCAAGGTGAAGG	108	20	59.95	55	CTCGATTGAACTAGACGGGC	332	20	59.83	55	225								TTGGAGAAGAGCAGCTACTTGGCCGGGGACTCCATCAGCTTCGCCGATTTGAACCACATCCCGTTCACCTTCTACTTCATGACCACCCCGTACGCCAAGGTGTTTGATGAGTACCCCAAGGTGAAGGCCTGGTGGGAGATGCTCATGGCCAGGCCGGCGGTGCAGAGGGTCTGCAAGCATATGCCTACCAAGTTTAAGCTAGGTGCGCAGTACTAGATGTTCGTGCACTCCGCGTGGGTGTGTGCCGTGCCGTGCCGTGCCGGTGATGATTCCATTCAAGAGAAGAGACCTCCCGTGGGTGGGTGATCATCTGCCCGTCTAGTTCAATCGAGTATACGCTTTCAGTTTCAGCAGCACGAGGAGTCCGCTTGCGCTTCTGTTCGTGCGAGCCTGGATTCC…
TC66572	91	trinucleotide	ACG	118	24	AACTACGGCAAGGACTACGG	93	20	59.26	55	TCAAAGTCATTCAGCGATGC	364	20	59.95	45	272	AL606659	90.91	341	1.4e-39	423.7	3	4	GGCACGAGCCTCGCCTCGCCGTCTCGCCCCACGCCGCCGACGCAAAGATGCCGTTCAAGAGGTTCGTCGAGATCGGGCGCGTGGCCCTGGTGAACTACGGCAAGGACTACGGCCGCCTCGTCGTCATCGTCGACGTCGTCGACCAGAACCGGGCACTTGTGGATGCTCCTGATATGGTCAGGTGCCAGATGAACTTCAAGCGTCTTTCGCTGACCGACATCAAGATTGACATCAAGCGTATCCCTAAGAAGGCAACTTTGATCAAGGCCATGGAGGAAGCAGATGTGAAAACCAAATGGGAGAACAGCTCATGGGGTAAGAAGCTTGTTGTCCAGAAGAGAAGAGCATCGCTGAATGACTTTGACAGGTTCAAGTCATGTTGGCTAAGATTAAGAGGGG…
TC66573	91	trinucleotide	ACG	197	24	CCCTAGCTCCTCTTGCCTTT	50	20	59.97	55	TCTGGCACCTGACCATATCA	268	20	60.07	50	219	AP004053	92.41	369	8.1e-42	511.36	4	2	GCTCACCGGGACTTGCACGCTGCCTTTATAATCCGCTCTCGCTNCCGAACCCTAGCTCCTCTTGCCTTTCTGCCCGCCCACCCGTCTCCTCGCCTCGCCGTCTCGCCCCACGCCGCCGCCGCAAAGATGCCGTTCAAGAGGTTCGTCGAGATCGGGCGCGTGGCCCTGGTGAACTACGGCAAGGACTACGGCCGCCTCGTCGTCATCGTCGACGTCGTCGACCAGAACCGGGCACTTGTGGATGCTCCTGATATGGTCAGGTGCCAGATGAACTTCAAGCGTCTTTCGCTGACCGACATCAAGATTGACATCAAGCGTATCCCTAAGAAGGCAACTTTGATCAAGGCCATGGAGGAAGCAGATGTGAAAACCAAATGGGAGAACAGCTCATGGGGTAAG…
TC66636	100	tetranucleotide	AATT	1032	16	AACGTCATCCCCAAGAACTG	894	20	59.96	50	GTGCTTGAACACGGTAGGGT	1104	20	60.03	55	211	AC069300	88.85	574	9e-49	632.3	4	10	CGGCACGAGGCCCACACAGCCAAACGCAGCCAACTGAACGGCACGCTACGCTACAAGCTGAGTGTGAGCCGGTAGTGTCACTAGTGAGCGAGTGAGGGAAATGGGGAAGCCGCAGCTCACGCTCCTGTGGAATGGCGGCGGTGCTGCTGCTCTCCTCCTCCCTCCACGGCGCCAGGGCGGAGGAGGAGTCCGCCGGCCTGGACACGGGCGTCGCCGGCGAGCCCGGCGTGCTCAACTCCAGCGCCGTGTCCATCGGGCAGTCGGGCGTCGCCCGGGCCACCTGGTACGGCGCGCCCAATGGCGCCGGCCCCTACGACAACGGCGGCGCTTGCGGGTTCAAGAACGTGAACCGGTACCCGTTCATGGCCATGACCTCCTGCGGTAACCAGCCGCTGTTCA…
TC66636	94	trinucleotide	ACG	1130	18	AACGTCATCCCCAAGAACTG	894	20	59.96	50	ATCCGCAAAGTCTGAAAACG	1174	20	60.24	45	281	AC069300	88.85	574	9e-49	632.3	4	10	CGGCACGAGGCCCACACAGCCAAACGCAGCCAACTGAACGGCACGCTACGCTACAAGCTGAGTGTGAGCCGGTAGTGTCACTAGTGAGCGAGTGAGGGAAATGGGGAAGCCGCAGCTCACGCTCCTGTGGAATGGCGGCGGTGCTGCTGCTCTCCTCCTCCCTCCACGGCGCCAGGGCGGAGGAGGAGTCCGCCGGCCTGGACACGGGCGTCGCCGGCGAGCCCGGCGTGCTCAACTCCAGCGCCGTGTCCATCGGGCAGTCGGGCGTCGCCCGGGCCACCTGGTACGGCGCGCCCAATGGCGCCGGCCCCTACGACAACGGCGGCGCTTGCGGGTTCAAGAACGTGAACCGGTACCCGTTCATGGCCATGACCTCCTGCGGTAACCAGCCGCTGTTCA…
TC66735	98	trinucleotide	AAC	414	69	TCACAGCAACAAGCACAACA	391	20	60.07	45	AGCATGAACGACATTGTGGA	682	20	60.12	45	292								GCACGAGGGTATCATTCAAGCCAAGCAAGCAGTGGTCAATACAAATCCACCATGAAGACCTTTCTCATCCTTTCCCTCCTTGCTATCGTGGCGACCACTGCCACAACTGCAGTTAGAGTTCCAGTGCCACAATTGCAGCCGCAAAATCCATCTCAGCAACAACCACAAGAGCAAGTTTCGTTGGTGCAACAACTACAATATCCAGGGCAACAACAACCATTTCCACCACAACAGCCATATCCGCAGCCGCAACCATTTCCATCACAACAACCATTGCCGCAACCGCAACCATTTCTGCCACAACTACCATATCCGCAGCCACAACCATTTCCACCACAACAACCATATCCACAACCGCAACCACAGTATCCGCAACCACAACAACCAATTTCACAGCAA…
TC66735	98	trinucleotide	AAC	692	144	TCCACAATGTCGTTCATGCT	663	20	60.12	45	TGGGAGTTGTGAGGTTGACA	949	20	60.12	50	287								GCACGAGGGTATCATTCAAGCCAAGCAAGCAGTGGTCAATACAAATCCACCATGAAGACCTTTCTCATCCTTTCCCTCCTTGCTATCGTGGCGACCACTGCCACAACTGCAGTTAGAGTTCCAGTGCCACAATTGCAGCCGCAAAATCCATCTCAGCAACAACCACAAGAGCAAGTTTCGTTGGTGCAACAACTACAATATCCAGGGCAACAACAACCATTTCCACCACAACAGCCATATCCGCAGCCGCAACCATTTCCATCACAACAACCATTGCCGCAACCGCAACCATTTCTGCCACAACTACCATATCCGCAGCCACAACCATTTCCACCACAACAACCATATCCACAACCGCAACCACAGTATCCGCAACCACAACAACCAATTTCACAGCAA…
TC66736	96	trinucleotide	AAC	388	51	CAATTTCACAGCAACAAGCG	360	20	60.43	45	AGCATGAACGACATTGTGGA	637	20	60.12	45	278								AAGCAGTGGTCAATACAAATCCACCATGAAGACCTTTCTCATCCTTTCCCTCCTTGCTATCGTGGCGACCACTGCAACAACTGCAGTTAGAGTTCCAGTGCCACAATTGCAGCCGCAAAATCCATCTCAGCAACAACCACAAGAGCAAGTTCCGTTGGTGCAACAACAACAATATCCAGGGCAACAACAACCATTTCCACCACAACAACCATATCCGCAGCCGCAACCATTTCCATCACAACAACCATTTCTGCAGCCGCAACCATTTCTGCTACAACTACCATATCCGCAGCCACAACCATTTCCACCACAACAACCATATCCACAACCGCAACCACAGTATCCGCAACCACAACAACCAATTTCACAGCAACAAGCGCAACAAGCACAACAACAACA…
TC66736	100	trinucleotide	AAC	647	60	TCCACAATGTCGTTCATGCT	618	20	60.12	45	CTGGTAGAAGACCTGGCTCG	730	20	60	60	113								AAGCAGTGGTCAATACAAATCCACCATGAAGACCTTTCTCATCCTTTCCCTCCTTGCTATCGTGGCGACCACTGCAACAACTGCAGTTAGAGTTCCAGTGCCACAATTGCAGCCGCAAAATCCATCTCAGCAACAACCACAAGAGCAAGTTCCGTTGGTGCAACAACAACAATATCCAGGGCAACAACAACCATTTCCACCACAACAACCATATCCGCAGCCGCAACCATTTCCATCACAACAACCATTTCTGCAGCCGCAACCATTTCTGCTACAACTACCATATCCGCAGCCACAACCATTTCCACCACAACAACCATATCCACAACCGCAACCACAGTATCCGCAACCACAACAACCAATTTCACAGCAACAAGCGCAACAAGCACAACAACAACA…
TC66737	100	trinucleotide	AAC	57	24	CACAACAACCAATTTCGCAG	29	20	60.14	45	AGCATGAACGACATTGTGGA	276	20	60.12	45	248								CCACAACCGCAACCACAGTATCCGCAACCACAACAACCAATTTCGCAGCAACAAGCACAACAACAACAACAACAACAACAAATCCTTCAACAAATTCTGCAACAACAACTGATTCCATGCAGGGATGTTGTCTTGCAACAACACAACATAGCGCATGCAAGCTCACAAGTATTGCAACAAAGTAGTTACCAACAGTTGCAACAATTATGTTGTCAGCAACTGTTTCAGATCCCCGAGCAGTCGCGGTGCCAAGCCATCCACAATGTCGTTCATGCTATTATTCTGCATCATCATCAACAACAACAACAACAACCGTCGAAGCCAGGTCCTCCTAACAAGCAAGCCTCAAGGAACAATATCCATCAAGGCCAAGGGCTCCTTTCAAGTCATCTCAAGCAA…
TC66807	92	trinucleotide	CCG	175	27	CTCGTACTTGGAGCCTGGAG	49	20	60	60	GTGAGGAGGACCTTGAGCTG	315	20	59.98	60	267	AP005200	86.2	355	1.5e-31	316.63	3	7	ATTCGGACGAGGGTACACAGCCGCTAGCTCTTCCCCGCGGCGCCCGATCTCGTACTTGGAGCCTGGAGGAGAGTCGAACCCAAATCCCCTCCCGCCTCGATCTCTCCCGCCGCCGCAGGAGAGATCCCGCTCAGCCTCGGCTCGAATCCGCGACTCGAAGCTCCAGCTCCAGCTCCGCCGCCGCCCCCCGCCGCCGCCGATGGATCCGAAGCTGGTGGAGGTGACGCAGCTGTTCGACCGCTTCAAGGCGGCCTTCAAGGCCAGCAATTTCGACGTCTGCTCGACCCTCCTCTCGCAGCTCAAGGTCCTCCTCACCAAGTTCCCCAGCCTTCCCCCGGTGTTCCAGCAGACGCCCAACGCCGTGGAGGAGCTCAAGCTTGCGAGGGAAATTTATGAGCA…
TC66902	92	trinucleotide	ATC	1139	27	GGAGGTTCGGATGAAGAACA	1070	20	60.05	50	TGGCAAGCATAACCATTTCA	1259	20	60.07	40	190	AP005811	87.06	842	1e-150	802.4	3	9	CGCAGCTCTCTCCCACCGAGCGGCGCGACCTCCTCCCGCCGCCCCGCCGGACCCCTCGCCGCCCGACGCTCCGCCCGTGCCGTCCAGATCCGCCTCTGTCGTCCCGCCGCCTCCCAGATCCGCCGGCCGCCTCCCCTCCGATCTTATTTTGTTGGTAGCAGCCTCTGTATCGCTGCAATCTGACAAAGTGGAGGGCCTAGAAGGTGAAGCTTCTTTTATGTCTGAACAAGCATCGGTTTATTTGGGATCAGTTGGATTGCTGGGAGAGTATTCTCGTTCAACGAGAAAAAGGCACAAGTTTGTGCTCCCCTGCATGCATCAAGAGCCTATTAGGATCTCTGGTTCTGAGAATTCACTTGCCACCGCCAGTGCTCAAAGCCAGCTCAGTTTTCTTCAAGG…
TC67063	95	tetranucleotide	AGCG	104	20	CTTCTTCTCCACCCATCCAA	35	20	60.04	50	GTACCCGCACTCGATGATGT	325	20	60.95	55	291	AL928753	87.67	430	3e-119	432.6	1	12	TTTCCATCTCCTATATAAGCACGCAGCTCACACGCTTCTTCTCCACCCATCCAAGCCGCACCCACTAGCTCCCAGCTGCAGCAAGCAAGCGAAGCTCGTGCGTGAGCGAGCGACCGAGCGAGCTGAAAAACCACCCTACAAAGCTCCGGCTGAGCCACCCGTCCGGCCGGCGACGATGCCGATGCTCATCCCCGACGACGTTCGCGCCAAGGCGGAGATCTACACCGGCGACGCGGCGGGGCAGGAGAAGACGCGGCTGATGCTGGCGGAGACGGAGCTCCCCAGCGGCCTCCTGCCGCTCAAGGACATCATCGAGTGCGGGTACGTGGAGGAGACCGGCTTCGTGTGGCTCAAGCAGAAGAAGCGGGTGGACCACTACTTCGCCAAGGCCGGCCGCCA…
TC67069	93	tetranucleotide	ACGT	1105	16	TCGTTTTTACGAGACCAGCA	1037	20	59.46	45	CAAAGTTTGAACAGCAGCCA	1323	20	60.02	45	287	AL732381	91.86	258	2.1e-34	342.52	3	12	GCGCACCTCCTCTCCTCTCCTCTCCTCGCCGCTAGTCTCTATTTAGGACCGCCCGCGATCACCAATTCCCTTTGCCTCTTGTGTGCCATCGCTGCAGTTGCGTGACACGCTCGCCTAACCTCCGCACCCCCTCCACCCTCCGCTGCCGTGGCCGGCGGTACCGCACCATTCCCACACACCCTCACTAGCTTAGCTACTCCGTTGTTCTCACCTATCCCATTTGATCTTCTGACCGCCTACCCGCTCACCTTCTCCCTGCGAGAGACGGTGTGCAACCCAGGCCGGAGGCATGTCGGCCAAGAAGATCGTGGTGAAGCTGGAGCTCCATGACAACAAGGACAAGCAGAAGGCCATGAAGGCCGTCTCCGTGCTCGTCGGCATCGACGCCATATCCATGGA…
TC67069	100	dinucleotide	AG	1250	18	TCGTTTTTACGAGACCAGCA	1037	20	59.46	45	CAAAGTTTGAACAGCAGCCA	1323	20	60.02	45	287	AL732381	91.86	258	2.1e-34	342.52	3	12	GCGCACCTCCTCTCCTCTCCTCTCCTCGCCGCTAGTCTCTATTTAGGACCGCCCGCGATCACCAATTCCCTTTGCCTCTTGTGTGCCATCGCTGCAGTTGCGTGACACGCTCGCCTAACCTCCGCACCCCCTCCACCCTCCGCTGCCGTGGCCGGCGGTACCGCACCATTCCCACACACCCTCACTAGCTTAGCTACTCCGTTGTTCTCACCTATCCCATTTGATCTTCTGACCGCCTACCCGCTCACCTTCTCCCTGCGAGAGACGGTGTGCAACCCAGGCCGGAGGCATGTCGGCCAAGAAGATCGTGGTGAAGCTGGAGCTCCATGACAACAAGGACAAGCAGAAGGCCATGAAGGCCGTCTCCGTGCTCGTCGGCATCGACGCCATATCCATGGA…
TC67146	100	tetranucleotide	AAAG	715	16	TGCATGCTACGGAGAGTACG	649	20	60.03	55	CGAATACAAGCCATAAGCCA	764	20	58.79	45	116	AL606633	83	406	1.1e-65	254.2	1	4	TAGCAGTCCAGAGCTCCAGATCAAGCAGCTACTTGATCATTTGATCTGTGCTTAGTGATCACTCGGCAGCAATGGCAGGCAAGGCATCCATCGCGCTGTTCCTCGCCGTGAACCTGGTCGTGTTCTCCGTGGCCAGCGCGTGCGGGGGAAACTGCCCGACCCCGTCCACGCCCACCCCATCGACGCCCACCCCGACCCCGGGCTCGCTCGGCAGGTGCCCACGCGACGCGCTGAAGGTGGGCGCGTGTGTCAACGCGCTGAACCTGGTCAAGGTCCAGGTGGGCAGGCCGACCGCGTTGCCGTGCTGCCCGCTGCTGGATGGGCTCGTCGACCTGGAGGCGGCCCTGTGCCTCTGCACAGTGATCAACGCCAACGTCCTCAACATCGTCAAGCTCAACC…
TC67147	100	tetranucleotide	ATGC	637	16	GGGTTCATGTGCTAAGCGAT	455	20	60.1	50	GCGCCAAGAAAGAACGATAA	720	20	60.34	45	266	AL606633	83.5	406	1.8e-70	270.1	1	4	ATTCGGCACGAGCTTAGCAGTCCAGAGCTCCAGATCAGCTACTTGATCTGTGCTTACTGATCACTCGGCAGCAATGGCAGGCAAGGCATCGATCGCGCTGTTCCTCGCCGTGAACCTGGTCGTCTTCTCCGTGGCCAGCGCGTGCGGGGGAAACTGCCCGACCCCGTCGACGCCCACCCCATCGACGCCCACCCCGACCCCGGGCTCGCTCGGCAGGTGCCCACGCGACGCGCTGAAGGTGGGCGCGTGCGTCAACGCGCTGAACCTGGTCAAGGTCCAGGTGGGCAGGCCGACCGCGTTGCCGTGCTGCCCGCTGGTGGATGGGCTCGTCGACGTCGAGGCGGCCCTGTGCCTCTGCACGGTGATCAATGCCAGCGTCCTCAGCATCGTCAAGCTCAA…
TC67149	95	tetranucleotide	AAAG	699	24	TGCATGCTACGGAGAGTACG	636	20	60.03	55	TGCAGATCAAAACGAACACA	768	20	58.83	40	133	AL606633	82.27	406	1.5e-58	230.4	1	4	TCGGCACGAGGCAGTCCAGAGCTCCAGATCAGCTATTTGATCATTTGATCTGTGCTTAGTGATCACTCGGCAGCAATGGCAGGCAAGGCATCAATCGCGTTGTTCCTCGCCGTGAACTTGGTCGTGTTCTCCCTGGCAAGCGCGTGCGGGGGAAACTGCCCGACCCCGTCCACGCCCACTCCATCGACGCCCACCCCGACCCCGGCCCCGCTCGGCAGGTGCCCACGCGACGCGCTGAAGGTGGGCGCGTGTGTCAACGCGCTGAACCTGATCAAGGTCCAGGTGGGCAGGCCGACCGCGTTGCCGTGCTGCCCGCTGCTGGATGGGCTCGTCGACCTCGAGGCGGCCCTGTGCCTCTGCACGGTGATCAAGGCCAATGTCCTCAACATCGTCCAGCTC…
TC67150	93	tetranucleotide	ATGC	497	16	CCTCAACATCGTCAAGCTCA	372	20	59.98	50	GACTTGTGGCTAGCACGTCA	643	20	60.05	55	272	AL606633	84.68	457	4.9e-40	348.4	3	4	GCAACCTAGAGCTCCAGATCAGCTGATCAATAATCACTTTGTCTGTGCTTCTGCGGTGTAGTGATCAGATCACTCGCAGCAATGGCAGGCAAGGCATCCATCGCGCTGTTCCTCGCCGTGAACCTGGTCGTCTTCTCCGTGGCCAGCGCGTGCGGTGGAAACTGCCCGACCCCATCGACGCCCACACCGACCCCGGCCGCGTTCGGTAGGTGCCCACGCGACGCGGTGAAGATAGGCCTGTGCGTCAACGCGCTGAACCTGGTCAAGGCCGAGCTGGGCGCGCCGCCTACGCTGCCCTGCTGCCCGCTGGTGAAGGGGCTCGTCGACCTGGAGGCGGCCCTGTGCCTCTGCACGGTGCTTAAGGCCAACGTCCTCAACATCGTCAAGCTCAACCTCCCC…
TC67208	100	tetranucleotide	CCCG	115	20	GGAAGAATCTTGTTCGCGTT	11	20	59.31	45	CCATTCCATAGCTGACCGTT	272	20	59.95	50	262	AP004011	88.28	452	3.3e-38	477.67	4	9	CCCGCGTCCGGGAAGAATCTTGTTCGCGTTGAGCCGCCGCAGACCTTCCCTTTCCCCACGCGCAGGCGATCCCCTCAAATCCCCCGCACCGTCCCCCTCTCCTTCGATCGGATCCGCCCGCCCGCCCGCCCGCCGCACCGGTCGATCGACGATGACGCTGGGCAGCTCCGGCGCCGGATCGAGCGTCGTCGTTCCTCGGAACTTCAGGCTGCTAGAAGAGCTTGAGCGCGGGGAGAAGGGCATTGGAGATGGAACGGTCAGCTATGGAATGGATGATGCTGATGACATATACATGCGGTCATGGACTGGCACCATTATTGGTCCTCACAATACTGTCCATGAGGGTCGCATCTACCAGCTGAAGCTGTTCTGTGACAAGGACTACCCCGAGAAGGCACC…
TC67252	100	trinucleotide	CCG	62	21	AGTAGGGTTCGCGCCTCC	10	18	62.64	66.6	CTCTTCCTTCTTCTGCCCCT	218	20	59.95	55	209	AP005684	86.68	443	2.3e-27	412.35	4	9	TTCGGCACCAGTAGGGTTCGCGCCTCCCCGCCGGTCCCCGCCCGCCGATCCTCCCCCCCCCCCGCCGCCGCCGCCGCCGCCGCAGCCTCCACGCCCGCTCCCGTCGGTCGCCGCTCCGGATCCGCGCCCCTCGACGCCGCCGAGCTCCGTCCCCGCCCGCCCGGGGCCGCTGAAAGATGATAAACCTTTTTAAGATCAAGGGGCAGAAGAAGGAAGAGGCAGCCAACTCAAATGGAGGGCCTCCTGTTAAGAAGCAAAGTCCAGGGGAATTACGTCTCCATAAAGATATTGCTGAGCTTAACCTTCCAAAGACAACTAAAATTTCCTTCCCAAACGGAAAGGATGATCTCATGAACTTTGAAGCTACTCTACGACCTGACGAAGGATACTATCTAGGTG…
TC67254	100	trinucleotide	CCG	70	24	ACTCCCGAGACCCAATCTTT	11	20	59.93	50	AATTCCCCAGGACTTTGCTT	291	20	59.94	45	281	AP005684	87.22	446	9.7e-30	426.19	4	9	TTTTTCGCGTACTCCCGAGACCCAATCTTTTACCCCTCTCGTCGCATCGGCAGCGGCGACAGGACATCGGGCGGCGGCGGCGGCGGCGGCGGCTGGACAGCCGCAGAACGAAGGAAGGGCCCCGTGTAGCGCTGTTCCTCGTCCCGATCCGCACGGATCCGCCCCCACATAAGGGCCCCGTGCACAAGGAACAAAGATGATAAACCTTTTCAAGATCAAGGGGCAGAAGAACGAAGAGGCGGCGAACTCGAAAGGGGGGCCTCCTGTCAAGAAGCAAAGTCCTGGGGAATTACGTCTCCATAAAGATATTGCTGAGCTTAACCTTCCAAAGACAACTAAAATTTCTTTTCCAAATGGAAAGGATGATCTCATGAACTTTGAGGCCACTCTACGTCCTGA…
TC67265	100	trinucleotide	ACG	606	18	TCAACTCAAAGCTTCAGCGA	442	20	59.86	45	GCGTGGGAAGTAAAAGAGCA	706	20	60.38	50	265	AC093920	88.14	354	2e-100	369.2	1	5	GCAGCCCGTTCGACCCCGTGGAGTACGAGGGGAAGACGTTCGTGCCCGGGCAGTCCAACAACGCCTACGTGTTCCCCGGCTTCGGCCTCGGCGTCGTCATCTCCGGCGCCATCCGCGTCCACGACGACATGCTCCTCGCCGCCTCGGAGGCGCTGGCGGAGGAGGCGACCCAGGAGAACTTCGACAAGGGGCTCATCTTCCCGCCCTTCACCAACATCCGCAAGATCTCGGCCAGCATCGCCGCCAAGGTGGCCGCCAAGGCCTACGACCTGGGCCTGGCCAGCCGGCTGCCGCGGCCCGACGACCTGGTCAAGTACGCCGAGAGCTGCATGTACACCCCGCTCTACCGCAGCTACAGGTGAGCGTGGCGGGCAGTTTTGCGGCCAGCACGGACGGAGT…
TC67416	100	dinucleotide	AG	572	26	GGTAGATGAGGGAGGAAGGC	472	20	60.03	60	AAACGCAGTCCACAAAGGAC	685	20	60.15	50	214	AP004772	83.64	440	3.1e-44	304.3	2	2	ACAACCGCATACGGCNTGCAGACCCATCAGTATCCTCCTCTCCTCCTCTTGCTCAGCTGTGCAGCCTTGCCTTCATCAAAGTGCCTGGTCTGGAAGATGATAATGGTCAGGAAGCAGCAGAGTATCTTAGCGAATGCTTGCTAAGCAGTTCAAAACAATACCGGGCAATGATCGAAGAGCGCGACACTACTGGTGGAAAAGTGAAGGGACAAGGCACTGGACCTGTTCTCATTGTGACTCTTGTTGATCCAGAGACAGAATCCAGCATCAATGCTGCCATGCTTGAGGAAGGGCTTGCCCGACTTGAAAGGGGCAAGAGATGGGACACCAAGGAGAGGAAGACGGCTCTCGAGAACCTGGAGCAGTTCCAGGAGAAGGCGAAGAAGGAGAGGCTGCGGC…
TC67545	93	tetranucleotide	AACC	101	16	GATCAGAGCAGGTCGGTTTC	27	20	59.81	55	TGCTTGAAGCTGTGCAGGTA	229	20	60.74	50	203	AL662957	91.89	1554	0	2073.3	8	4	GCACGAGGCCTCCACCCAGCCAGCCAGATCAGAGCAGGTCGGTTTCGCCGCTGCTTTGCTCCCGCTGACGGCTCCGTGAGAGCGAGGCGAGGCGAGGCGGCAACCACCAACCAACCGAGGCGTGGGCCGGAGCTGCCTTTGATGCGCCAGGCGCGGCCTCTCCCCGTCCTTTGATGGGCAACGCATGCGGCGGTTCCCTTAGATCCAAGTACCTGCACAGCTTCAAGCACCCCGCCTCCCAGCGCCACGACCCCGACCGCGACTACGACCACAACACCGCCGCCGACTCGCCCAAGAAGCAGCCAGGCTCCCAGCCGACCGCAGCAGCAGCCGCAGCCGCCAAGACGGACGGCCACGCGGCCCCCGCGCAGCCCGCCGCGGCCATGAGGCGCGGCGGGG…
TC67546	93	tetranucleotide	AACC	77	16	CTGCTTTGCTTCCGCTGAC	27	19	62.21	57.8	ATGAAAAGGCTGCTTCTTGG	287	20	59.45	45	261	AL662957	91.79	414	4.5e-52	546.6	3	4	CAGATCAGAGCAGGTCGGTTTCGCCGCTGCTTTGCTTCCGCTGACGGCTCCGTGAGAGCGAGGCGGGGCGAGGCGGCAACCACCAACCAACCGAGGCGTGGGCCGGAGCTGCCTTTGATGCGCCAGGCGCGGCCTCTCCCCGTCCTTTGATGGGCAACGCATGCGGCGGTTCCCTTAGATCCAAGTACCTGCACAGCTTCAAGCACCCCGCCTCCCAGCGCCACGACCCCGACCGCGACTACGACCACACCGCCGCCGCCGACTCGCCCAAGAAGCAGCCTTTTCATATTTTGACAAAGATGGAAGTGGTTACATCACAGTGGATGAACTGCAGCAAGCTTGCCAAGAGCACAACATGCCAGATGCTTTTCTTGATGATGTCATTAAAGAAGCTGACCA…
TC67549	94	trinucleotide	ACC	401	18	CTGGAGCACGTCTTCATCAG	237	20	59.57	55	CAGCATCGAGTTCCTTCCTC	515	20	59.95	55	279	AP004187	93.75	288	2.3e-66	429.2	2	2	AGGTAGCGAGCGAGCTAGGGTTTGGCGCGGCGGCGGAAGGAAGGAAGGGAGTCGGGAAGATGAGCCGCAGCCTGGGGATCCCGGTGAAGCTGCTGCACGAGGCGGCGGGGCACGTGGTGACGGTGGAGCTCAAGACCGGCGAGGTCTACCGGGGCTCCATGATCGAGTGCGAGGACAACTGGAACTGCCAGATCGAGAACATCACCTTCACCGCCAAGGACGGCAAGGTTTCGCAGCTGGAGCACGTCTTCATCAGGGGCAGCAGGGTCCGCTTCATGATCATCCCCGACATGCTCAAGAACGCCCCCATGTTCAAGCGCCTCGAGGCCAGGATAAGGGGCAAGGGGTCGGCCATCGGTGTCGGGCGTGGCCGTGCTGTCGCGATGCGTGCCCGGGCTG…
TC67550	94	trinucleotide	ACC	418	18	CTGGAGCACGTCTTCATCAG	254	20	59.57	55	CAGCATCGAGTTCCTTCCTC	532	20	59.95	55	279	AP004187	93.75	288	2.5e-66	429.2	2	2	GAGACAGAGTCGAGACCGAGCGAGCTAGGGTTTGGCGCGGCGGCGGAAGGAAGGGAGTCGGAAGGGAGTCGGGAAGATGAGCCGCAGCCTGGGGATCCCGGTGAAGCTGCTGCACGAGGCGGCGGGGCACGTGGTGACGGTGGAGCTCAAGACCGGCGAGGTCTACCGGGGCTCCATGATCGAGTGCGAGGACAACTGGAACTGCCAGATCGAGAACATCACCTTCACCGCCAAGGACGGCAAGGTTTCGCAGCTGGAGCACGTCTTCATCAGGGGCAGCAGGGTCCGCTTCATGATCATCCCCGACATGCTCAAGAACGCCCCCATGTTCAAGCGCCTCGAGGCCAGGATAAGGGGCAAGGGGTCGGCCATCGGTGTCGGGCGTGGCCGTGCTGTCGC…
TC67551	94	trinucleotide	ACC	431	18	CTGGAGCACGTCTTCATCAG	267	20	59.57	55	AGCGACTTCCTTCCTTCCTC	545	20	59.95	55	279	AP004187	94.45	288	1.2e-68	445	2	2	CCCTTCCCTTCTCTTCGGCGGCGGCTTGAGACCGAGCGAGCGAGCTAGGGTTTGGCGCGGCGGCGGAAGGAAGGAAGGGAGTCGGGAAGATGAGCCGCAGCCTTGGGATCCCGGTGAAGCTGCTGCACGAGGCGGCGGGGCACGTGGTGACGGTGGAGCTCAAGACCGGCGAGGTCTACCGGGGCTCCATGATCGAGTGCGAGGACAACTGGAACTGCCAGATCGAGAACATCACCTTCACCGCCAAGGACGGCAAGGTGTCGCAGCTGGAGCACGTCTTCATCAGGGGCAGCAGGGTCAGGTTCATGATCATCCCCGACATGCTCAAGAACGCACCCATGTTCAAGCGCCTCGAGGCCAGGATAAGGGGCAAGGGGTCGGCCATCGGCGTCGGGCGTG…
TC67553	94	trinucleotide	ACC	519	18	GGTCGGCAGTGATACCCTAC	448	20	59.43	60	AAGCTCGCAAGCATTTTGTT	666	20	60.02	40	219	AP004187	93.75	288	2.8e-66	429.2	2	2	GAGGAATTCGGACGAGGCTTCGGCGGCGGATTGAGACAGACAGAGTCGAGACCGAGCGAGCTAGGGTTTGGCGCGGCGGCGGAAGGAAGGGAGTCGGAAGGGAGTCGGGAAGATGAGCCGCAGCCTGGGGATCCCGGTGAAGCTGCTGCACGAGGCGGCGGGGCACGTGGTGACGGTGGAGCTCAAGACCGGCGAGGTCTACCGGGGCTCCATGATCGAGTGCGAGGACAACTGGAACTGCCAGATCGAGAACATCACCTTCACCGCCAAGGACGGCAAGGTTTCGCAGCTGGAGCACGTCTTCATCAGGGGCAGCAGGGTCCGCTTCATGATCATCCCCGACATGCTCAAGAACGCCCCCATGTTCAAGCGCCTCGAGGCCAGGATAAGGGGCAAGGG…
TC67595	96	trinucleotide	CCG	69	33	TACACACACAAGGGCGATTC	42	20	59.57	50	GTGTCCAGTGAGGCCATTTT	156	20	59.97	50	115	AP001168	87.55	466	1e-32	465.9	4	6	GTACTCCTCTGTCCCAATCGCCGTGATCCAGCTAGCCAGCTTACACACACAAGGGCGATTCGACCGAGGCCGCCGCCCCGCCGCCGCCGCCGCCGCCGCCGGAGACGATCCCCTGCAGTCAGTTAGTTAAGATACAAAAATGGCCTCACTGGACACCGTTAGAGGGGATCTTGGCCTGGTTGTTTTGTACCTAAGCAAGGCTGAGGCAAGAGATAAGATCTGTAGGGCTATACAATATGGATCCAAGTTCTTGAGCAACGGACAGCCAGGACCTGCACAGAATGTCGACAAATCAACTAGTCTAGCTCGGAAAGTTTTCCGCCTGTTTAAGTTTGTTAATGATCTCCAAGCTCTGATTAGTCCCCCTGCCAAAGGAACTCCACTTCCACTGATCTTACT…
TC67596	100	trinucleotide	CCG	76	18	TACTACACAGGCAAGGGCG	46	19	59.87	57.8	CAAAACAACCAGGCCAAGAT	181	20	59.97	45	136	AP001168	86.13	483	2.4e-33	428.19	4	6	GCACGAGGGTACATCTCTGTCCCAATCGCCGTGATCCAGCTAGCTTACTACACAGGCAAGGGCGATTCGATCGAGGCCGCCGCCGCCGCCGCCGGAGACGACCCCGCCGCCTTCAGTTAGTTAAGATACAAAAATGGCCTCATTGGACACCGTCACAGGAGATCTTGGCCTGGTTGTTTTGTACCTAAGCAAGGCTGAGGCAAGAGATAAGATCTGCAGAGCTATACAATATGGATCCAAGTTCCTGAGCAACGGACAACCAGGACCTGCACAGAATGTCGACAAATCAACTAGTCTTGCTCGGAAAGTTTTCCGGCTGTTTAAGTTTGTTAATGATCTCCAAGCTCTGATTAGCCCCCCTGCCAAAGGAACTCCACTTCCGCTGATCTTACTTGGAAA…
TC67597	96	trinucleotide	CCG	58	27	GCTTACACAGAAGGGCGATT	30	20	59.34	50	CAAAACAACCAGGCCAAGAT	169	20	59.97	45	140	AP001168	88.92	325	2.2e-41	360.33	3	6	TCTCTGTCCAAATCGCCGTGATCCAGCTAGCTTACACAGAAGGGCGATTCGATCGAGGCCGCCGCCCCGCCGCCGCCGCCGCCGGAGACGATCCCCTGCAGTCAGTTAGTTAAGCTACAAAATGGCCTCGCTGGACACCGTCAGAGGAGATCTTGGCCTGGTTGTTTTGTACCTAAGCAAGGCTGAGGCAAGAGATAAGATCTGTAGAGCTATACAATATGGATCCAAGTTCCTGAGCAACGGACAACCAGGACCTGCACAGAATGTCGACAAATCAACTAGTCTAGCTCGGAAAGTTTTCCGACTGTTTAAGTTTGTTAATGATCTCCAAGCTCTGATTAGCCCCCCTGCCAAAGGAACTCCACTTCCGCTGATCTTACTTGGAAAGTCGAAGAACGC…
TC67613	100	tetranucleotide	ACTC	412	16	TCCACCACAGAGAGCAGAGA	358	20	59.68	55	TACAAGGCAAGGGAACCAAC	539	20	59.97	50	182	AC136217	92.6	135	1.1e-21	189.27	2	5	AGCTCTACGAAGATTCTGACAGAATAGGGTGCGAGGTGTACAATCTGGGCACTGGAAAGGGGACGTCCGTGCTGGAAATGGTTGCTGCATTCGAGAAGGCTTGCGGAAAGAAAATCCCTCTGGTTTATGCTGGAAGAAGAGCTGGAGATGCCGAGACTGTGTACGCTGCCACCGCCAAAGCTGAGAAGGAGCTCAAGTGGAAGGCCAAGTATGGGGTGGAGGAGATGTGCAGAGACCTGTGGAACTGGGCCAGCAAGAACCCCTACGGCTACGGATCCACCGACAACGGCCACTGATTAATAGACCCCAGAGCCAGTAGCAGTAGCATATATACACCACCATCCATCTATATATTTATCCACCACAGAGAGCAGAGAGAAGAAGAGGAAGACTACTACT…
TC67661	100	trinucleotide	CCG	93	18	GCAGCATCCTCTCAGTCCTC	18	20	60.1	60	CGAGCTTGAGGGTTTTCTTG	232	20	59.98	50	215	AP005751	89.06	457	2.7e-35	511.4	4	2	GCTCACTCCTCACAGTCGCAGCATCCTCTCAGTCCTCACCTTCCTAAAACCCTAGCTCCACCACCACCCACCTAAACCCGCGAACTCACCAAGGCGGCGGCGGCGGCGGCGACAGCAGCAGCGGCGATGGGGAGCGACACGGAGACGGAGAAGAAGAAGACCCCGGTGGCGCTGGCGCCCATCGCCAAGCCGCTCGCCGGCAAGAAGCTCTCCAAGAAAACCCTCAAGCTCGTTCGCCGAGCCTCGGAGGCCAAGTGCCTGAAGCGCGGGGTCAAGGAGGTGGTCAAGAGCATCCGCCGTGGGAGCAAAGGGTTGTGTGTAATTGCCGGAAACATCTCTCCTATCGATGTGATTACACATCTTCCCATACTTTGTGAGGAAGCTAATGTCCCATACATA…
TC67731	100	tetranucleotide	ACGC	583	16	GCTGTTTCCCATTGTGTGTG	558	20	60	50	CCCTGCTCGACGAGAAATAC	664	20	59.83	55	107								AAGCCTCAAACGCCCACGTTGGAGCAGCAGCAGCACCAGCACCGAGCCGGAGCCCACCAGCCGTCCGATAAACAGATCCGATGGCTCTCGCTCTCTCCGGCTCCGCTGCTGCCCGCGCGCTCGCCCAGCGGCTGGCCCCGGCCACCAGGGGCTACGCGGCGGCGGCCTCCTCCGGGGCGATGAGGCGCGGCGCCGCGGCGGCCGCGGACGGGAAGGCGGCCAGGGAGGCCGAGAAGGCCGCGGCCGACGCCTCGTGGGTGCCCGACCCCGTCACCGGCCACTACCGCCCCGCCAACCGCGCCGTCGGCGCCGACCCCGCCGACCTCCGCGCCGCGCACCTCGGGCAGACCTACGCACGGGCTTGAAGGCCACGCTCGACGACCCTCCTGGCCCCGCCAT…
TC67732	100	tetranucleotide	ACGC	571	16	GCTTAACGACGCATCAATCA	496	20	59.83	45	CCCTGCTCGACGAGAAATAC	662	20	59.83	55	167								CGGCACGAGGCTCAAACGCCCACGTTGGAGCAGTAGCAGCAGCAAAGAGCCGGAGCCCTCCAGCCGTCCGATCTTCCGACGCAGACGGATCCGATGGCCCTCGCTCTCTCCGGCTCCGCTGCTGCCCGCGCGCTCGCCCAGCGGCTGGCCCCGGCCACCGCCAGGGGCTACGCGGCGGCGGCCTCCTCCGGGGCGATGAGGCGCGGCGCCGCGGCGGCCGCGGACGGGAAGGCGGCCAGGGAGGCCGAGAAGGTCGCGGCCGACGCCTCGTGGGTGCCCGACCCCGTCACCGGCTACTACCGCCCCGCCAACCGCGCCGCCGGCGCCGACCCCGCCGACCTCCGCGCCGCGCACCTCGGACAGACCTACGCACGGGCCTAAAGCCCCGCTCCGCTTGAC…
TC67744	95	trinucleotide	CCG	266	21	ACCCAGAGATGAATTCGCAC	226	20	60.08	50	TGTTGACCTCGTCAGCAGAG	470	20	60.17	55	245	AP004339	84.06	207	4.7e-34	149.2	1	7	GACCTAANGTCTCGTCGCACCTCCCCTTCACCGTGACAGGGGCAGCTCGCCGGGNCTCGAGNAGCTGCNCCGTCGAGATGTCGAGGTGTATACGATAGATGACCGGAGGAGCCGTGATTGGATTCGTCACAATGGNTCAGCTGAGGAAGTTGCTGCCGCCGTTGAGCAATTCAATGGCTATACGTTCCAAGGAAGACCCCTCAGGGTTAACTCCGGACCACCACCACCCAGAGATGAATTCGCACCCAGAACACCGAGGACCATGGGCGGCGGTGGCGGCGGCGGCAGCTTTGATTCAGCTAACAAGCTCTACGTCGGAAACCTATCCTGGGGTGTTGACAACTCAACGCTCGAGAACCTGTTCAGCGAACAAGGAAAGGTGCTTGATGCTAAGGTCAT…
TC67840	93	tetranucleotide	AAAG	473	16	GGATGATGACGACGATGATG	390	20	59.88	50	CAAACCTCTTCCTCTCACGC	592	20	59.98	55	203								GATCGTACATCGAGCACAAGGAGAGCGCGCTGGTGTGGCACCACGACGAGGCCGATCCGGACTTCGGTTCGTGCCAGGCGAAGGAGCTGCTCGACCATCTCGAGAGCGTGCTCGCCAACGAGCCGGTCGTGGTGAAGAGGGGCCAGCACATCGTGGAGGTTAACCCCCAGGGCATCAGCAAGGGCGTGGTGGTGGAGAGCCTCCTGTCGTCCATGGCCAAGTACTANCCTGGACGACACGGTGGACGTGATCAAGATGCCTGCAGGGGCTGGCGAGCGCGCCGTCGCAGCACCGGCCGTGGCCCGTGCAGCTCCGGGTCACCTTCGAGGAAGGAAACGGGGTATGAATAAGCCGCCGACGATGATGTCAATAACCCATGAAAAAAAGAAGGATGATGAC…
TC67840	95	trinucleotide	AAG	488	21	GGATGATGACGACGATGATG	390	20	59.88	50	CAAACCTCTTCCTCTCACGC	592	20	59.98	55	203								GATCGTACATCGAGCACAAGGAGAGCGCGCTGGTGTGGCACCACGACGAGGCCGATCCGGACTTCGGTTCGTGCCAGGCGAAGGAGCTGCTCGACCATCTCGAGAGCGTGCTCGCCAACGAGCCGGTCGTGGTGAAGAGGGGCCAGCACATCGTGGAGGTTAACCCCCAGGGCATCAGCAAGGGCGTGGTGGTGGAGAGCCTCCTGTCGTCCATGGCCAAGTACTANCCTGGACGACACGGTGGACGTGATCAAGATGCCTGCAGGGGCTGGCGAGCGCGCCGTCGCAGCACCGGCCGTGGCCCGTGCAGCTCCGGGTCACCTTCGAGGAAGGAAACGGGGTATGAATAAGCCGCCGACGATGATGTCAATAACCCATGAAAAAAAGAAGGATGATGAC…
TC67841	93	tetranucleotide	AAAG	1953	16	GGATGATGACGACGATGATG	1870	20	59.88	50	CAAACCTCTTCCTCTCACGC	2072	20	59.98	55	203	AP003984	85.49	1723	0	1434.8	3	2	TCGGCACGAGGACGCCCGACCTCGTCGGCTTCCACACCTTCGACTACGCGCGCCACTTCCTTTCGGCCTGCTCCCGCCTCCTCGGCCTCGACTACCAGTCCAAGCGCGGATACATCGGCATCGAGTACTACGGCCGCACCGTCACCGTCAAGATTCTGCCCGTCGGCATCGACATGGGCCAGCTCCGGTCGGTCGTGTCGGCGCCGGAGACGGCGGACGTGGTGCGCCAGGTCGCCGACGCCTACAAGGGGAGGCGCCTCATGCTCGGCGTGGACGACGTCGACCTCTTCAAGGGGATCGGGCTCAAGTTCCTGGGGATGGAGCAGCTGCTGGTGGAGAACCCTGAGCTCCGCGGCAAGGCCGTGCTCGTGCAGATCACCAATCCGGCGCGCAGCGAGG…
TC67841	95	trinucleotide	AAG	1968	21	GGATGATGACGACGATGATG	1870	20	59.88	50	CAAACCTCTTCCTCTCACGC	2072	20	59.98	55	203	AP003984	85.49	1723	0	1434.8	3	2	TCGGCACGAGGACGCCCGACCTCGTCGGCTTCCACACCTTCGACTACGCGCGCCACTTCCTTTCGGCCTGCTCCCGCCTCCTCGGCCTCGACTACCAGTCCAAGCGCGGATACATCGGCATCGAGTACTACGGCCGCACCGTCACCGTCAAGATTCTGCCCGTCGGCATCGACATGGGCCAGCTCCGGTCGGTCGTGTCGGCGCCGGAGACGGCGGACGTGGTGCGCCAGGTCGCCGACGCCTACAAGGGGAGGCGCCTCATGCTCGGCGTGGACGACGTCGACCTCTTCAAGGGGATCGGGCTCAAGTTCCTGGGGATGGAGCAGCTGCTGGTGGAGAACCCTGAGCTCCGCGGCAAGGCCGTGCTCGTGCAGATCACCAATCCGGCGCGCAGCGAGG…
TC67842	100	trinucleotide	ATC	519	18	TCGAGGAAGGAAACGGAGTA	443	20	59.8	50	GGTCGGAAACGTAAACCAGA	634	20	59.97	50	192	AP003984	86.74	377	3.9e-68	336.04	2	2	CACGACGAGGCGGATCCTGACTTCGGTTCATGCCAGGCGAAGGAGCTGCTCGACCATCTCGAGAGCGTGCTCGCCAACGAGCCAGTCGTCGTGAAGAGGGGCCAGCACATCGTGGAGGTTAACCCCCAGGGCATCAAACAAGGGCGTGGTGGTGGAGAGCCTCCTGTCGTCCATGGTGCGCGGCGGCAAGGCGCCCGACTTCGTGCTCTGCATCGGGGACGACCGGTCCGACGAGGACATGTTCGAGAGCATCGTGTGCCCGGCCAACGGCAGCGTGAAGCTCCCCGGCGACGAAGCGAGGTGTTCGCGTGCACCGTGGGGAAGAAGCCGAGCATGGCCAAGTACTACCTGGACGACACGGTGGACGTGATCAAGATGCTGCAGGGGCTCGCGAACGCG…
TC68094	95	trinucleotide	ACT	1445	21	TCTTGCTTGCATTGTAACCG	1380	20	59.87	45	TCATGTCTGGGAGCATGGTA	1622	20	60.07	50	243	AP005589	89.53	449	8.4e-22	520.32	6	9	TCGGCACGAGGCTTCCTCCTACTCCCCTCCCCCTCACCCCCCACACATACGCACCGTGCGGGAGCAGAGCGCAGCAGCGTCACCTCGGACCAGCGAGGGCTGCTGGCAGGGGGAGCTGAGCTCAAAATGCAAACAAGACTCTCTCTCTCTCTCTGCTTTCTCCCCGTTTGAGGTTTGACCTCTCCTCCAGCTCCGGAGCCCCGCAAGTCTCCCCCTCCTCCTGTCGCCGGCAATGGCGGCCGCCTCGGAGGAGGCCATCAAGCAGTTCTCCGTCCTCATGGAGCAGCTGGAGGAGCCCCTCAAGACCACATTCCAGAATGTGCACCAAGGATATCCAAGAGGGACTCTGCTGCGTTTTCTGAAGGCCAGAGAGTGGAACGTTCCTAAAGCTTACAAAAT…
TC68166	95	tetranucleotide	ATGC	554	20	ACGGTGTGTTCATCATCTGC	484	20	59.55	50	CAATATATGGCCTCAAATCCG	689	21	59.29	42.8	206								ATTCGGCACGAGGATCTTCCTTGATTAGTTTTGTAAGCTCTTCATCAGCGATGGAGTACTCGACGAAGCTAGTGGTGCTGCTCGTAGCTCTCATGTCGGCCATGGCGGTCACGGCCCAAAACTCGGAGCAGGACTTCGTGGACGCCCACAACGCGGCGCGCGCCGACGTGGGCCTTGGGGAGGTGACATGGGACGCTACGGTGGCAGCCTTCGCGCAGGACTACGCGGATCAGCGCCGCGGCGACTGCCAGCTGATCCATACTCCTGATGGCCGGCCGTACGGGGAGAACCTCTACGGAGGCGGCGGGACCGAGTGGACGGCGACGGACGCCGTGAATTCGTGGGTGTCGGAGAAGCAGTACTACGACCACGACAGCAACACCTGCTCGGCGCCCGAGG…
TC68167	93	tetranucleotide	ATGC	537	16	ACGGTGTGTTCATCATCTGC	466	20	59.55	50	TTGTGCAATAACGCCGTAAC	591	20	59.63	45	126								CTTGATTAGTTTTGTAAGCTCTTCATCAGCGATGGAGTACTCGACGAAGCTAGTGCTGCTGCTCGTAGCTCTCATGTCGGCCATGGCGGTCACGGCCCAAAACTCGGAGCAGGACTTCGTGGACGCCCACAACGCGGCGCGCGCCGACGTGGGCCTTGGGGAGGTGACATGGGACGCTACGGTGGCAGCCTTCGCGCAGGACTACGCGGATCAGCGCCGCGGCGACTGCCAGCTGATCCATACTCCTGATGGCCGGCCGTACGGGGAGAACCTCTACGGAGGCGGCGGGACCGAGTGGACGGCGACGGACGCCGTGAATTCGTGGGTGTCGGAGAAGCAGTACTACGACCACGACAGCAACACCTGCTCGGCGCCCGAGGGTGAGTCGTGCGGGCACTA…
TC68249	100	trinucleotide	AGG	70	18	GGCGTCTCCTCCTCTCTCTT	27	20	60.09	60	TTGCAGTCGAAGCACATCTT	227	20	59.59	45	201	AC060755	86.59	1044	7.3e-87	959.94	5	10	CGGGCTGCAGGNAATTCGGNACGAGGGGCGTCTCCTCCTCTCTCTTACTTCCTCCTCCCATCCCCATCTCTCCTCCTCCTCCTCCTCAATTCGGAGGAAGCGAGGGCTCGCGCCCGATCGGCTTGGTGGCTCGCCGCGATGGCGACCGACGCCGGCGCCGCCGACAGGAGCTCCGTCTTCCGCAAGCTCCGCGCCAAATCCGACAATAAGATGTGCTTCGACTGCAACGCCAAGAACCCCACCTGGGCCTCCGTCACCTACGGCGTCTTCCTCTGCATCGACTGCTCCGCCGTCCACCGCAGCCTCGGCGTCCACGTCTCCTTCGTCAGGTCAACAAATTTGGATTCATGGACCCCAGAACAGTTGAAAATGATGGTTTATGGGGGAAACAACCGTGCA…
TC68307	100	tetranucleotide	ACTG	937	16	TAAGCAGCTCGTTTGTGTCG	880	20	60.19	50	AGCTGAAAGCTGCCAAGGTA	1007	20	60.15	50	128								TCGGCACGAGGCTTGTTTTCTCTTCACCGCACCGCAAAGCAAAGCAAACCCTCCCTCTCTTCTTTTCTCCCCGCCGACTTCTTTGTAAGTAGATCTGCGATCCGATCCAATCCGGCCGGCGATCCCGCGCGGCCGGCGGTGGGCGACCAGCCATGGACTCTTCTTCCTCGTCGACCGCGTCGTCGTCGCAGGCGCAGCCGGACTTTGATTACCTATTCAAGCTCCTCCTCATCGGCGACTCCGGCGTGGGGAAGAGCAGTCTCCTCCTCCGATTCACATCCGACTCCTTCGAGGACCTATCCCCGACCATCGGCGTCGACTTCAAGGTCAAGATGGTCAACATTGCCGGCAAGAAGCTCAAGCTCGCCGTCTGGGACACCGCTGGACAGGAAAGATTCA…
TC68309	100	pentanucleotide	ATCCG	76	20	CAAAGCAAACCCTCCTCTCC	26	20	61.12	55	CGAAGGAGTCCGATGTGAAT	289	20	60.07	50	264								GCACGAGGTCCCCTTCTCCTCACCGCAAAGCAAACCCTCCTCTCCCCGCCGACTAGTCAATAGTAAGTAGATCTGCGATCCGATCCGATCCGATCCGGCCGGCGATCCCGCGCGGCGCGGCGGAGGGCGGGATCGATCTCAGCCATGGACTCTTCTTCCTCGTCGACGGCGTCGTCTTCCCAGGCGCAGGCGCAGCCGGACTTCGACTACCTGTTCAAGCTCCTCCTCATCGGCGACTCCGGCGTGGGGAAGAGCAGCCTGCTCCTCCGATTCACATCGGACTCCTTCGAGGACCTATCCCCGACCATCGGCGTCGACTTCAAGGTGAAGATGGTCAACATTGCCGGCAAGAAGCTCAAGCTCGCCGTCTGGGACACCGCTGGACAGGAACGATTTAGG…
TC68318	94	trinucleotide	CCG	142	18	ACCTAGGGTTTGTGCGACC	21	19	59.98	57.8	TTACTCCCCTCCATGACCTG	225	20	59.92	55	205	chr1_ctg7	85.39	301	3e-41	248.82	2	1	AGGAATTCGGCACGAGGCGGACCTAGGGTTTGTGCGACCCTGCGAGCTCCGTCCCCGCTCTCCCCGCTCCACCCAGTCGCGGGCGTACCAGCCGCCTCCCCGAGCCGTTCGAGCACAGGCCTCCTCGCAGAGGCACCTGTTGCCGCCCCCGCCGCCGCCAAGTACGAGGCTGTTTCTAGCTAAATCCAAGGAATTGGTGCAATATCAGGTCATGGAGGGGAGTAAGAACATGCAAGAGTCAGACACTGCATCTGTTGTCAAAGTATCCAGGGAGCCTGTTATCATTATCAATGGTGTCCCAGACTTGCCTCCTGATTTCGCATCTGGTTCACAACCTGCAGTAAGAGACGCTCAAGGATCTCGAGTTGATCATCGCTTTGGTGAATGGCTAGAAGGGCG…
TC68322	100	trinucleotide	ACC	211	18	TAGTTACCCTGCGGCTGTTC	121	20	60.27	55	CCACCACATGAGCTGTTAGG	391	20	59.16	55	271	AP004020	89.68	940	1e-60	1090.68	9	2	CAGGTACCAGGGAAAAACTCATGGCTGCGCGATAATTGAATACGAGCCCCAGACTGAGATTGGAAGTCATTAATAGTTGAATTTGAGTTCCCCATTTCCATATGCAGGCCTTGGTTTCCCTAGTTACCCTGCGGCTGTTCCTGTTGGCTATATGATTCCACAGGTGCCATATAATAATGCTGTGAACTATGGACCTAATGGGTATGCTGCTGGTGGTGGTGGTGGTGGAAGGTACAAATGACAGAATCATCATGGTCTCTGGACTGTTTGACGAAGTAGTTAAGGCCATGGAGTTGGTTCTTGAGAAACTCTTATCAGAGGGGGAAGAATCTAATGAAGCTGAAGCTAGGCCTAAATTTAGACTTGTAGTTCCTAACAGCTCATGTGGTGGAATTATTG…
TC68322	100	trinucleotide	ACC	719	18	TAGTTACCCTGCGGCTGTTC	629	20	60.27	55	TAATCCTGGCACCACTAGCC	900	20	60.09	55	272	AP004020	89.68	940	1e-60	1090.68	9	2	CAGGTACCAGGGAAAAACTCATGGCTGCGCGATAATTGAATACGAGCCCCAGACTGAGATTGGAAGTCATTAATAGTTGAATTTGAGTTCCCCATTTCCATATGCAGGCCTTGGTTTCCCTAGTTACCCTGCGGCTGTTCCTGTTGGCTATATGATTCCACAGGTGCCATATAATAATGCTGTGAACTATGGACCTAATGGGTATGCTGCTGGTGGTGGTGGTGGTGGAAGGTACAAATGACAGAATCATCATGGTCTCTGGACTGTTTGACGAAGTAGTTAAGGCCATGGAGTTGGTTCTTGAGAAACTCTTATCAGAGGGGGAAGAATCTAATGAAGCTGAAGCTAGGCCTAAATTTAGACTTGTAGTTCCTAACAGCTCATGTGGTGGAATTATTG…
TC68324	100	trinucleotide	ACC	845	21	CCTTGAACAGTCAGATGCGA	646	20	59.98	50	CCAGGCTTGTTGTTTTGGTC	888	20	60.52	50	243	AP004020	89.83	649	2.6e-64	761.2	4	2	CTCCACCCCGTCTCCCCCCACACCTCCGCCCCCCCACCCCACCCCCACCTCCGCCGCCCGCCCCCCGCCGCCGGCAGAAGATGGAGGCCCCGGGCTCCCCCTACGCCTCCTCGCCCGAGTCCGCGCCCAAGCGCGCGCCCCGCTCCTCCCCGCCGCCCCCGCCCCCGCAGGACCGCCACGACGCCGACCACGACGCCGCCGACCCCGAAGATGACAAGGAGAAGCCAACGCATTTGAGGTTTCTGGTGTCTAATACAGCAGCAGGATGTATTATTGGCAAGGGTGGTTCAACTATTAATGACTTCCAATCTCAGTCTGGGGCTCGTATTCAATTATCGCGCAGCCATGAGTTTTTCCCTGGTACAAATGACAGAATCATCATGGTCTCTGGACTGTTTG…
TC68355	100	trinucleotide	AAG	204	24	TGTCTCCTTAGCTTTCCCCA	132	20	59.8	50	CTCCATGACTTCTGGGTGGT	364	20	59.96	55	233								CCAAAACATTAGCCTGCTTCTCCTGATCTAGATCAAGGAGGACCTGGCCTGCCTCGGAGATCCAAACCCAGAATTCTTGAGCTTCTCTTCTCCTACAAATTATTAGAAGGTCGTGCTTCTCGGCTTCCTTCTGTCTCCTTAGCTTTCCCCATTTATTGCAACCTTCTCAAATCTCAAGATTCCAACTGGTCAAGGAAGTGAAGAAGAAGAAGAAGAAGAAGAAGAAGAACAAGGAGAGAAGGACATGGATGCCTTAAGTTCGATGCTCGACAAGGCGAAAGACAAGGTGAAAAGCAACCCTGATGTGATGGAGAAAGTCAATTCGGTCCTCGACAAGGTGAAGAACCACCCAGAAGTCATGGAGAAAGTTGCTGAGGTTTTACATCTGGGAAAACGTGA…
TC68389	100	trinucleotide	AGG	215	18	TATGATCCCCAACTCCTTCG	109	20	59.88	50	GGAATAGGGATTAGCGGGAG	333	20	59.88	55	225	AP004187	85.11	470	3.4e-39	370.23	3	2	GCTTTTTCGATTTCTAGGGTCTGCTCATCCTCATCCCCATCCCCTCCGCCGTCGCCTTCCCCGCCTCCGACCAAATTCGTGGTTTTTGATTGATTTCCGGACGGAAGATATGATCCCCAACTCCTTCGACACCTTCCTCTGATCTCATCTGTCCCCGGATCCAGCCACCAAAAGAAGCCATACTATGGTGCGCCGCCGCCCGTCACCGCCGTCTTCCTCCTCCTCCTCCTCCTCGTCGCCGATGCTCCACAAGAACCTCCGCGCGCTCGGCCCCGGCCTCAATCCGTTTGCCCCCTTCGGGCATGGGCAACTACTCCCGCTAATCCCTATTCCCCCCCTCCCTCATCCCCTCTGCTCAATTTCTGATTTGCTTTTCTCCGGACCCGATTTGCTTCTCCC…
TC68389	100	pentanucleotide	AATCC	415	25	CTCCCGCTAATCCCTATTCC	314	20	59.88	55	ACCAAGCAAGCAGAGAGAGG	461	20	59.74	55	148	AP004187	85.11	470	3.4e-39	370.23	3	2	GCTTTTTCGATTTCTAGGGTCTGCTCATCCTCATCCCCATCCCCTCCGCCGTCGCCTTCCCCGCCTCCGACCAAATTCGTGGTTTTTGATTGATTTCCGGACGGAAGATATGATCCCCAACTCCTTCGACACCTTCCTCTGATCTCATCTGTCCCCGGATCCAGCCACCAAAAGAAGCCATACTATGGTGCGCCGCCGCCCGTCACCGCCGTCTTCCTCCTCCTCCTCCTCCTCGTCGCCGATGCTCCACAAGAACCTCCGCGCGCTCGGCCCCGGCCTCAATCCGTTTGCCCCCTTCGGGCATGGGCAACTACTCCCGCTAATCCCTATTCCCCCCCTCCCTCATCCCCTCTGCTCAATTTCTGATTTGCTTTTCTCCGGACCCGATTTGCTTCTCCC…
TC68395	100	tetranucleotide	CCGG	1724	16	TTGTTAATTTTGCCCCTTGC	1668	20	59.94	40	ATAACAACACGCCATCACGA	1825	20	59.99	45	158	AP004276	90.25	964	3.6e-92	1168.1	5	7	GCCGAGCCGAGACCAGACCAGACGAACCGCGCCGAGCCCTACCCTCCTCCACCACCGGGCCTCTCTGCGAGGAGCGAGATGGAGCCGGCCGAGAAGAAGCCGCCGGCGGTGTCCGACCTCGGCGCCTGGGGGATGAACGTCGTCAGCTCCGTCGGCCTCATCATGGCCAACAAGCAGCTCATGTCCTCCGCCGGCTACGCCTTCTCCTTCGCCACCACGTTGACCGGGTTCCACTTCACCGTCACGGCGCTCGTCGGGTGGATTTCCAAGGCCACCGGATACTCCGCCTCCAAGCACGTCCCCCTCTGGGAGCTCGTCTGGTTCTCGCTCGTCGCCAACGCCTCCATCACCGGGATGAACCTCAGCCTCATGCTCAACTCTGTCGGCTTCTATAAGATC…
TC68692	100	pentanucleotide	AAGCC	58	25	CCACCACCCACATCACAGTA	35	20	60.28	55	CCATCCTGCTGCTTCTTCTC	244	20	60.09	55	210	AC104280	90.43	1055	3.8e-67	1295.52	10	5	CCCACCCCCACTTTCCCTTCACTGGTCAAAGGCACCACCACCCACATCACAGTACTACAAGCCAAGCCAAGCCAAGCCAAGCCAGAGAAGAGTACCAGGCGTAGGTGGATGCAAGTGTGAGCCCACCGTGTCCGCCCCATTCACACCCTAGCCACATGGAGCATCCGGCGCCGGCGCCGGAGCCGATGCTGCTCGACGAGCAGCCCCCCACCGCAGTCGCCTGCGAGAAGAAGCAGCAGGATGGCGAGGCGCCGTATGCGGAGGGGAACGACGCCATGACCGGTCACATCATCTCCACCACCATCGGCGGCAAGAACGGCGAGCCCAAGCAGACGATTAGCTACATGGCGGAGCGCGTTGTGGGCACTGGTTCGTTTGGCATCGTCTTTCAGGCTAAAT…
TC68767	100	tetranucleotide	AATC	639	20	GATTTCAGATCCCTGCTGCT	619	20	59.39	50	TCCACCATCATCTCCTCTCC	799	20	60	55	181	AC135594	87.59	661	1e-100	648.23	4	3	GGCACGAGGCACTCGCCCCAATCTCGAACAACGGCCGTCGGATCCATCATCATCGGCAGCGGAGCGATTCCATCGACCAGCTTTCTACAGACGGACATGGGGATGCCGGCCGTGAGGAGGAGGGAGAGGGACGCGGAGGCGGAGCTCAACCTGCCCCCCGGCTTCCGCTTCCACCCCACCGACGACGAGCTCGTCGAGCACTACCTCTGCCGCAAGGCGGCGGGGCAGCGCCTCCCGGTCCCCATCATCGCCGAGGTCGACCTCTACCGCTTCGACCCCTGGGCGCTCCCTGACCGCGCCCTCTTCGGCACCCGCGAGTGGTACTTCTTCACCCCCCGCGACCGCAAGTACCCCAACGGCTCCCGACCCAACCGCGCCGCCGGCAACGGCTACTGGAAG…
TC68831	100	trinucleotide	CCG	87	21	CCACAATCCCTCGAACAATC	47	20	60.31	50	AACAGCTTCAGCAGGTTCGT	256	20	60.05	50	210	AC078891	88.63	510	3.3e-46	553.56	5	10	CCGGCCCACGCCCACAGCTCCGTTAAAAACTGACCAAACCCTCTCCCCACAATCCCTCGAACAATCTCCTCCGAGCTCGCGAATCAGCCGCCGCCGCCGCCGCCGCCATGGGCGACTACGGGAACGCGATGATGAGGAACCAGGATGCGGGCGTGCAGTCTCGCGTGAAGGCGCAGAGCCGTGCCAACCTCCTCCAGCTCAAGCTCATCGGGCAGAGCCATCCGACGGGGCTGACGACGAACCTGCTGAAGCTGTTCGAGCCACGGCCCCCGCTCGAGCACAAGCCGCCGCTCGAGAAGCGCAAGTTGCCGGCTTACTCTGGGATGTCGCAGTTTGTATCGCGGTTCGCAGAGCCTGGTGACCCCGAGTATGCTCCGCCCGTCCCCACGTGCGAGACTA…
TC68839	100	dinucleotide	AC	1946	18	AGGTGGACGAGTGGAACAAC	1790	20	60	55	CGTTGACACAGCCAAGAGAC	2015	20	59.46	55	226	AL935070	84.73	930	1.5e-51	722.53	6	12	CCCCGACGCTGCCGCACGGGCCGCCCTCGCAGCAAGAAAGACCCGTTTTCCGAGGAGAGGAGCCACAAGGACCACATCTACGTGCCCCGGGACGAGGCCTTCACGGAGCGCAAGATGGGAGCCTTCGACACGAAGAAGTTCATGTCGCAGTTGCACGCCTTGACCACGGGCATAAAGACGGCCAAACACAAGGACCAGAGCTTCCCGTCCTTGTCGGCCATTGACAAGCTGTACGACGACAACTTCCGGAACCAGCCGGTGCAGCCCGAAGGGGGGAAGCTCAGGTTCGTCATTGATTTGCTTGAGACGGAGCTGCTCCACCTCTTCAAGCTCGAAGGGGCCGCGTTCCTCGAGGGGATACGCAGAGTCTTCAAGTTCGAGACGCCAGAGATTCATGAC…
TC68892	94	trinucleotide	AAG	587	18	TGCTTTTCAGTCAGTCACCG	439	20	60.02	50	AACAACACATAGCAGTGGTGG	666	21	58.56	47.6	228	chr1_ctg7	87.47	423	2e-113	412.8	1	1	GAGTGGGCACTGCACTGCCAAAAAGAAAGGGAATTCTTGATCAGATTGTTGATCCCTACCTAAAGGGAAAGATTGTTCCGCAGTGCTTCAAGAAGTTTGCCGAGACGGCTGAGAAGTGTGTTGCCGACAATGGCATCGAGCGCCCTTCGATGGGAGATGTGCTTTGGAACTTGGAGTTTGCTCTTCAGATGCAGGAAAGCGCGGAGGAGAGTGGAAGCATTGGGTGTGGGATGTCAGATGAGGGCACTCCCCTCGTGATGGTTGGAAAGAAGGATCCCAATGACCCATCAATTGATTCCAGCACCACTACGACCACAACAACTTCCCTAAGCATGGGTGACCAAAGTGTCGCGAGCATCGACTCGGATGGGCTGACGCCGAGCGCGGTGTTCTCACAGA…
TC68894	100	trinucleotide	AAG	1135	18	TTATGGACTGGGGGTCAGAG	1068	20	59.92	55	AGCATCGAGTCATCACAACG	1174	20	59.86	50	107	chr1_ctg7	88.51	966	0	1033.3	1	1	GGTGGCAATCCCTTGTCTGANCAGGGCATACATGAGTTCCAGACTGAAATTGAAATGCTGTCAAAGCTCCGCCACCGCCATCTTGTGTCGCTGATTGGTTACTGCGAGGACAAGAATGAGATGATCCTGGTCTATGACCACATGGCCCATGGAACTCTGCGTGAGCACCTATACAAGACCCAGAATGCACCGCTTAGCTGGAGGCAGCGTTTGGAGATCTGCATTGGTGCAGCTCGTGGGCTGCACTACCTTCACACCGGTGCAAAGCACACCATTATCCACCGTGATGTGAAGACGACAAACATCCTCCTGGATGAGAAATGGGTCGCCAAGGTTTCAGATTTTGGTCTGTCCAAGACTGGGCCATCGATGGATCACACACATGTGAGCACAGTTGTC…
TC68961	100	tetranucleotide	AAGC	134	16	AGAAGCTCACCGAGAAACCA	93	20	59.98	50	CTCCTTGAACTGCACGATGA	276	20	59.98	50	184	chr1_ctg5	86.64	277	7e-36	256.7	2	1	GAATTCGGCACGAGGCCCAGATCCGCGCACAGCTGGGTAAACCCATCCGCTCCACGCCAAACTGTACAAAGCGCGCGGTGGCCGGACAAGAAAGAAGCTCACCGAGAAACCACACCACCGTCCACCGAGCACACAAGCAAGCAAGCAAGCGGGGAGGAGAGGAGACGGCGGTGCGCGGCGGCGGCCAGCAGCACGAACAAGCCGGGAGCGGCGATGGCTGCGGCGGCGGGGAGCGGCGGCGTGGTGAAGCACCTCGTCATCGTGCAGTTCAAGGAGGACGTGACCCCGGAGCGGCTGGACGGGCTCATCCGCGGCTACGCCGGCCTCGTCGACAAGGTCCCCTCCATGAAGGCCTTCCACTGGGGAACCGATGTGAGCATAGAGAACATGCATCAGGGG…
TC68963	100	trinucleotide	AAG	597	24	CACCATTGGAGTCAGTCCCT	568	20	59.96	55	CCGTCACAAAATCAAGCTCA	740	20	59.84	45	173	chr1_ctg7	86.55	498	1.4e-40	457.5	3	1	CCGAGTTCATCGCCAAGAAGGTGTTCATCAACGTGCCATGGTGGTATCTCGCTGCCAACAAAATGATGAGCCCTTTCCTCACCCAGCGCACCAAGAGCAAGTTCGTGTTCGCCAGCCAGGCCAAGTCCCCTGAGACCCTTTTCAGATACATCGCGCCGGAGCAAGTCCCCGTCCAATTCGGAGGCCTCTTCAAGGAAGATGACCCTGATTTCACAACCTCTGACTCTGTCACCGAGCTCACCATCAAAGCTTCTTCCAAAGAAACCATTGAGATCCCTGTCACCGAGAACTCAACGATTGTATGGGAGCTCCGGGTGCTCGGCTGGGAGGTCAGCCACGGCGCGGAGTTCACCCCCGACGCTGAGGGCGCGTACACGGTCATCGTGCAGAAGACAAGGA…
TC68964	95	trinucleotide	CCG	104	21	CCCTCTCCCTCCTGCTCTAT	24	20	59.79	60	ACGAGGTTGCTCTCCTCCTT	285	20	60.39	55	262	chr1_ctg7	88.69	1273	0	1376.2	5	1	CCACGCGTCCGGTTCAATCTGCCCCCTCTCCCTCCTGCTCTATCTTTCTCACCGCAAAAGCTTGAAACACCCCGCGGAGATGGCAGAGGAGCCGCAGCCACAGGCCGCCGCCGCCCCCGCCGCCGCGGCCACGGAGGTGGTCGTCGCCGAGAAGGCGCCGGCGGAGGTGGAGAAGAAGGCCGAGGAGCCCGCGGCGGAGGCGGAGGCCGAGGAGACGGCCGCCGTTGCCGACGACGGGGGCGCCGTCGAGGCCACCGGCTCTTTCAAGGAGGAGAGCAACCTCGTCGCCGACCTGCCTGACCCGGAGAAGAAGGCGCTCGACGAGTTCAAGGAGCTGATCGTCGCCGCGCTCGCCGCCGGTGAGTTCAATCTGCCCCCTCCCCCGCCGCCGCCGAAGGC…
TC68964	100	trinucleotide	AAG	1877	24	GATCCAAGGTGAAGAGCAGC	1791	20	59.95	55	AACCATCAAACGATGCCATT	2087	20	60.19	40	297	chr1_ctg7	88.69	1273	0	1376.2	5	1	CCACGCGTCCGGTTCAATCTGCCCCCTCTCCCTCCTGCTCTATCTTTCTCACCGCAAAAGCTTGAAACACCCCGCGGAGATGGCAGAGGAGCCGCAGCCACAGGCCGCCGCCGCCCCCGCCGCCGCGGCCACGGAGGTGGTCGTCGCCGAGAAGGCGCCGGCGGAGGTGGAGAAGAAGGCCGAGGAGCCCGCGGCGGAGGCGGAGGCCGAGGAGACGGCCGCCGTTGCCGACGACGGGGGCGCCGTCGAGGCCACCGGCTCTTTCAAGGAGGAGAGCAACCTCGTCGCCGACCTGCCTGACCCGGAGAAGAAGGCGCTCGACGAGTTCAAGGAGCTGATCGTCGCCGCGCTCGCCGCCGGTGAGTTCAATCTGCCCCCTCCCCCGCCGCCGCCGAAGGC…
TC68999	100	tetranucleotide	AGGC	115	16	GAGATTCCCTGATCTGCTCG	87	20	59.91	55	CTTGGATGGCTAGCTTCCTG	379	20	59.97	55	293	AC025783	87.79	991	3e-104	998.6	3	10	GCTCTCCTTGGGTTGCCTTGTTCGTCTTCTCTCTTGCTTGCTAGTCCTCTCTCCCTCTCTCTTTGCTGTGGAGCGGAGAAGATAGAGAGATTCCCTGATCTGCTCGTCGATCGAGCCTGCCTGCCTGCCTGCAAAATTTGGCAGCGCGAGAAGGGAGACCGAAAAGGAGAGCGGAAAAGCGCATCTTATTTTAGTCTCTCCGCCTCAGCTTCGCGGTTGCTTCGTCTGGATCCCGGAGAGGAGCCCACCCTGTTCCACCAAAACCCAATCTTCCGCTTGCTCGAGATCGATTGGTTTCCAGATCCAAGCCCGCCCCTCCCTCGTCGCGAGATCGCAGGAAATCTGGGCGCGCGGCTCGGCAGGAAGCTAGCCATCCAAGAAAAAGATTTGGCGAGGCGA…
TC69112	100	trinucleotide	AGG	178	24	CTACGCCGCACCAGATTACT	35	20	60.29	55	TCCTCCTCCTCTTCCTCCTC	324	20	59.88	60	290	AL954632	91.24	468	4e-65	600.7	4	12	GGAAGAAAGCTCACATATCCGGGCCGAATTGGTCCTACGCCGCACCAGATTACTGGCTGCACCGTAATAATTCCCCGAGAAGAAGAAGGGGAGCTCGGGCGGAAAAGGGGCGGAAGCAATGACGGAGGTGGCGCTGTTCCGGGGCCCGACCAACCTCGCTTCGCCCGCAAGCCGCGGCTCCTCCTCCTCCTCCTCCTCCTCCACCTCCCTGCGCTATTTAGCCGATAGCGACGTGCTCCAGAGAGGCACCACCGGCAGCGCCCAGAGCCCTGCAGGATCCGCGGAGCGACAGGCCGGAGGATCGGAGGAGGAAGAGGAGGAGGAGGAGCGCTGGTCCTTCTTGGCGCTGCTTCTCGAGCTGCTGCGGAAGTCGCTGCTCCGGTGCAGAGCGGAGGACGG…
TC69112	95	trinucleotide	AGG	304	24	ATTTAGCCGATAGCGACGTG	216	20	60.25	50	GTGGGCAACCCTATCTCCAT	438	20	61.1	55	223	AL954632	91.24	468	4e-65	600.7	4	12	GGAAGAAAGCTCACATATCCGGGCCGAATTGGTCCTACGCCGCACCAGATTACTGGCTGCACCGTAATAATTCCCCGAGAAGAAGAAGGGGAGCTCGGGCGGAAAAGGGGCGGAAGCAATGACGGAGGTGGCGCTGTTCCGGGGCCCGACCAACCTCGCTTCGCCCGCAAGCCGCGGCTCCTCCTCCTCCTCCTCCTCCTCCACCTCCCTGCGCTATTTAGCCGATAGCGACGTGCTCCAGAGAGGCACCACCGGCAGCGCCCAGAGCCCTGCAGGATCCGCGGAGCGACAGGCCGGAGGATCGGAGGAGGAAGAGGAGGAGGAGGAGCGCTGGTCCTTCTTGGCGCTGCTTCTCGAGCTGCTGCGGAAGTCGCTGCTCCGGTGCAGAGCGGAGGACGG…
TC69282	95	trinucleotide	AGG	253	21	CTGTCGCTGCTGGAGATGTA	176	20	60.16	55	GTGGACAGTGCCAGCTACAA	376	20	59.9	55	201	AC093952	91	189	4.1e-40	240.86	2	5	GCACGAGGCACACACCTCGCGAGACCGGAGACGGACTGGGGGAAGAAGAAGCGGCAGCGCCAAAACCCTACTGCTCCCCCGCGCTGCCGCCTCAGATCTCCGATCCTAGGCGCCGGTCCAGATGGCGGGCACGGGGCGGTCGATGCTGCTGTCGCTGCTGCTGTTCGCGGTGACGCTGTCGCTGCTGGAGATGTACCGGGGCTGGTTCGCCGCGTCGGAGCTCAAGACCATCGCCGGCGGATTCGTCAGCTCCCTCCTCTTCCTCCTCCTCCTCACCTTTATCGGTAATTACCAAGAAGCTAGTGGTGTTAGAACTGGGTGGGGTGCAGTTGTTGTAGCACAACTTGTTGCTCTTATTGTAGCTGGCACTGTCCACCGTGTTTGCATCACAACATGCTT…
TC69283	95	trinucleotide	AGG	205	21	CTGTCGCTGCTGGAGATGTA	128	20	60.16	55	GTGGACAGTGCCAGCTACAA	328	20	59.9	55	201	AC093952	91	189	3.5e-40	240.86	2	5	GGCCAAAACCCTACTGCTCCCCCGCGCTGCCGCCTCAGATCTCCGATCCTAGGCGCCGGTCCAGGTGTCGCAGATGGCGGGCACGGGGCGGTCGATGCTGCTGTCGCTGCTGCTGTTCGCGGTGACGCTGTCGCTGCTGGAGATGTACCGGGGCTGGTTCGCCGCGTCGGAGCTCAAGACCATCGCCGGCGGATTCGTCAGCTCCCTCCTCTTCCTCCTCCTCCTCACCTTTATCGGTAATTACCAAGAAGCTAGTGGTGTTAGAACTGGGTGGGGTGCAGTTGTTGTAGCACAACTTGTTGCTCTTATTGTAGCTGGCACTGTCCACCGTGTTTGCATCACAACATGCTTCCTGTTCTCTGCCGGGATCCTTTACGAGGTCGACAAGCTCTCCGGGAT…
TC69284	95	trinucleotide	AGG	247	21	CTGTCGCTGCTGGAGATGTA	170	20	60.16	55	GTGGACAGTGCCAGCTACAA	370	20	59.9	55	201	AC093952	89.85	207	4.2e-40	240.86	2	5	GGCGAGACCGGAGACGGACTGGGGGAAGAAGAAGCGGCAGCGCCAAAACCCTACTGCCCCCTCGCGCTGCCGCCTCAGATCTCCGATCCTACCCGGTCCAGATCTGGTGTCGCAGATGGCGAGCACGGGGCGGTCGATGCTGCTGTCGCTGCTGCTGTTCGCGGTGACGCTGTCGCTGCTGGAGATGTACCGGGGCTGGTTCGCCGCGTCCGAGCTCAAGACCATCGCCGGCGGATTCGTCAGCTCCCTCCTCTTCCTCCTCCTCCTCGCCTTTATCGGTAATTACCAAGAAGCTAGTGGTGTTAGAACTGGGTGGGGTGCAGTTGTTGTAGCAGAACTTGTTGCTCTTATTGTAGCTGGCACTGTCCACCGCGTTTGCATCACAACATGCTTCCTATT…
TC69285	95	trinucleotide	AGG	232	21	CTGTCGCTGCTGGAGATGTA	155	20	60.16	55	GTGGACAGTGCCAGCTACAA	355	20	59.9	55	201	AC093952	89.8	206	1.5e-39	238.86	2	5	GCGAGACCGGAGACGGACTGGGGGAAGAAGAAGCGGCAGCGCCAAAACCCTACTGCCCCCTCGCGCTGCCGCCTCAGATCTCCGATCCTACCCGGTCCAGATGGCGAGCACGGGGCGGTCGATGCTGCTGTCGCTGCTGCTGTTCGCGGTGACGCTGTCGCTGCTGGAGATGTACCGGGGCTGGTTCGCCGCGTCCGAGCTCAAGACCATCGCCGGCGGATTCGTCAGCTCCCTCCTCTTCCTCCTCCTCCTCGCCTTTATCGGTAATTACCAAGAAGCTAGTGGTGTTAGAACTGGGTGGGGTGCAGTTGTTGTAGCAGAACTTGTTGCTCTTATTGTAGCTGGCACTGTCCACCGCGTTTGCATCACAACATGCTTCCTATTCTCTGCCGGGATCCT…
TC69286	95	trinucleotide	AGG	249	21	CTGTCGCTGCTGGAGATGTA	172	20	60.16	55	GTGGACAGTGCCAGCTACAA	372	20	59.9	55	201	AC093952	93.14	102	1.7e-33	147.2	1	5	ACACCACTCAGCTCGCGAGACCGGAGACGGACTGGGGGAAGAAGAAGCGGCAGCGCCAAAACCCTACTGCCCCCGCGCGCTGCCGCCTCAGATCTCCGATCCTAGCCGCCGGTCCAGATGGCGGGCACGGGGCGGTCCATGCTGCTGTCGCTCCTGCTGTTCGCGGTGACGCTGTCGCTGCTGGAGATGTACCGGGGCTGGTTCGCCGCGTCCGAGCTCAAGACCATCGCCGGCGGATTCGTCAGCTCCCTCCTCTTCCTCCTCCTCCTCACCTTTATCGGTAATTACCAAGAAGCTAGTGGTGTTAGAACTGGGTGGGGTGCAGTTGTTGTAGCACAACTTGTTGCTCTTATTGTAGCTGGCACTGTCCACCGCGTTTGCATCACAACATGCTTCCTG…
TC69425	100	tetranucleotide	AGCT	715	16	GGGTCCTGCTACGCTGATAC	651	20	59.72	60	TGGGAAGAAGCATTCCATTC	836	20	60.01	45	186	AP004673	82.85	449	1.5e-52	282.46	2	7	CCATGCCCACGGCGCACATGGCAAGCGCCTACCTCTCAAGCTTCCAGCAGGCCGCCCCCACCGCCACCAGCGGCGGCGCCGGCGCGTCACCGAGGCCGAGGCCAAGAGCGGTGGCATGCCACGCCTCCGAGCCGTCGGGCACGGGCAGGCGTTCAGCTTGCCTCCGCCTTGGCATCGGCCTCGCCACCTCCGTTGTGCCTGTGCTCCACACCGCGCCCGCCCGCGCCACCGCTGACGCCGACGAGGACCCGGAGCCGGCCAACAACGGCTGGTGGCTCACCGAGTTCCCCTTGCCGGTGCCCAAGATCCGCAACAAGGAGATCAACAATGGCGAGTCGGGGACGCGGTCCTTCGTGAAGAATGGCATCTACATGGCCGACATCGGGCCGAGCTTCGCGG…
TC69427	94	trinucleotide	CCG	116	18	CCGCTACCCTCCTAGGTCTC	94	20	60.22	65	ATCCAAAGGAAAGCGCTACA	260	20	59.84	45	167	chr1_ctg6	85.49	655	5.6e-63	530.8	3	1	CGGGCTGCAGGNAATTCGGACGAGGGAACTAGTCTCTCGTTTCCTTCTCCTTTCCTTTCCCTTCCCCTCCTCCCCTACCTTAGCGTCTCCTCGCCGCTACCCTCCTAGGTCTCGGCGCCGCCGCCGACGCCGCCGAGGGTCTCCGGCGACCACGGACGCGGTTCGCTGTTACCCCTGACTGTCCGGCACGAATTTGAAGTTGGATATAAGAAATCAACCTAGCGTCTGTCTTGTTCTCTGTGTAGCGCTTTCCTTTGGATTGCAGAGAATTTTCAAACAAACCAACAACAACTTGCATCTGACTGACTTGAGGTAACTATGCCAAAGGACAGGAGCTCCCGTTCAGTCTCGCACGAGGGCTGCCGATCTCGTGTCTCCCCATACAAGTTGCGGAGTGGT…
TC69495	94	trinucleotide	CCG	180	18	ACTCCCCCAACAAGAACCAC	12	20	61.18	55	GCCTTGTGCGTCTTCATCTT	280	20	60.4	50	269	AP003517	90.09	212	2.3e-35	254.7	2	6	GCACGAGGCGCACTCCCCCAACAAGAACCACGCGCGAGAGAGAGGAAGCCATGGCCATGTCGCTCTCCCTCGCGCGCCTGGCCCTGCCGCCGGTCCTCCAGGCCCTCCCCGGCAGGAGGCTGGCCCACTCCGCCCTCGCCTTCCCGGCCAACTCATTCTTCGGCGCGCCGCTGGCCGTGGCCGCCGCCGGCGCCGCCGCGCTCTCCCCGGCGGCCCCGCTCCCGCGCCCCCTCGCCGTCGTCGCCGCCGGGAAGGGGTACAAGATGAAGACGCACAAGGCGTCGGCGAAGCGGTTCAGGGTGACGGGCACCGGGAAGATCGTGCGGCGCTGCGCCGGGAAGCAGCATCTGCTCAGCAAGAAGAACGCCAAGCGCCGGAAGAGGCTCTCCAAGATGGTCC…
TC69531	100	trinucleotide	AGG	102	18	CTCGTCTCCCCGCTGATA	84	18	59.89	61.1	CCACCACACCAGACATTGAA	312	20	60.41	50	229	AP004890	86.56	885	1e-60	815.64	6	2	TTCGGCACGAGGCGGAACCTCCCCGTCGCCGCCGCCGCTCGCCCGAGTACCTCCCCGTCGCCGCCGATCTACCGGAGCCTCCGCTCGTCTCCCCGCTGATATCCTCCTCCTCCTCCTCCTCGCCGGAGACAACATGTCGACGCTTGCCGCGGCGAGGGCCGACAACTTCTACTACCCGCCCGAATGGAGCCCGAAGAAGGGTGGGCTGAACAAGTTCCACGGCCAACATGCCCTCAGGGAGCGGGCCAGGAAGCTGGATCAGGGCATCCTGATTATAAGATTCGAGATGCCTTTCAATGTCTGGTGTGGTGGATGCAGTTCCATGATAGGGAAGGGAGTAAGGTTTAATGCTGAAAAGAAACAAGTTGGAAATTACTACTCTACCAAGATATGGAGCTT…
TC69532	100	trinucleotide	CCG	67	18	AATTCGGCACGAGAAGAAAA	10	20	59.82	40	ATTCGGGCGGGTAGTAGAAG	228	20	60.46	55	219	AP004890	87.54	554	6.5e-33	553.54	5	2	CTCGTGCCGAATTCGGCACGAGAAGAAAACACAAATCTCCTTTTTCTCTGCCCGCAACCTCCCCGTCGCCGCCGCCGCCGCCGCTCACCCGAGACCTCCCCGTCGCCGCCGATCTCCCGGAGCCACCGCACCTCCGCTCGTATCATCCTCCTCCGCCCCTCCTCGCCGGAGACAACATGTCGACGCTTGCCGCGGCGAGGGCCGACAACTTCTACTACCCGCCCGAATGGAGCCCGAAGAAGGGTGGGCTGAACAAGTTCCACGGCCAACATGCCCTCAGGGAGCGGGCGAGGAAGCTGGACCAGGGCATCCTGATCATAAGATTCGAGATGCCTTTCAATGTCTGGTGTGGTGGATGCAGTTCCATGATAGGGAAGGGAGTAAGGGTTAATGCTGAAA…
TC69557	94	trinucleotide	AGG	55	18	ACTCCCTCCCTCCCTCCCT	11	19	63.59	68.4	TGTTCCTTGTCGATCTTCCC	262	20	60.05	50	252								GCGCTAGCTCACTCCCTCCCTCCCTCCCTCCCTCGTCCGTCCGCCTCCGGCAGATCCTCCTCCTGCTCCTCCATACCGCCCGAAGCTCCGTCCTCCTCCTCCCGACACTTCGAGATCTCCGCCCCGGACCCGTTTCTTCCCCACCAAGGCCCAGCGCAGCCGCCCGGCCGGCCCTCCCTGCTGCAGCCGCCGCCGCCGCCATGTCCAAGTCGGGAGCCCTGGATCTCGCGTCGGGCCTTGGCGGGAAGATCGACAAGGAACAAGTCAAATCCGCGGTCGATGAGTATGAGAAATATCATGGATATTACGGAGGGAAGGAGGAATCGAGGAAATCCAACTACACCGATATGGTTAATAAATACTATGATCTTGCTACTAAGCTTCTATGAATATGGCTGG…
TC69592	95	trinucleotide	CCG	99	24	AGAGAGGGGACAGCAGTCAA	10	20	59.98	55	GTCTCGGAGAAGGTGACGAC	273	20	59.84	60	264								AGGCAGAGAAGAGAGGGGACAGCAGTCAAAGAGCGAGCGAGCGAGGCGGAAGAAATCCCTCGAGATGGACGCAAGACCGCGACGGGCGTCGTCCTCCCCGGCGGCGGCGACGGCGGCGGCGGCCTTGTCCCTGCTGCTCCTGTTCCCCATGTTCCTAGGGGGCCAGGCGTCGGGGTACGGCGACGATTCGGGCGCCGGCGGCATGACGGCGCTGCAGAAGCACGCGGCCTTCTTCGACCGCGACAAGGACGGCGTCGTCACCTTCTCCGAGACGTACGCAAGCGTTTCGGGCCCTCGGATTTGGATTTGCTTCGTCCACCTTGAGTGCCACCTTCATCAATGGCGTCCTTGGCCCCCAGACCAGACCGGAAAATGACACGGCGCGCATGTCCATCTACA…
TC69600	100	trinucleotide	AGG	195	21	CCCTAGCCGAGTACTACCCC	61	20	59.97	65	GCCTGCTGTTGTTCTTCCTC	241	20	59.99	55	181	chr1_ctg1	83.68	337	2.1e-54	216.6	1	1	CCACGCGTCCGCCTGCCGCAAAGATCGGCGAGCCGGCAGCCCCTCCCCCCCAGCCCGAAACCCTAGCCGAGTACTACCCCACTCCCTCCCAAACCGTGGCCCAGGAGAGCGGGTCCATCGCTGGGGGCGCGGCGGTGAAGCAGGAGGTGGGCGGCGAGGAGGACGAGTGGGAGGAGGTGGAAGAGGAGGTGGAAGAGGAGGAGGAGGAGGAGGAGGTCGAGGAGGAAGAACAACAGCAGGCGGAGGAGGGCGACAGCGACCCCGCTTCGATCCAGGCGCTGCTGGAGGTGTTCCCCAAGGAGCAGCTCGTCGAGCTGCTCCGCGACGCCGCCGTCCGCCACGGCGACGTGCGCGAGTCCGTCCGCCGAGCGGCCGACGCGGATCCAGCCCAGCGGAAGA…
TC69608	100	tetranucleotide	ACAT	792	32	GATCGAGGAGTGAGTGAGGC	671	20	59.95	60	GGCTTGCAGTACGTAGCAGT	856	20	58.21	55	186	chr1_ctg7	87.28	448	1.4e-46	437.6	3	1	GCCGCCGCAGCACGGCCACTGCTCCTTCCCCTTCCCCTCAACCTCCTCTCACCAACAGCAAGCGCGGCACAGCCGTGCGCGCCTAAGTCAAAGCCGCCTCGTCGTCGGCGCGGACGATGGAAACCAAACCGGAGGAGCCGAGGGTGGTGACGCTGCGGCCGGTGGAGGCCACGCCGGAGTCCTTCGCGCCCTTCGGGCAGGTCATCGCCGCCTCCCCCGACGGCGACCAGTTCGGCCCCCACGACGCCCAGCTCGACCTCAACCGCGGCATCCCTAGGTTCTACATCATGAGATTGGAGAGCAGGCCGCTCAGGTTCTCGACCATCACCCACCACGCCAGCGTCACGCAGTGCCTGGGCTCCATCGGCGGCCAAGACTGGTACCTCGGCGTGGCCAAGC…
TC69625	93	tetranucleotide	CCGG	778	16	TCAACAAGCAGGACGCATAG	726	20	60.01	50	GTGTTGCGATAGCAGTGGAA	994	20	59.87	50	269	AC099401	84.67	261	2.7e-48	196.7	1	3	GGCCGTGACCGGCGGCCTCGCGGAGAAGCCCGTGGCGCCGCAGGACGCGGCCACGATGCAGTCGGCGGAGAACCTCGTGTTCGGGGAGACGATCAAGGGCGGGCCGGCGGCCACCATGCAGTCCGCGGCCATGCGGAACGAGCGCATGGGCGTCGTCGGCCACGACCAGGCCACGGACGCCACAGCCGAGCAGGGCGTCACCGTGTCCGAGACCCGCGTCCCCGGCGGACGCATCGTCACTGAGTTCGTCGCCTGGCAGGTCGTCAGCCAGTACCTCGCGCCGGATGGTGCCGACCCTGCTAGGGGAGCCGCTTGCGACGATTCGAAGATGACAATCGGTGAGGCGCTGGAGGCGGCAGGTTATGCTGCAGGAGACAGGCCGGTGGAGCACAGCGACGC…
TC69675	98	trinucleotide	AAC	400	72	TATATCCACAACCGCAACCA	338	20	59.8	45	ATCTGCCATAGGGTGCTGAC	621	20	60.1	55	284								CATCATTTAAGCCAAGCAAGCTGTGGTCAATACAAATCCATCATGAAGACCTTTCTCATCCTTGCCCTCCTTGCTATCGTGGCGACCACCGCCACAACTGCAGCTAGAGTTCCAATGCCACAATTGCAGCCACAAAATCCATCTCAGCAACAGCCACAAGAGCAAGTTCCGTTGGTACAACAACAACAATTTCTAGGGCAGCAACAACCATTTCCACCACAACAACCATATCCACAGCCGCAACCATTTCCATCACAACAACCATATCTGCAACTGCAACCATTTCCGCAGCCGCAACTATCATATTCGCAGCCACAACCATTTCGACCACAACAACTATATCCACAACCGCAACCACAGTATTCGCAACCACAACAACCAATTTCACAGCAGCAGCAG…
TC69758	95	trinucleotide	AGG	76	24	CAATAGCAAACACGTCGGAA	34	20	59.72	45	ACTCCTCCATGAGGATCGC	333	19	60.17	57.8	300	AP004729	91.58	831	1.1e-57	1095.32	6	6	TCGGCACGAGGAAAATCCCCCCCACCCTCCCTGCAATAGCAAACACGTCGGAAAAAAATGGAGGCATGAACACGCCCTCCTCCTCCTCCTCCCCCTCCTCCGTCCCCGCCTCCCCCGATCCCGTCGACAGCCCAGCGGCCCCGCCCCCCTGCTCCCGGCGGGAACCTAGCCCCACGGCGGCGTAGGCGTGCCAGGGGAAGCGGCGCGCAGCGACGATGCCGTCGCACTCGGATCTGGACCGGCAGATCTCGCAGCTGCGGGACTGCAAGTTCCTGCCGGACGCCGAGGTCAAGGCCCTCTGCGAGCAGGCCAAGGCGATCCTCATGGAGGAGTGGAACGTGCAGCCCGTGCGCTGCCCCGTCACCGTCTGCGGCGACATCCACGGCCAGTTCTACGACC…
TC69763	100	trinucleotide	CCG	96	18	TACCCGCCACACTCCTAAAC	23	20	59.99	55	AAGGAGCAGATGAGAGCCAA	275	20	60.09	50	253	AL606627	89.25	307	3.8e-27	348.4	3	4	AAACAACCCTAAACCCGAATAGTACCCGCCACACTCCTAAACCCTAGCGCCTCCGCCCCTTCCGGCCCAAACGCGTTAGCCATGGCGACCACAGACGCCGCCGCCGCCGCCGCCCCAGCACCCGCGGTTTCCCTCGACGAGACCAAGGCAAAGAATGTCCTCCGCCAGGTGGAGTTCTACTTCAGCGACAGCAACCTCCCCCGCGACGGTTTCCTGCGGAAGACCGTCGAGGAGAGCGAGGATGGATTGGCGAGCTTGGCTCTCATCTGCTCCTTCGCGAAGATGAGGTCGCACCTTGGCCTAGATGCCACCGTGAAGGAGGACGGCGTGCCAGAGACGACAGTGCTTGCGGTCGCCAAGGTGCTGCGGTGTTCTGCAGCCCTCCGTGTCTCCGAGGAC…
TC69803	95	pentanucleotide	CCGCG	61	20	CTTCTGGGTGGAGCAGGA	29	18	59.9	61.1	ACGGTGGACTTGTTCTCGAC	252	20	60.15	55	224	AP004888	89.67	184	7.7e-29	215.05	2	2	ACATGGCCCAACGGCGTGCTCTACGGCGCTTCTGGGTGGAGCAGGAGCGCGCCTCCCCGTCCGCGCCGCCGCCGCGCCGCGGTCCGTTCTCCTCCCACGGCGTAACTTCTCCCCTCTTGGCCTCCAAGATACACCGCGGCTCTCTCTGCTCCGGGCGAAGGCCTCCTCCGATGACACCTCTGCCGCGAGCGGCGACGAGCTCGTCGACGACCTGAAAGCCAAGTGGGACGCCGTCGAGAACAAGTCCACCGTGCTGACGTACGCCGGCGGCGCCATCGTCGCCGTATGGTTCTCCTCCGTCATCGTCGGCGCCATCAACTCCCTGCCTCTGCTTCCCAAGATCATGGAGCTTGTTGGGCTCGGCTACAGCGGATGGTTCGTGTACCGCTACCTCCTCTT…
TC69808	90	pentanucleotide	AGGGG	390	20	CCTGCGTCTAACCTCTCTGG	260	20	60	60	GGTAGGAGCAGTTGCAGAGG	509	20	60.01	60	250	AP003980	85.76	1299	3e-105	1099.16	6	2	CACGAGGCCACCGTCGCAGACAGCCACCGCCCCGAATAGTTTAGCATACCACCAGATAATGGAGCGGGGCGGACTGCGACGGGCGGAGGCACCCGCCGCCGGGCGCGGCCGCCGTTCCTAGTACAGGTCACTGCCGACAGGCCGCAATCCGTCGTCCTCCGGCCGCGGGAACTCGCCGGGAGCCGAGTTGATTGGGGGGTGCCAGCGGCCGCATGCATGGAGGAGGAGGCGTCCGCAGATCCAACAGCCGCCTCGTCCTCCTGCGTCTAACCTCTCTGGCTGCGGGCTCTGCTGATTCGTCCTAACGCGCGCACGGGTGACTGCCTGGGACTTGGGTATGGTGGGCGCCGGCGAGGGGGTTCGCGCTGGCGGCAGCGGCGCCGGGGTAGGGGCAGGGGC…
TC69937	100	trinucleotide	ACG	116	18	CAAGTATCCCCACTGCGTCT	66	20	60.13	55	AAGAAGTCCACCACCACCAG	331	20	60	55	266	AP006068	91.16	294	5.7e-74	377.65	2	2	GNAATTCGGCACGAGGGGCCGCTCCCTTCCGCCCCGCGCCACCACCACCACCACCCTCCCCTTCCCAAGTATCCCCACTGCGTCTCCGCCGCCGCCGCCAGATCCGCGTCTCCGTGTCGTCGTCGTCGTCGTCGGAGAGCAACGAGGAGGGCGCGGGGAGCACCAACGGGTCCCTGCCGGGGCTTGCCCCCGTGAACGGCGAGGAGGAGGAGGAGGAGGAGGACGAGTCGTGCCCGGTGGAGTGCGTGACGGAGTTCAAGACGGACGAGGAGCTGGGGCGGTTCCTGGAGCGGTCGCGGGCGACGGGCGCGCTGGTGGTGGTGGACTTCTTCCGGCCCTCCTGCGGCAGCTGCAAGTACATCGAGCAGGGCTTCATGAAGCTCTGCAAGGGCTCCGGCG…
TC69937	100	trinucleotide	AGG	201	21	CAAGTATCCCCACTGCGTCT	66	20	60.13	55	AAGAAGTCCACCACCACCAG	331	20	60	55	266	AP006068	91.16	294	5.7e-74	377.65	2	2	GNAATTCGGCACGAGGGGCCGCTCCCTTCCGCCCCGCGCCACCACCACCACCACCCTCCCCTTCCCAAGTATCCCCACTGCGTCTCCGCCGCCGCCGCCAGATCCGCGTCTCCGTGTCGTCGTCGTCGTCGTCGGAGAGCAACGAGGAGGGCGCGGGGAGCACCAACGGGTCCCTGCCGGGGCTTGCCCCCGTGAACGGCGAGGAGGAGGAGGAGGAGGAGGACGAGTCGTGCCCGGTGGAGTGCGTGACGGAGTTCAAGACGGACGAGGAGCTGGGGCGGTTCCTGGAGCGGTCGCGGGCGACGGGCGCGCTGGTGGTGGTGGACTTCTTCCGGCCCTCCTGCGGCAGCTGCAAGTACATCGAGCAGGGCTTCATGAAGCTCTGCAAGGGCTCCGGCG…
TC69938	100	trinucleotide	AGG	226	18	GTCTCCGTATCGTCGTCGTC	143	20	60.68	60	AAGAAGTCCACCACCACCAG	351	20	60	55	209	AP006068	90.86	350	3.7e-75	441.61	3	2	TCGGCACGAGGCCATGATCGGCTCCTTCCTCCCCCTCCCCACCACCACCACCTCCGGCCGCTGCCTTCCGCCCCGCGCCACCGCCACCACCACCCTCCCCTTCCCAACAGCCCCGCTCCGTATCCGCCGCCGCCGGATCCGCGTCTCCGTATCGTCGTCGTCGGAGAGCAAGGAGGAGGGCGCGGCGAGCACCAACGGGTCGCTGCCGGGGCTTCCCCCCGTGGGGGAGGAGGAGGAGGAGGACGAGTCCTGCCCGGTGGAGTGCGTGACGGAGTTCAAGACGGACGAGGAGTTCAGCCGGTTCCTGGAGCGGTCGAGGGCGACGGGCGCGCTGGTGGTGGTGGACTTCTTCCGGCCGTCCTGCGGCAGCTGCAAGTACATCGAGCAGGGCTTCATGAA…
TC70003	94	trinucleotide	AGG	70	18	TCTCCCCTAAATAATCCCGC	10	20	60.24	50	TTCACGCGGAACATAGTCTG	303	20	59.86	50	294	AC130726	93.56	233	1.3e-18	346.9	4	5	CTCTAATCCTCTCCCCTAAATAATCCCGCCGTACCGCTCTGCCATGGCCGCCGCCACACTCCGCTCCGCCCTCCTCTCCTCCTCCTGCGCCCTCCGCCGCCTCTCCTCCGCCGCGCCGCGCGCCCCCCGCCTCGCCCAGCCCAAGGGGTTCGCCGGGGCTCGCCGGTCCTACCCGGCCGCGTTCGCCGCCATGTCGACGTCGTCGGGGGCCAAGGAGGCGCCGGCCAACAACCCGGGCCTGCAGGCCGAGGCCGACCCGGCCACCAAGGGCTACATCATGCAGCAGACTATGTTCCGCGTGAAGGACCCAAAAGTGAGCCTTGACTTCTACTCCCGTGTGATGGGCATGTCGTTGCTGAAAAGGTTGGATTTTCCTGAGATGAAATTCAGTTTGTATTT…
TC70328	96	trinucleotide	AGC	211	27	ATCCAAACCACCACAGATCC	62	20	59.63	50	CTTGATCCCTTGTGCCTGTT	349	20	60.11	50	288								GGCCCGTTGTAGTAGAAATTCCCCATTTCTTCCTGTCAAATCCCTAGAACCCAAACCCTCGATCCAAACCACCACAGATCCGTCCAGCAGGAGTTGGGAAGGGGGAAGATGGACCATCACCACCCGCCGCCGCTCCCGCAGCAGCACGGCGACCACTACCGGCCGCTGGTGCTCTCCCCGCAGCCCGACCATGCCCACGCCCTTCAGTACCAGCAGCAGCCGCAGCAGCAGCAGCAGCAAGCGACGCCGCCGCCGCAGCATCACCACCCCTCGCTCGCGTCCCATTTCCACCTCCTCCACTTGGTGACAAGATTAGGTGATGCGATTGCAACAGGCACAAGGGATCAAGCTTTTGATGCACTGGTTGAAGAATTGACCAGTCAATTTGCCAGGAGCCAA…
TC70332	100	trinucleotide	CCG	256	18	TCCCCTTCCTCCTCCTACTC	231	20	59.63	60	AAGAGGTGCACGATGTTGG	511	19	59.69	52.6	281	chr1_ctg7	86.45	273	4.8e-64	248.3	1	1	CACGCGTCCGGCTCCACGGAGCAGAGCCAGGGAGAAGGCGGAGAGCAAAGCAAACGAGAAATAGTTTCCGCAGAGCAGTTAAGCAGCTCACCTCCTTCGAGGCCGGCTGCTCTACCTCCACCTCCACCCAATCCCCTTCGCCTCGCCTCCCCGCCCACCGCCACCACCCGTCGATGGCGGCCACCAAGCCGCCGCCGCGTGACCCGTCGCCGCAGGCCGCGCGGCTGCCGTCCCCTTCCTCCTCCTACTCCCCCTCGGCGGCGGCGGCGGCGGCCAAGCGAGGCGGCACAAGCTCCCGCGGGCTGCTCATGGGGCGGTACGAGCTGGGCCGCGTCCTGCGCAAGGGCACCTTCGCCAAGGTGTACCACGCGCGGCACCTGCAGACCGGCGAGAGCGTGG…
TC70340	93	tetranucleotide	CCCG	198	16	ACATTTGCCTCTTCCTCCCT	36	20	60.07	50	CGCAGGTCAGAAGTACGACA	317	20	60.04	55	282	chr1_ctg7	89.31	262	4.6e-28	298.79	3	1	GGTCCGGAATTTTGGGTCGACCCACGCGTCCGGGAACATTTGCCTCTTCCTCCCTTCCTCCGTACCCCCCTCCCCCTCTCTCTCCCAACGCCCGTCCATCTCTCCGGCGAAACCGATGGCCGCGAGCTCAGGCGACGAGTCCCGGAGGCCCAATCCCCTCCCCTCGGGGCTCGTGTCCAATCTGCAGTCCGTCCTCGCCGCCCGCCGCCCGCCTTCGCCCGAGGACGCCGGCTCCACCGCGGCCGAGGCCGAGGCCCCGACAGCGGAGACGGCGGCCGATGACGCGCCGGCTAAGCCTGTCGTACTTCTGACCTGCGCCGGCGGGATCCAGTCGCCGGGTCTCGCGGCGCTCGTCGACGCCCTCGTCAAGGGCGGCCGATGCGACGTCCACGTGTGCGC…
TC70376	93	tetranucleotide	AAGG	1112	16	CCGATGAGAGCGAGAAAAAG	1091	20	60.08	50	AACTTCTTCCGGTTGGTGTG	1367	20	60	50	277	AC116949	85.05	997	1.5e-75	793.4	5	11	CTCGTGCCGAATTCGGCACGAGATGAAGGTGAAATAGACAAGAGAGTACAGTTTCTCATTGAAGGCCTTTTTGCTATTAGAAAGGCCAAATTTCAGGGATTCCCAGCCATCCGGCCAGAACTGGATCTTGTGGAGCAGGAGGACCAATTTACTCATGATATGTCCCTTGAAACTGAACTAGACCCTGAGACTAATCTAAATGTTTTCAGAGTAAACCCGAACTTTGCTGAAGATGAGAAGGCCTACGAGAACCTAAAGAAAAGCATCCTGGGAGAAGATGATGAAGAGGAAGAAGGGTCTGATGATGCTTCTGATGGCGAGGACGAAGAAGAATCAGATGATGAAGAAGACGAAGAGCAGATGGAGATAAGAGATAAAACTGAGACCAATCTTATCAAC…
TC70387	93	tetranucleotide	AAGG	82	32	GTTACGTGACGTGCGTCGAT	54	20	62.12	55	TGTCCCTGACCTCCATCTTC	307	20	60.04	55	254	AL731641	94.89	176	9.4e-50	278.5	2	4	GCACGAGGATACTACTACGCCAACTAGTAGCAACTCAAGAGTCGATTGATTACGTTACGTGACGTGCGTCGATCGATCCATAGGAAGGAAGGGAGGAAGGAAGGGAGGAAGGATAGTAAGATGCAGGGGGAGGTGGAGCAACAGCAGCAGGCGCCGATGCAGATGGTGCTGCGGGTGAAGCACCCGTCGTCACTGTCCAGCGGCAGCGAGGAGGCGTCAGAGGGGGAGGGGTCGTCCAGGTCGGCGCTCTCCGTGTTCAAGGCCAAGGAGGAGCAGATCGAGAGGAAGAAGATGGAGGTCAGGGACAAGGTGTTCGCGCAGCTTGGCCGCGTCGAGGAGGAGTCCAAGCGCCTAGCATTCATACCACAGGAGCTGGAGGGGATGGCCGATCCTACCAGG…
TC70388	100	tetranucleotide	AAGG	78	16	GTTACGTGAAGTGCGTCGAT	50	20	58.8	50	TGTCCCTGACCTCCATCTTC	295	20	60.04	55	246	AL731641	92.08	341	6.1e-52	463.82	4	4	GAGAATACCACTGCGCCAACTAGTAGCAACTCAAGAGTCGATTGATTACGTTACGTGAAGTGCGTCGATCGATCCCTAGGAAGGAAGGAAGGAAGCAAGCAAGGATAGGATAGGATGCAGGGCGAAGTGGAGCAGCAGGCGCCGATGCAGATGGTGCTGCGGGTGAAGCACCCGTCGTCGCTGTCCAGCGGCAGCGAGGAGGCGTCGGAGGGGGAGGGGTCGTCCAGGTCGGCGCTCTCCGTGTTCAAGGCCAAGGAGGAGCAGATCGAGAGGAAGAAGATGGAGGTCAGGGACAAGGTCTTCGCGCAGCTCGGCCGCGTCGAGGAGGAGTCCAAGCGCCTAGCATTCATACGACAGGAGCTGGAAGGGATGGCCGATCCTACGAGGAAGGAGGTGGAA…
TC70444	100	dinucleotide	AG	69	30	CTCTACTCCTGCTCTGCGCT	28	20	60.05	60	CCAATCTCTCGCTCAACTCC	237	20	59.95	55	210								GGGGGGGGGCAAGATCTCTCTCTCTCTCTCTACTCCTGCTCTGCGCTTGCCATTTCCCCAAATCTGTCAGAGAGAGAGAGAGAGAGAGAGAGAGAGAGCTAGGTTTTCCCTGCGCCCGAGCGATCCAGCAGGAGCGGCCATGAACATCTTCAAGAAGAAGGTCGACCCCAAAGAGGCTCTCAGGACAAGCAAGCGCGAGATGTCAGTCGCCACAAGAGGAGTTGAGCGAGAGATTGGCTCCCTGCAAATGGAGGAGAAGAAGCTGGTTGCTGAGATCAAGAACACTGCCAAGACTGGAAATGAGGCTGCAACCAAAATTCTAGCCCGGCAACTAGTCAGGCTTAGGCAACAAATCGTCAATTTACAAGGTACACGGGCGCAGATACGTGGAGTAGCTAC…
TC70578	100	trinucleotide	CCG	66	21	CTCCCCACCCTCTCCATC	46	18	60.41	66.6	CCATGTCAAACCGCTTCTTT	327	20	60.11	45	282	AP000399	92.82	167	3.3e-25	236.9	2	6	CGGCAGAGAGCGAGCCATTCGAACCACCCCCGACCCCGACCCCTCCTCCCCACCCTCTCCATCGCCCGCCGCCGCCGCCGCCGCCGCCCGCCATGTGGAAGCGCGCCGCCTCCCTCCTCCTCGCCCGCCGCACGGCCCTCGCCGCGCAGCGCGCCCCGGCGATCTCGGGATCCGCCGCGGGCGCCACCCGCCGCGCGCCCGCCTTCTTCTCCACCCTCGATGCGGGGCAGGCGAGGACGCGGGTCGAGGACGTGATGCCGATCGCCACGGGGCACGAGCGCGAGGAGATCGAGGCCGAGCTCCAGGGAAAGAAGCGGTTTGACATGGACGCCCCCGTCGGCCCATTCGGCACCAAGGAAGATCCAGCTATCATTCAGTCATACTTTGACAAAAGGATTG…
TC70648	100	tetranucleotide	AATG	816	16	GCCGAGTTTCAGTCCTCTTG	666	20	59.98	55	TTACATCTCCCAGCCAGCTT	895	20	59.83	50	230	AP005393	91.01	378	6.6e-55	481.75	4	9	ATCGGTGCTAGTGCCACAATGAGCAGGAGCAACTGGCTGTCCAAGTGGGTGAGCTCGTGCTCCGACGACGCCAAGACGGCCTTCGCCGCCGTTACCGTGCCGCTTCTCTACAGCTCCTCCCTTGCCGAGCCGAGGTCCATCCCGTCCAAGTCCATGTACCCCACCTTCGACGTCGGTGACCGGATTCTCGCCGAGAAGGTGTCATATGTATTCCGGGAACCAGAAATCTTGGACATTGTCATCTTCCGTGCTCCCCCAGCTCTTCAGGATATGGGCTACAGCTCCGGTGATGTGTTCATCAAGAGGGTTGTGGCCAAGGGAGGGGACTACGTCGAAGTGCGTGATGGCAAGTTACTGGTCAACGGGGTACTTCAAGATGAAGAATTTGTGCTGGAGGCA…
TC70669	100	tetranucleotide	AGCG	50	16	GGAAGATCAAACGACGAAGC	21	20	59.82	50	GTTGAACATGATCCCTGGCT	244	20	59.93	50	224	AL606604	89.45	493	1.6e-43	567.46	5	4	GCGGAGCGATAGCCGAGGAAGGAAGATCAAACGACGAAGCAAAGCAAGCAGCGAGCGAGCGAGCGTCGGCATCACGGGCATGGGGGAGCAGGGCACCAGCGGCAGCGAGGGAGGCGGCAGCATGGTGGAGGCACAGGCGCCGGCCAAGAAGGGCGACGGCCGCGCCGCCGACCCGCGGCTCCAGGGCATTTCCGACGCCATCCGCGTCGTCCCGCACTTCCCCAAGCCAGGGATCATGTTCAACGACATCACGGCGCTGCTGCTGCGGCCGGGCGTGTTCAAGGACGCCGTGGACATGTTCGTGGAGCGCTACCGCGGCATGGGCATCGCGGCCGTCGCAGGCATTGAAGCAAGAGGATTCATATTTGGCCCGGCGATCGCGCTAGCCATCGGGGCCAA…
TC70719	100	tetranucleotide	ATCC	133	20	CGAACCCTATCCTCTCCTCC	15	20	60.03	60	AGCAGCTCCTCCTCGTACAC	199	20	59.62	60	185	chr1_ctg6	89.3	187	2e-26	213.1	2	1	AGAAATCGCTCGCTCGAACCCTATCCTCTCCTCCCCTCCCCTCCCCTCCCCGCAGCCGCAGGCACCCAAAACCCTAGCGCCGCCGCGCCGGATCTTTCTCTGCAGCTCGCCCCTCCCCCCCCTACCTGCCGGATCCATCCATCCATCCATCCATGATGGGAGAGGCCAAGGAGAACGACGTGTACGAGGAGGAGCTGCTCGACTACGAGGAGGACGACGACAAGGCCCTCGACGCCTCCTCCGCCAAGCCCGCCGCCGACGCCGCCCAGGCCAAGAAGGGCTACGTCGGCATCCACAGCTCCGGATTCCGCGACTTCCTCCTCAAGCCCGAGCTGCTCCGGGCCATCCAGGACTGCGGATTCGAGCACCCCTCCGAAGTGCAACATGAGTGCATCCCTC…
TC70788	100	tetranucleotide	ATCC	539	16	CATGCATCGGTTTCAGTCAG	519	20	60.26	50	GCTGCTGCTGGTTTAGCTCT	793	20	59.92	55	275	AP004153	89.76	254	6.9e-74	282	1	2	CAAGAGGCCGACCCCTCCGGTCACCTCTGATGCTGAGGGCGACGCCGACTACGAGGAAGGCAGCGGCACTGCGCTCGCGCCTGGCGAGGTGAGGAGGTGCACGCATTGCCAGATCGACAAGACGCCGCAGTGGCGTGCGGGGCCGCTGGGGCCCAAGACTCTCTGCAATGCCTGCGGCGTGCGCTACAAGTCCGGTCGCCTCTTCCCGGAATACCGCCCGGCGGCCAGCCCCACCTTCGTGCCAGCCATCCATTCCAACTCCCACAAGAAGGTGGTGGAGATGCGCCAGAAGGTTGAACCCAAGGGCGATGACCTCCTGCAGTTCATCCGCCGCCGGGATTGAGCTCCCCGCACCGGCATCGGTCGCCGGACGGTCGGTCTCGTCCCCCTTAGCTATTA…
TC70788	100	trinucleotide	AGC	784	18	GTTGTTGCATTGCAGTTGCT	728	20	59.91	45	TCCCCCTACTTCAACCTCCT	943	20	59.92	55	216	AP004153	89.76	254	6.9e-74	282	1	2	CAAGAGGCCGACCCCTCCGGTCACCTCTGATGCTGAGGGCGACGCCGACTACGAGGAAGGCAGCGGCACTGCGCTCGCGCCTGGCGAGGTGAGGAGGTGCACGCATTGCCAGATCGACAAGACGCCGCAGTGGCGTGCGGGGCCGCTGGGGCCCAAGACTCTCTGCAATGCCTGCGGCGTGCGCTACAAGTCCGGTCGCCTCTTCCCGGAATACCGCCCGGCGGCCAGCCCCACCTTCGTGCCAGCCATCCATTCCAACTCCCACAAGAAGGTGGTGGAGATGCGCCAGAAGGTTGAACCCAAGGGCGATGACCTCCTGCAGTTCATCCGCCGCCGGGATTGAGCTCCCCGCACCGGCATCGGTCGCCGGACGGTCGGTCTCGTCCCCCTTAGCTATTA…
TC70857	100	tetranucleotide	AGGG	1133	16	AAGTTGTTACCCGATGCTGC	1045	20	60.14	50	GCGAGACAGGACAACAACAA	1242	20	59.88	50	198	AC073405	90.59	393	8.6e-46	487.1	3	5	ATCTTATACGAGAGGCTACTATCAGCCAAGACAAACTCTTCTACAGCTGAAAAGAAGTGGAGAACTTCCAAGGATACGAGCTCCCCACACCAATACTCAAAGTTTATGGGTGCACTTTATAACTTGATTGATGGCTCTTCTGACAACACCAAATTCGAGGATGACTGCCGTCCAATCATCGGGACTCAGTCCTATGTTCTTTTTACATTAGATAAGCTGATATACAAAGTTGTGAAGCAGCTTCAAGCAATAGCAGCTGATGAAATGGATAACAAGCTCCTCCAGCTTTATATATATGAGAAGTCCAGGTCTCCTGGAAGGTTCTTTGATCTAGTTTACCATGAAAATGCTCGGGTTCTTCTCCATGACGAGAGCATATATCGATTTGAACGGCGCTCA…
TC70857	100	tetranucleotide	AAAC	1212	16	AAGTTGTTACCCGATGCTGC	1045	20	60.14	50	TTCACCACGACAGCAAATGT	1266	20	60.16	45	222	AC073405	90.59	393	8.6e-46	487.1	3	5	ATCTTATACGAGAGGCTACTATCAGCCAAGACAAACTCTTCTACAGCTGAAAAGAAGTGGAGAACTTCCAAGGATACGAGCTCCCCACACCAATACTCAAAGTTTATGGGTGCACTTTATAACTTGATTGATGGCTCTTCTGACAACACCAAATTCGAGGATGACTGCCGTCCAATCATCGGGACTCAGTCCTATGTTCTTTTTACATTAGATAAGCTGATATACAAAGTTGTGAAGCAGCTTCAAGCAATAGCAGCTGATGAAATGGATAACAAGCTCCTCCAGCTTTATATATATGAGAAGTCCAGGTCTCCTGGAAGGTTCTTTGATCTAGTTTACCATGAAAATGCTCGGGTTCTTCTCCATGACGAGAGCATATATCGATTTGAACGGCGCTCA…
TC70858	94	trinucleotide	AAC	1333	18	CTGCAATGCAAACAGGAAGA	1143	20	59.98	45	GTGGCTTGGACAATGGTTTT	1420	20	59.83	45	278	AP004020	86.74	965	0	891.5	3	2	GCATCTCAGAGGATAGATGCACCGGCACCAGAAATTCCAAATCATCCACCTCCCCAGGTCTTCCCCTTTGTCGCACCTCCATCATCGCCCGCCTCTTTCCTCCAATCAGGATCTGCATCTATTATACAATCACCAATGGGCCCTCCATCTTTTTCGCCTCGCTCGCCAAACTCTCCGTCACCCACAGGTCCTCCATCCATCTTTGCTATTGGGCCATATGCACATGAGACACAGGTAGTCTCCCCTCCAATCTTCTCAGCCTTCACAACTGAACCTTCAACAGCTCCTTTCACTCCCCCACCAGAGTCTGTTCATCTGACAACCCCTTCCTCGCCTGAGGTGCCATATGCAAAGCTTCTGACTTCACTCAACAGCAGCAAGAATGGGGAAAGGGGTGAA…
TC70916	100	tetranucleotide	AACG	859	16	TCTTCCATCGGGCTTCATAC	804	20	60.03	50	CCTTGGAACTTGGAAGGACA	971	20	60.08	50	168	AC099399	86.55	632	4e-115	581.8	2	3	GTCGCTTCACTCACTCGCTCACTGATCACCGGCCTGCACATCGATCGAAGCCAGTGATCGGTCTCTCACCAAGAATTTGAAGCAATGGCGGCCGGTCTCCAGGTGTTCGGGCAGCCGGCGTCGACTGACGTGGCCCGGGTGCTCACCTGCCTCTTCGAGAAGAACCTTGAGTTCGAGCTCGTCCGCATCGACACCTTCAAGAGGGAGCACAAGCTGCCCGAGTTCATCAAGCTAAGGGATCCTACCGGGCAGGTGACCTTCAAGCATGGTGACAAGACCCTTGTTGATTCAAGGGCGATATGCCGCTACCTGTGCACCCAGTTCCCGGAGGACGGCAACCGCGGGATCTACGGCACGGGGTCGCTGGAGCGCGCGTCCATAGAGCAGTGGCTCCAGGCG…
TC70953	93	tetranucleotide	AGGG	198	16	GTTAGAGAGGGGGAGGGGAC	169	20	61.19	65	AATGCGTGCTGTACTTGTCG	437	20	59.93	50	269	AP004159	91.73	266	3.3e-71	353.87	2	2	CCTCCACTCCACCTCCCCTCCCCCCTTTCCTCTCCCCTCCTCTCCTTTCGCATCCCTCCTTCCATCCATCCCCATCGCATCGCAACCGCCGCATCGGCGAGTGAGCCGCGCCAGCACGGTGCTCCGAGCCTGCCTGCCTGGGCGAGCCTCGGCGCGGGCGGTGGCCGGGTTAGAGAGGGGGAGGGGACGAGGAGATCGAGGGAGAGAGGGAGGCGACGCGATGGCGCGGGAGCGGAGGGAGATAAAGCGGATAGAGAGCGCGGCGGCGCGGCAGGTCACCTTCTCCAAGCGCCGCCGGGGCCTCTTCAAGAAGGCCGAGGAGCTCTCCGTCCTCTGCGACGCCGACGTCGCGCTCATCGTCTTCTCCTCCACCGGCAAGCTCTCCCAGTTCGCCAGCTC…
TC71057	96	dinucleotide	AG	65	26	GAGAGAGAACAGCACCGCA	43	19	60.28	57.8	CCTTGTGGTCATTCCTCAGC	314	20	60.65	55	272	AP005426	89.19	564	6.5e-77	636.35	4	9	TTCGGCACGAGGAACCGTCCCCCTCTTCCCTCGGCCGCCGCAGAGAGAGAACAGCACCGCAGCGGAGAGAAGAGAGAGAGAGAGAGAGAACATGGTGGCGCCGAACGTGAAGGCGGAGACGATGAGGCTGATGGACCGGCGGTCGGCGCTGGAGGCGGAGATGGACGCCATCATCGCGGCCCTCTCCGCGCCGGGCGGGGCGGGCATCACGGGCTCCCTCGTCGACGCCGAGGGTTTCCCCAGGGCGGACATCGACATCCCCGCCGTCCTCGCCCAGCGCCGCAAGCTCGGTGAGCTGAGGAATGACCACAAGGATGTTACAAACAAAATTGAGAAGAATCTGGAAGTTTTACACTCTACAAAATTAACAAGAAATGAGCAATCAATCCCGAGAAGTTC…
TC71061	95	pentanucleotide	AATGT	543	20	GCGCCTCCTACTACAACTGC	384	20	60.04	60	TGATACACGTACGGCACGAT	651	20	60.01	50	268	chr1_ctg1	89.16	286	8.1e-85	317.7	1	1	TCTTCTTGGCTCCTCCGTCCACAGCTAGCCAGCCCCTCCGCTCCGCTCCACCACCAGCAGCCAAATGGCGAAGCTGCTGGCGGCCGGCGTCGCGTTCCTCCTGGCCCTCGCCGCAGCGGCGGCGCTGGCCCCGTCTCCGGCCTCGGCCTTGAAGGGCGCCGGCGGGCTAGGCCTCGGCGGCGCGGCTGCGGCCGTGGTGATGCGCCGGGGCGGGCGGACGTGCCGGGGCACGGTGGGCGAGTGCATGGAGTACTTCGGCGTGGACGGCGAGGGCGAGAGCGAGGTGGCGGCGATGGCTGGCAAGCGGCGGGTGCTGCAGGACGGGTCCGGGTACATCGGCTACGACGCGCTGCGGCGGGACAACGTGCCGTGCTCGCAGCGCGGCGCCTCCTACTACAA…
TC71137	95	trinucleotide	AGC	940	21	AACCGGTGAGATTACGGATG	849	20	59.81	50	TGGTCTATGCTGATTGCTGC	1030	20	59.97	50	182	AP004632	86.27	874	1e-54	773.63	5	8	GCCGCTCTCAGNANCGACATCCCCTTCGGGTTCTCGCAGCTCAGCCCGCCCCTGCCGCCCCCGGCGCCGGTGAAGCGCGAGGCGGCCACGGGGCAGGATGGCGGCAGATTGGAGGGCGACGACGCTGCGTTGTACGACCTTGTCAACGCCTACATGGACCTGGACGGGATGGACGCGCTCAACTCCTCCGAGGACCGCCACGACGACCGTGACATTCACAGCCGTGCCAGCGGCACCCGCGCTGCCAGCGCGGCCGAGAGCAGCGAGAACGAAGCCGAGAGCCAGTCCACCTCAGCGGAGAGGAAGGACGGAGCCAAGTCTCGGCATTGTCGCAGCTTGTCCATGGACAGCTTCATGGGGAAGCTCAACTATGCCACAGGTGACGAGTCGCCAAAGCTA…
TC71137	100	trinucleotide	AGC	991	18	AACCGGTGAGATTACGGATG	849	20	59.81	50	TGGTCTATGCTGATTGCTGC	1030	20	59.97	50	182	AP004632	86.27	874	1e-54	773.63	5	8	GCCGCTCTCAGNANCGACATCCCCTTCGGGTTCTCGCAGCTCAGCCCGCCCCTGCCGCCCCCGGCGCCGGTGAAGCGCGAGGCGGCCACGGGGCAGGATGGCGGCAGATTGGAGGGCGACGACGCTGCGTTGTACGACCTTGTCAACGCCTACATGGACCTGGACGGGATGGACGCGCTCAACTCCTCCGAGGACCGCCACGACGACCGTGACATTCACAGCCGTGCCAGCGGCACCCGCGCTGCCAGCGCGGCCGAGAGCAGCGAGAACGAAGCCGAGAGCCAGTCCACCTCAGCGGAGAGGAAGGACGGAGCCAAGTCTCGGCATTGTCGCAGCTTGTCCATGGACAGCTTCATGGGGAAGCTCAACTATGCCACAGGTGACGAGTCGCCAAAGCTA…
TC71203	100	trinucleotide	CCG	155	18	AGCGCCAATACTTATCCCCT	15	20	59.95	50	ACTAAGTCCATCAGCCCGC	288	19	60.23	57.8	274	chr1_ctg7	95.13	411	2.9e-94	657.7	3	1	CCTTGGGAACGAGCAGCGCCAATACTTATCCCCTCGCGGTTACCTTCCCGCCACAGGCTGCCGCGGCAACTCAACCCACACACACGCGCACACTGACACCCAGGCAGCAGCGGCGGCGGCGGCGGAACTGAGCATGTGGTCGGGAGCGGCAGCCGCGGCGGCGGCGGCGGCGCGCACCGTGTCCCCGCGGCTCCACGCGCCGACGTCCCTCACCGGGCGGCGCGGCGCGGGGCGGCCGTCGACGGTGTCGGTGCGCGCGGCCGGCGGCGGCGGGCTGATGGACTTAGTGGGCGGCGACCTGGTGAAGCCGGACCTGGGGCGGTGGCTGGCCGACGTGGAGGAGCACAAGGCGCTGGCCATCTACCCGCCGCACGAGGGCGGCTACGAGGGCCGCTACCT…
TC71366	100	trinucleotide	AGG	77	18	GCCTCTTCCTCGCTCCTC	44	18	60.18	66.6	CCTGCTGGAAGTAGTGAGCC	284	20	60.01	60	241	AP003517	91.42	408	9.2e-51	532.8	3	6	GAGGAATTCGGACGAGGGAGTGGGTCGACGGGCAAACATGGCCGCCTCTTCCTCGCTCCTCGCCGTCGTCCCGGCGCTCCTCCTCCTCCTCCTCATCGCGCCAGCGCCGGCAGCAGCAGCGAGCCCCTCCAAGCGCGCCACCCACCAGCCCCCTCCTTTCCCCGCACGAGCTTCTCCCCTGCATCAGCGGGCGGCAAGCTCGAGCGGCAGGTACGCCGCCTCCGCCGCGGCAGCGACGGACAACGGCACGGCGAAGCCGTTCACGGCTCACTACTTCCAGCAGGAGCTGGACCACTTCACCTTCACGCCCAACGCCTCCGGCCTCTTCTCCCACAAGTACCTCCTCAACGACACCTTCTGGCGGCGGAAGCCCACCGCCGGCCCGCTGTTCGTGTACAT…
TC71378	94	trinucleotide	AGC	711	18	CATGACCACCCAAAACGAC	489	19	59.79	52.6	GCGTGGATCAGAAGAGGAAG	752	20	59.95	55	264	AP004339	86.3	292	6.8e-40	246.8	2	7	CAGAGCTTCCGTCGTCCCCCAGGNAAGAGCGAGGAGCAGGAATTCACCGCTCTCGCCACCAAACCGGCGATTCGGTGGCCGATCAAGGTGTTCGTGGAGGAGGATCATACAAGTCGATTGATCGGACGCTGGGAAGATGTTGACCAGAAGACTGCAGCAAGGATGCAGCAGCGCTCTTCTGCTCGCGTTCCTCCTCGTCGCCAACGCGTCAGGCACCTTCTCTGAAGAGCAACAAGCTGAGGGGAGCAAGAGGCGGTCCGCTGGGCGACGGGGCAGTTCTGCGTGGCAAAGCAGGGCGCGGACCCGACGGCGCTGCAGACTGGGCTCAACTACGCGTGCGGCCCCGGCCACGCCGACTGCGGCCCGATCCAGCCCGGCGGCAAGTGCTACAAGGCCAAC…
TC71379	93	tetranucleotide	AAGT	1332	16	CAAAGAATCAGGCTCTTCGC	1221	20	60.09	50	GAAATAATTTGCGGCCAAAG	1394	20	59.56	40	174	AP004131	89.84	492	3.8e-85	580.4	3	2	CGCGGACCGACCCGAGCGCGCGCGCGCCACCCATCCCATCCCATGCCGCCGCTGGAGGCCCTCCTCGGCGCCGCCGAGCTCTGGCGCCCCGCGGCGCGCGGGGCCAGCGGCTGGGCCACCGCCGCCGCGCTCCTCCTGCTCCTCGTCGCCCACCTCTCCGTCCTCCTCGTCCGCCGCCGCCGCCGGGGGCGCGCACGCCTTGCCCGGCAGCAGGAGGATGCCCCCGCGGCGCCCGCCTCCCCCTCCCCGTCCTCCGGGTCCGGGTCCAGCTCCGGCTCAGGGGTGGAGGGCCTCGTGACGGAGGACGATCTGAGGCAGCTGGTGGGCAGCCTGNGGGTCGGCGCCCGCCAGCCGGAGCTCGAGGGCTGGGACCCCGTCATCGCCAAGGGGAACGACGCC…
TC71441	100	tetranucleotide	AAAT	734	16	GCCATGGATGCAGTATGATG	687	20	59.91	50	GGATTATCAAAGGACTTCCCAA	786	22	59.31	40.9	100								TGGAGATCTGGACAGCCATCAAGGAATGGGTCACGGACTATACTGCGCGATATACTACGCCGAGGGCGACGGCGCCGTCGCGGGCGACAGCGAGCTGCAGGCGTGGTGGAGCGAGGTGCGCAACGTGGGCCACGGCGACCTGAGCGACGCGCCGTGGTGGCCGGCGATGGACAGCGTCGGCGACCTCGTGGAGACCTGCGCCACCATCATCTGGCTCGGCTCCGCCTACCATTCCGCCGTCAGCTTCGGGCAGTACGCGTACAACGGCTTCGTCCCCAACCGCCCCACCGTCACCTCCGGGGAGATGCCGGCCGGCGCCGGGGCGGCCGTGACCGAGGCGGAGTTCCTCGGCCACATCACCCCGAAGAACGAGGCGTTCGGCCTCATGGCGCTCACCAT…
TC71551	100	tetranucleotide	CCCG	129	16	TTTTCCTTCCTTCCCCTCC	12	19	60.36	52.6	ATCTATTTGTCGCCGACTGG	292	20	60.09	50	281	AB023482	84.48	799	3.1e-95	601.7	2	6	CGCCATTCCTTTTTTCCTTCCTTCCCCTCCAAGCGACGACTCCCTCCATCCCTCCTCCCGCGCGCGCGCCAAATCTGTTCGCGCCGGGGCACGGGAGGCGCGGCGGCGGCGGCAGGAGACCGGCCGGCGCGGGCGGGCGGGCGGGCACCGATGCACCACAGGTTCTCGCGGGTCGCCCACAGGGTCCTCTGCTGCGGCAGGCAAGCCTCCGGGGACGATCTGAACGACGAGCGGAATGGATCCATCAGGTGGGTGTTCTCGTTGAGGGAGCTCCAGTCGGCGACAAATAGATTCAATTACGACAACAAGATCGGAGAAGGCTCGCTTGGGAGCTTCTACTGGGGACAAGTTTGGGATGGCTCTCAGATTGCTGTTAAAAAGTTAAAGAATGCAAGAAAT…
TC71620	100	trinucleotide	AAG	71	18	AGACGAACCGATGGAACAAG	40	20	60.11	50	CGTACTTGAGAGAGCCGGAG	206	20	60.14	60	167	AC104281	88.28	145	1.5e-12	153.62	2	5	GGAAAGGATAGCTACGACCGCCATTGAATTGGAAGCAAGAGACGAACCGATGGAACAAGAAGACGACCTCTCTTCTTCTTCTTCTTCTTCCTCCTACGCCTCCTCTTTCTACGCCATGAGGCAGTGCCGGATTTGCCATGAGGAGGAGGACGAGAGCTCCGCCGCAATGGAGTCTCCCTGCGCGTGCTCCGGCTCTCTCAAGTACGCGCACAGGGGGTGTGTGCAGAGGTGGTGCGACGAGAAGGGGAGCACCCTCTGCGAGATTTGTCTTCAGGGTTTCGAGCCAGGCTACACAGTCCCTCCCAAGAAAGCTCCGGCCGTTGAGGTGCTGGTTACTGCCAGCGAGGACGATGATGAGGAGGAGGAGGAGCTGGATGGGCACCAGGGGATGCAGAATGC…
TC71885	100	trinucleotide	AGG	80	18	AGGGAAGTGTGGTGGTGGT	59	19	60.27	57.8	TACAGTTGGTTCCTCCCCAG	313	20	59.95	55	255	AP003723	92.86	252	3.9e-40	358.3	3	6	GTCGGGATCTCTCGTCGCCGGCGCGCGTGGGGAGGGGAGCTGCGGAGGGGTGGTTGCGAGGGAAGTGTGGTGGTGGTGTAGGAGGAGGAGGAGGAGGATGAGCGAGAGCGAGCAGAGGCCGGTGCCGAGGCGGGAGAGCCCGTGGGGCTTGCCGGAGGGGGACAAGCGGCAGCCCAAGGCGCACCGCTGCAACGACCGCGTCGAGGATGTCGTCCAGGCTGCCTTTGAAGGGAATCCATTCAAGACAGTTCCAGGCCCATTCAAGGTCTTTTGGCAATGCATGCGCTCGAAACCTGGGGAGGAACCAACTGTACCATTTACTTACCTGCAGCTGGATCCTCCGAAGAGGGTAGAGGCCAAGCTAGAGTAAACAGCACCTAAATCCTTCTGAAGTGTGCG…
TC72057	94	trinucleotide	CCG	325	36	CGACCAAGAACCGAAGATGT	117	20	60.11	50	GCAGTAGTAGACGAAGCGGC	405	20	60.18	60	289	AC090713	90.91	110	3.4e-31	139.3	1	3	CAAGAAACAGCTGCTGCTTTATTAGCTTCTTCCATCCACCCCAAAGATCACAGGACAAGGAGAGAAAAGGGAGTGATATTTTCAGAGATTTCCGAGGAGAGTGGAAAGAGATCGATCGACCAAGAACCGAAGATGTGCATGGACCGATCTCCGGTGCCGGCGAAGAAGATCTGGCTCGCCATCGCCTCCCGCCTCGGCCTCCGGCCAACAGCTGGGCTGAGGAAGCTGAGGAAGGAGGTGAGGACGTGCGAGTACCGCGACGTGCACATCATGTGGGAGATGCTGAGGGAGATGGACTCCCCGGTGCCCCTGCAGGAGAAGGAGGCCGCCGCCGCCGCGGCCGTCGCCGCGGCCGCCGCCGCAAGGAAGAAGAAGAAGGCGTGGAGCCGCTTCGTCTAC…
TC72127	91	trinucleotide	AAG	54	24	GGTCCTCTCCTCTCTCTCCG	20	20	60.48	65	CAAGTGTGACAAGCCTCGAA	292	20	60.02	50	273								AGGAATTCGGCCGAGGAAAGGTCCTCTCCTCTCTCTCCGGGGACTTCGACGGCGAAGAAGAAGAAAAGGAAGAAGAAGAGCGACGCAGCGAGCACCTGCCTGCCTACGGCGGCCAGACGCTAGGGGAGCTGCGTCCGGGGCTCTGATTCTTCACCGGCGAACCGTAGCGCTCACCGCAGCCGTAGCATGAGTTGGCGGCCGCCGATCTCGCCTGGCCGCCTCCTTCTTGTCGTCCAATTCGTCGCCCTCTGCTCGATTCCTGGGGCTTTTTCTTCGAGGCTTGTCACACTTGATACCATTGATATATTTACCACTCATGAATGGTTCTCCAGACCAACTGTGTTTTTCCGCTGCAGTGGAGATAACAAGACACATTTGCCTGACGTGAAGGACGCAAAC…
TC72130	100	tetranucleotide	AAAC	1264	16	CCGTTGAAACAACAAGAGCA	1225	20	59.88	45	TGCAAAATAGCGTCAGGACA	1383	20	60.4	45	159	chr1_ctg7	90.67	815	2.9e-61	1016.45	7	1	CATCGGGGTTGCGCAGCGCCACCGCCGACGGAAGCTCCAGCGCGCGCGGCCGCACCACCGTGACGCGCCTCTTTCGCCGCGCCTTCGGTCATATTTCGGTAGGGGGGATCGAGCGGGGCTGGTTCGCAGGAGAAGGGATAGGAGAGGATGATACTGCTCCAATCCCCATCCAGGTTCCTACTCCAGATCCTGAAGGATCGCGTCGTCAGCGGCGACAAGGGCGTGGACATCGATTGCCACACGGTGGAATTCGACGATATGCGGTATCATATCCAGTTTTCAATGAGGAATCCAAAGGTAATGGTGCTATCAGTGGCATTGCCCCTCGCACCTCCTGAGGCTATTCTGCACGACGGGCTTCCTCTTGGTGCCATTGATGCTATAAAGGCGGCTTATGGG…
TC72144	100	tetranucleotide	ACTG	427	16	ATCTGCTGCAGCCTACCTGT	391	20	60.04	55	TCAGTGCCAAGAACGAACAC	492	20	59.88	50	102	AP004988	84.77	151	9.8e-25	117.5	1	7	GAATTCGGCACGAGGAGAAGCGAAGCCAAGGGGACAGCAGCGGGCGAGAGAGGCAGAGAGAGGCGAGGAGAGGACATCGCCGTCGCCATGAGCGCCCTCAAGTTCTGCAGCAAATGCGACAACATGCTGTATCCGCAGGAGGACAAGGAGATGCACACCCTCCTCTACGCCTGCTCGAATTGCCAGCACCAGGAGATTGCTACTGATACTTGTGTGTACAAAAGGGTTCTTCGGAAATCTGCTGATGAACCTAAAGACACCCTAAAAGACGCAGCTGCTGATGCGTCTCTGCCACGCACCAGAAGTGTTAAATGCTACAACTGTGGCTATCCAGAAGCTGCTTATTTCCAGGCCCCGACGAAGGGAGAGTTTGGCCTGACCCTGTACTTCATCTGCTGC…
TC72209	100	trinucleotide	AGC	1027	18	CCTGAAATCCATCGACGAGT	807	20	60.07	50	TGCATCATCTCCAACAGAGC	1083	20	59.95	50	277	AP004776	84.82	810	1e-48	632.88	5	2	GCGATGAGAGTTCTTCCACTGGATTTAAATGAGCTGTGGGCCTTTGAAGTTGATTTTGAATATTCAGGCGGAATATTGTTGGACATTGAAACGAGGCTTGAGGTTGAGGAACCAGAGTTACAGAAGGACCTCATGAAAACCAATTTCGGAACAGACTCTAATGGGGAGGTTGACTCAGAGCTTCTTGAGAGTATTGAGCAGTATGGTAACCAGTTTAGAGGTTCACAGAACTCAGTTTCTTCAGTGGAAGGAAAAGACGAAGCAGATGCTAGTCAGTCGAAGAGCACTGGATGGACATCAACTTATATATCAAGGTTGAAAAATATGTTGCACTCAATAGCCGATCATGTCTCACAGGTTCCACTTTCTCTGGCGATAAAAATCACATCGGTTAGAGGT…
TC72272	93	tetranucleotide	AGGG	67	16	CACACCACCTACCCATCCTC	22	20	60.23	60	TCTCCACGTCCTTGGTCATC	143	20	61.08	55	122	AP003613	86.89	778	2.2e-89	735.38	4	6	TCGGCACGAGGGCTGGACAGCCACACCACCTACCCATCCTCCCAGCCAGAGGCACTGGCACAGCTAGAGGGAGGTGAGGGAGGAAGGGGGAGAGGGACGATCGCAGCACTGCACTGACGGAGGGATGACCAAGGACGTGGAGATGGCGGCGCGGAACGGCGGCAACGGCGCCGTCGCCGGCGAGGCCTACTACCCCTCTCCCCCGGCGCAGGGCGGCGACGCCGACGTGGACGACGACGGCAAGCAGCGGCGCACAGGGACGGTATGGACAGCGAGCGCGCACATCATCACCGCCGTCATCGGCTCCGGCGTGCTCTCCCTCGCCTGGGCAACGGCGCAGCTGGGCTGGGTCGTCGGGCCGATCACCCTGATGCTCTTCGCGGCGATCACCTACTACAC…
TC72315	94	trinucleotide	AGG	152	18	GTGAGAGAGATGGGGAGACG	68	20	59.79	60	TTGCAAAGGCATTTCACAAC	331	20	59.71	40	264	AC018727	87.42	509	2e-107	494.6	2	10	GTTCCCCACCTTGGTCCTCTCTCTCTCTCTCTCTCTCTCTCTCTCTCAACCGCTGCCGCGAGCCCGTGTGAGAGAGATGGGGAGACGCCGAGCCGGCGGCGGGGGGCGCGGAGGAGGCAGAGATCGAGGCCGAGGAGGAGAAGGACGGGGTGGAGGAGAGGAGGAGGATCTGCAGCTGCACAAGGCCGCGAGGTCGGGTGATGCGGCGGCGGCGGAATCCCCTTTGCGAGTCCAACCCTCTCGCCCTCAACTCCAGAGACCGCCTCTCCCGCACCCCACTCCATCTGGCGGCATGGGCTGGGCATGTTGATGTTGTGAAATGCCTTTGCAAGCACAAGGCTGATGTCGGGGCTGCAGCAATGGATGACACCGCCGCAATCCATTTTGCTTCCCAGAAAG…
TC72344	94	trinucleotide	ACG	539	18	ACAAGTGGCGGAACATGAAT	481	20	60.38	45	CAAGTCTTCACGCCTCCAGT	753	20	60.44	55	273	AL713940	88.74	151	8.1e-39	165	1	12	TCGGCACGAGGTAAAAATCCATCATCCCCGCGGCGACTTTTCCTCTCCACCGTATCCTCCTCCTCCCCTGTGCCGCCCTGCCCTATCTCAAGCTCCGATCCACCGTGCCCTAGACCTGCCGCCGAACGTGCCCTAGCCACCGCCGGCGCCCCCCGCGCGCGGTCGCCGTCTCCGCCCTACCTCGCCGCGCCCCCGCCCCCGTCCCGCCCGCAGCCTTCGTTTCCGAGATCCGCCTCCGATCTGCTCGGCGGCAGGCGCTGTTGCTGTCGTTGTTGAAGGAGGAGGAGGAGGAGAGGGAGCCCTAGACTCCTAGGGCAAGGCCGAAGCAGATGGGGGCACCGAAGCAGAAGTGGACGGCGGAGGAGGAGGCGGCGCTCAAGGCCGGGATAGGCAAGCACG…
TC72398	100	tetranucleotide	AGGC	82	16	AACTCCAATCCCATCCCATT	60	20	60.38	45	TCATCGCTGCAATCACTTTC	338	20	59.95	45	279	AC137073	92.64	231	7.1e-48	316.2	2	3	AATCTCTCTGATCCCCATAACTCTCGCACGCACGCACACCCGTCTGGCTTCCCCTCGCCAACTCCAATCCCATCCCATTGCGCAGGCAGGCAGGCAGGCCGCCGACCGCCGCCGCGCGCGAGATCGGACGCCTCCACCACGACCCCCCGGCTCCGCAGCCGGAGGCGGCGACCGGTGCGTGTTTGGCAGGTAGGCTCGCCGGGGCGATATGAGCGGGCACGACTCCAAGTACTTCTCCACCACCAAAAAGGGGGAGATCCCCGAGCTCAAGGAGGAGCTCAACTCCCAGTACAAGGACAAGAGAAAAGATGCTGTCAAGAAAGTGATTGCAGCGATGACCGTTGGAAAAGATTCTCATCACTGTTTACGGATGTCGTGAACTGTATGCAGACTGAGAAC…
TC72415	100	tetranucleotide	AACG	1774	16	GAGTCTGTCTGCCAGCCAAT	1753	20	60.41	55	ATCACAGAACGAACGAACCC	1911	20	59.97	50	159	AP004064	90.35	580	1.3e-42	708.69	6	2	GCACGAGGCCCATCGCCGCCACCAACCCTAGGATCCCAGCCGCGCCGCGCCGCCATGGCCGACTCCGGCGACTCCTCCCCCCACTCCGCCGCCGACGACGCGCACCACCACCACCTCCCCGACCCCACCACCAACGCCTCCCCGGAGACCATCGCTTCGCAGGCGGCGGCGGCCCCGGCGGTGTCGGCGCCGCCCCCGGTACCGGCGGTGCCGGCCAAGGTGCGGCTGATGGTGAGCTACGGGGGCCGCATCCAGCCGCGGCCGCACGACAACCAGCTCTCCTACGTCAACGGCGACACCAAGATCCTCTCCATCGACCGCCCGCTCCGCTACCCCGACTTCTACGCCCGCCTCGCCGGCCTCGCCGCCGCCCGCGCCGACCTCTGCGTCAAGTACCAG…
TC72550	94	dinucleotide	AC	618	18	TTTTCTTTTCCTTTTGCCCC	490	20	60.39	40	GGCATGTGTGGTGACTGACT	682	20	59.58	55	193	AC068923	89.9	317	2.2e-23	378.66	4	10	GANCACAGAGGNATGTTATACCACTCCTCTGTTCAATCTTCTTAGCAAGTAAAGGTTCTGGGGAAGCTTCTGCAACTATATCACCGGATGATGAAGAGTCAATGTTGCAAGGAGCACGGGAAGCTGAAATGATGATCGTGGAGGCCTATGCAGCCCTCGTGCTTGGCTTTCTTTCGATAGAAAGCATGAAGGTTCGAGGAGCGATTTCCAGCTGCCTTCCAAATAACAACTTGAAAGTTCTTGTGCCTGTGCTAGAGAAATTTGTGGCGTTTCATCTGCAGCTTAATATGATGACAGACGAAACACACTCATCTGTTACAGAAGTTATCGAAAAATGCAAACTATGATAGGATGGTGAAGAGGTCACCTGTATAGACTGACTGGCCTCTTCGCAGCCTA…
TC72728	100	dinucleotide	AG	68	20	AACAATACAAGGACACCCTTCC	10	22	59.25	45.4	GGTCCAATGCACAGACAATG	304	20	59.96	50	295	AL606656	89.32	440	1.2e-31	502	5	4	GCACGAGGGAACAATACAAGGACACCCTTCCTATTAAGGATTACAAAAAACAAACCCTNNNCCTAAACTCTCTCTCTCTCTCTCTCTTTTCTCTCACATAGAATACATTCTACAAAAAATCTATTTCCGCTGCTTGAATGCTTTACATCTATCGCACAGGCACTGGGACCAGGATTTTCTCAGTTTGCTGAGCCAGTGTTTGTGAGGTGCATCAGTCTTATCCAAACCCAGCAGTTGGCAAAGGTTGATCCTGCTGCGGCAGGTGCGTTGTATGATAAAGAGTTCATTGTCTGTGCATTGGACCTGTTGTCTGGGCTTACAGAAGGACTTGGTGGCGGTATAGAAAGCCTGGTTGCGCAAAGCAACTTGAGAGATCTACTTCTGCAATGCTGCGTGGAT…
TC72763	100	tetranucleotide	ACGG	105	24	CCTCCTGCTGCTAATCTTGG	85	20	59.97	55	AACTTGCAGCTGTAGGCGTT	278	20	60.08	50	194								CCGCCACCTACCTGCTTCGGCATCCGCCAGAGCGCCAACGCCAAGCCCACCACTCCCAAAAGCGGAGCAGCCCTCCTCCCCCCTCCTCCTGCTGCTAATCTTGGGTCCGTCCGTCCGTCCGTCCGTCCGAGGCAGGAGGGCGCGGGTTCGGAGGCGCACGCGATCGATCGCGATTGGAGTGCCGATCGCGCCGCCGGAGGTTCGAGGGCGGGCGCTTGGAGGTGATGGGGCGGCTCTTCCTGATGCACCTCCNAGGGGAACGCCTACAGCTGCAAGTTCTGCCGCACCCACCTCGGCCTCGCCGCCGACATCATCTCCAAGAACTTCCATTCCAAGCACGGCAAGGCGTATCTCTTCAACAAGGTTGTCAATGTTACATCTGGTATAAACGAAGATCGC…
TC72816	100	trinucleotide	AGG	54	18	AGAATGCGGCCTCTCCTC	14	18	60.46	61.1	TAGCAGAACTTGGCGTTGGT	285	20	60.82	50	272	AC107085	87.91	910	2.1e-96	929.74	4	5	ATTCGGCACCAGCAGAATGCGGCCTCTCCTCAGCGCCGCCGCCGCCGCCGCTGTCCTCCTCCTCCTCCTCCCCCTCGCCGCCGGCCAGCGACTCCGCGGCTTCTCCTACCAGCTCGACTGCGGCGCCGCGAGCTCCTCCACCGACAGCCGCGGCCTCCGCTGGGACCCCGACGGCCCCTACGTCTCCGCCGGCTCCGCCCGCCCGCTCTCCGTCCAGGGCCTCCTCGACCCCACCCTCGCCTCCCTCCGCGCCTTCCCGTACCGCACCAACGCCAAGTTCTGCTACGCGCTCCCCGTCGACCCCAACCGCCGCTACCTCCTCCGCCCCACCTTCTTCTACGGCCCCACCTCGACGGCCCCGCCCGTGTTCGACCTCATCGTGGACGGCACCTTCTGGAC…
TC73095	95	pentanucleotide	AGAGC	66	20	CTCAGCCTCAGTCCTCCACT	26	20	59.57	60	CTCACTCCCTCGCTCATCAT	125	20	60.37	55	100	chr1_ctg1	88.15	810	0	849.4	2	1	GCACGAGGCACACCCACCCACAGGCCTCAGCCTCAGTCCTCCACTAGCAGATCTCTTCTTCCCATAGAGCAGAGCGAGCAGAGCAGCCAGCATACAGCCATGATGATGATGAGCGAGGGAGTGAGCGTGCCGCCGTGGGGCAACCACCTCCCGGTGAGCGGCGTCGACGCCGGCGGCGGAGGCGACGAGACGCCGTTCCTGTTCGCGGCGCTGCGCCAGTACCTGCCGTGCAACGACCTTGTCGGCGCGGGCGCGGGCGCCGCGGAGGACGAGGACGAGGCGGCGGCCATGGCGGCGGCGGTGGACGCCTACGCCTGCGACGAGTTCCGCATGTACGACTTCAAGGTGCGCCGGTGCGCGCGCGGCCGCAGCCACGACTGGACCGAGTGCCCCTTCGCG…
TC73183	94	trinucleotide	CCG	417	18	CACCGTTGTTCCCTAGGTGT	320	20	59.88	55	ACCTCATCGAGGGTAAGGCT	514	20	60.09	55	195	AC097175	86.36	645	6e-41	567.41	5	5	CCGTCGCCTCCTCCTCCCTTCCCCAATGGCAGGCGCCAGCCTCAGGCAGCTCTGACCGCCGCGCGGGGCCTTGATCCGGCGCCAGGCGGGCGGGAATCGCGCGGGTGCCCCGTTCAATTCGGCGCGGACTCCAGCTGGGAGGTCGGAGTAGCGGAGATCCGGTCGCCGGACTTACCTCCAATCCGCTGGTCGCCGTCGTCTCCGGGAGACAATTCGAGGAGGTTCGTTCGCCGGCGCGTGCTGTGCGCGGTCTCGTGGATCTGTGGCTCGGCGACTTGTGACCGGGTCCTTTTGCCGGAGGAAAGGGGGCTGCTTTGGACACCGTTGTTCCCTAGGTGTTTGTCCCCATAGGGGCGACCAGTCCAAGAGAGCGCTTGTTCATGATTCAGGCAATGGCGT…
TC73186	100	tetranucleotide	ACAT	433	16	TCAGAGGAGCATTCTGGCTT	368	20	60.09	50	TCCTCTTTTAGTAACTGTGCGTAA	533	24	57.46	37.5	166	AP004043	91.7	229	2.3e-50	304.3	2	2	GGTCCTGCGAGCGGGAGGAAGACGAAGAAGAAGCAATGGCTCGCGCGGGGCAAGGAGGCGGGATGGGGAGCGCGGTGAACGTCGGGATCGCGGTGCAGGCGGACTGGGAGAACCGCGAGTTCATCTCCAACATCTCCCTCAACGTCCGCCGCCTCTTCGACTTCCTCCTCCGATTCGAGGCCACGACGAAGAGCAAGCTGGCGTCGCTGAACGAGAAACTAGACAGCCTAGAGCGGAAGCTGGAGGTGCTGGAGGTCCAAGTGAGCAGCGCCACCACCAACCCCTCCGTTTTCAACAACTAGCTAAGCCTAATTATCTAGAAGAAGTGCTAGCACGCGGAGTTGAAGCTGCAGAGCTTACTGACGTTTCAGAGGAGCATTCTGGCTTTGTGTTGTGTGT…
TC73194	100	dinucleotide	AC	862	22	AGGGAACCGACGTAGAGGTT	605	20	59.99	55	AGCAAAAGAGAAGGGGGAAA	904	20	60.18	45	300	AP004728	84.47	599	1e-124	450.5	1	6	CAAGAAGGTGTGCAGAATGTATTATTCAGCTGGCGTCGGATACTTGGCTGGATGTTTAATGGTGTCGTGAATGCCATCTTAATATTTTTCTTCTGCACTACCGCCCTGAAGGACCAAGCATTTCGTCAAGATGGCCAAGCTGCGGGCTTGGATGCCCTAGGTGCTACCATGTACACTTGTGTCGTATGGGTAGTCAACTGCCAAATGGCCCTCTCGGTGAACTACTTCACCATAATCCAGCACATATTCATATGGGGTAGCATTACTGTGTGGTACATCTTCCTCATGGTTTATGGTGCTATAGACCCAAAGTACTCCAAGACAGCATACATGGTCTTCATTGAACAGTTGGCCCCAGCGCTATCATATTGGTTGGTGACACTTTTCGTGGTGACGGCC…
TC73301	100	trinucleotide	AGC	63	18	GAGGTGCTTTCTTCATCATGG	38	21	59.68	47.6	CACGTCCTGCTTGTGGTAGA	207	20	59.89	55	170	AP003803	92.93	467	0	664.6	1	7	GACGAGACACACGCAGGTTGCGGAGGAGCTAGCGGCGGAGGTGCTTTCTTCATCATGGAGTCGCAGCAGCAGCAGCAGCAGATGGAGGCGGTTTCTGCGCCGGCCGCCTCCACGAACGGGGGCGGGGAGCTGATCGGGTACGTGGACGTGCACGTGCGGAGCGCGCGGGACATCCAGAACATCTGCATCTACCACAAGCAGGACGTGTACGCGCGCCTCTCGCTGCCGGGGGAGGGCGCGCCGGCGGCGTCCACGCAGGTCATCAATGGCGGCGGCCGCAACCCGGTGTTTGACCAGTCGGTGCGCGTCGGCGTGCGCGCGGGGGACGTCGACGCCGCGCTCCGCTGCGAGGTCTGGATGCTCAGCCGGGTCAAGAACTACCTGCAGGACCAGCTGCTG…
TC73423	94	trinucleotide	AGC	112	18	GCTAAGGAAAACAGGGGGAA	75	20	60.42	50	CCAGGACAGCTACAGCATGA	237	20	60	55	163								TTTCCCTCCTAAAATCTGCTGTTTAAAAAGGAGGGTGAAGCCCTCCCCAAACCAAAGTCTTTACAAGAAAAACGGCTAAGGAAAACAGGGGGAAACCCACCATTTCTGTTTTGCTGCTGATGCTGCTGCTCCTGGTTACTTCTTTCTACCTGAGAAGGGGTGAGGAAGGGGATGGTTTCTGGGTTAAGCTCCCAAGCATGAAAGCAAGGAGAGGATGTCATGCTGTAGCTGTCCTGGGAGAAGTCCTATATGCTATTGGAGGGTATGATGGGGACAGCATGGTTTCCAGTGTTGAGATCTTTGATCCTCGCCTCAACGCCTGGGGGATGGGTGATCCCATGAGCAACCCAAGAGGATACGCCTCTGCGGTTACTTTTGATGATAGCTTGTTTGTCCTCG…
TC73607	91	trinucleotide	ATC	171	24	CACCCCACCGATATACCAAG	46	20	60.06	55	ATCCCCTTTCTTGTCCATCC	234	20	60.13	50	189	chr1_ctg9	87.44	199	2.7e-19	173.45	2	1	GTTTGCTCTAGGGTTTTTGCCACGCCGCCGCCGCTCTGCCCCTTCCACCCCACCGATATACCAAGATGACGGCGCAGGCTGCGGAGGAGCTCGCCGCCCAGATCGAGCAGCAGAAGCTCGAGGAGCAGAAGACCGAGGCAGAAGAGGTTGTGGTGGAGGAGGATGACGAGGATGATGAGGATGACGATGATGATGACAAGGATGATGATGAACTGGATGGACAAGAAAGGGGATGGGAGTGGCAAGTCGAAGCAAAGCAGGAGTGAGAAGAAGAGCCGCAAGGCCATGCTGAAGCTTGGCATGAAGCCCATCACTGGTGTCAGCCGGGTCACTGTGAAGAAAAGCAAGAATATGCTTTTTGTCATCTCCGAAGCCAGATGTGTTCAAGAGCCCAAACTC…
TC73714	100	trinucleotide	AGC	1103	18	AAGATACGTCAGGACACCGC	1000	20	60.14	55	TGCAATTTGTCCTTGAACCA	1197	20	60.08	40	198	chr1_ctg7	89.8	980	2.2e-80	1137.8	8	1	GCTATGGATGATGGATTCACATGGCCATTACCAAGTGGAATGATGAGGTTTCAGGGAAATGGAAGTGATGGTCAAGGAACATGGGATCAATTCTTTCAAGTTCTTCATGGCATATAAAGGTTCATTGATGGTGACGGACGACCTCCTCCTTCAAGGCTTACAGAAATGCAAGTCTCTTGGTGCACTGGCTATGGTTCATGCAGAGAACGGGGATGCTGTTGCTGAGGGACAGCAGCGGATGATTGACCTTGGGATAACTGGTCCAGAAGGGCATGCTCTCTCAAGACCTCCAGTTTTGGAAGGCGAGGCAACTTCACGGGCAATTCGATTAGCAAAATTCGTCAATACACCGTTGTATGTTGTTCATGTGATGAGTACTGATGCAATGGAAGAGATTGC…
TC73823	93	tetranucleotide	ACGT	781	16	CTTTGCATGTTTGCTGGAGA	746	20	59.98	45	TGAAGATGGCACCGTAACAA	933	20	60.11	45	188	AL662942	82.2	309	2.4e-42	176.9	1	4	AGGAAACGAAAGTGAGGGAGAGATGGCCAATTGCTTTGGTGAAGTAGTTGACAACTTCAAGCTGAATGAGATGCTGAGGTACGTGGGCAAGCCCAAGACGCGTGAAGACCGGGCACGAGAGGCCGTGAGCCTGATGAACGAGGACAGCAAGAACATCAAGGCTTCCAAGTACGTGGAAGGCGTCAAGGACTGGTACGGCGATGGGGTGTCCACGCTGTGCATCCTGTACAACGCGACCGGCGACACCCTCTACTACGTCGGCGAGCACGACTGGTTTGGCTTCATCGGGCGCACACCCTACCCCGCCGAGATCGGCAACGGTCAGTACGCCGCCTTCCTTCACACCCACAACACCGGCGCCGCGTCCGGCTCCGAGGGGGCCGTCGTGTTACCGCGGGA…
TC73957	100	dinucleotide	AC	562	20	GAGTTACCGCACCCTGTTGT	385	20	60.03	55	AGAGCGCAAGCTCTAACGAC	667	20	59.92	55	283								CCGCACCCTCTCGTGCCCGAAGTGCCACACCCCATGGTGCCGGAGACGCCAAAGGAGCCTGAAGTGTCACACCCCGTGGTGCCGGAGGTGCCAAAGCACGAGCTGCCACCGCACCCTGCTATGCCCGAGCTCCCGAAGCCTGAACTGCCGCATCCGGTTGTGCCTGAGGTGCCAAAGGAGACTGAAGCGCCACACCCAATCGTACCGAAGGTGCCAAAGGACCACGATCTGCCACACCCTGCCGTGCCGGAGACGCCAAAGGAGCCTGAAGTGCCACACCCCGTCGTGCCAGAGGTACCAAAGGAGCACGAGCTGCCGCACCCTCCCGTGCCAGAGGTGCCAACGGAGCCCCATGTGCCACACCCTGAGGTGCCGAAAGAGCCCGAGTTACCGCACCCT…
TC73957	100	dinucleotide	AG	582	28	GAGTTACCGCACCCTGTTGT	385	20	60.03	55	AGAGCGCAAGCTCTAACGAC	667	20	59.92	55	283								CCGCACCCTCTCGTGCCCGAAGTGCCACACCCCATGGTGCCGGAGACGCCAAAGGAGCCTGAAGTGTCACACCCCGTGGTGCCGGAGGTGCCAAAGCACGAGCTGCCACCGCACCCTGCTATGCCCGAGCTCCCGAAGCCTGAACTGCCGCATCCGGTTGTGCCTGAGGTGCCAAAGGAGACTGAAGCGCCACACCCAATCGTACCGAAGGTGCCAAAGGACCACGATCTGCCACACCCTGCCGTGCCGGAGACGCCAAAGGAGCCTGAAGTGCCACACCCCGTCGTGCCAGAGGTACCAAAGGAGCACGAGCTGCCGCACCCTCCCGTGCCAGAGGTGCCAACGGAGCCCCATGTGCCACACCCTGAGGTGCCGAAAGAGCCCGAGTTACCGCACCCT…
TC74404	100	dinucleotide	AG	667	18	ATGGGTTTGCAAGATCAAGG	456	20	59.93	45	CTACCAAAGCATCACCAGCA	710	20	59.86	50	255	chr1_ctg1	86.07	280	1.4e-43	254.74	2	1	GGGGCTTCCGGCACGGNTACCCGTTCGNCGGNTGCGGNGGCGNGAGGCGGCACGGCGGCCGCACGCCGGAGCAGGAGAGGAAGAAGGGGGTCCCNTTGACCGAGGACGAGCACAAGTTGTTCCTCNTAGGCCTGAAGAAGTACGGCAAAGGGGACTGGAGGAACATTTCGCGCAACTTCGTGCAGACGAGGACGCCGACGCAGGTGGCCAGCCACGCGCAGAAGTACTTCATCAGGCTCAGCTCCGGCGGCGGCAAGGACAAGAGGCGGTCGAGCATCCACGACATCACCACGGTGCACCTGGACGACCAGCCCCCCTCGCCGTCCCAGTCATCCATGATCACCCAGTCCAGCGCACCGGCTCCGAGCTCGGCAACGGGGCAGTTCTCGCTGCCGGCCG…
TC74490	93	trinucleotide	AGG	147	33	AGAGAGGAGCCAACCCTAGC	55	20	59.97	60	GGTTGACGTAGATGATGGGG	319	20	60.19	55	265	AP005412	86.48	999	0	903	2	2	CCCCCAACGAACTCCCACTTTTCCCCAGCGGCGTCAGCGGAGGAGCAGCGAGCGAGAGAGGAGCCAACCCTAGCGCGCGCGCGCCATGGGATAGGTAGGGGCTCTCGGCGGGCCATGGAGTGGGACAGCGACTCGGACGGCAGCGGGGAGGAGGACGAGGAGGAGGAGGAGGGGGAGGAGGGGGCCGGGCCGTGGGGCGCGGATGGGTGCCGGGGCGGCGGCGGGTTCTCGCTGGCGATCGAGGGCGTGCTCGGCGGCGCCTGCGGGCTCGTCGTGTCCGACGCGCTCGAGCCCGACTTCCCCATCATCTACGTCAACCGCGGCTTCGAGGACGCCACCGGGTACCACGCCGAGGAGGTGCTCGGCAGGAACTGCCGGTTTTTGCAATGCAGAGGACCA…
TC74528	100	trinucleotide	CCG	137	18	AGGACTCCATCGTCTTCGC	72	19	60.36	57.8	ACCAATGAAGCAAAAGGGTG	318	20	59.97	45	247	AP004087	88.61	483	4.8e-46	523.81	5	2	CANAGCAATGGACGCGGGGGGCGGCGAGCAGCTGAGGCTGGCCGAGGTGCGCGACCAGCTGATCCGCGAGGAGGACTCCATCGTCTTCGCGCTCATCGAGCGGGCCAAACGCCCGCGCAACACGCCGGCCTACTCGGCCGCCGCCGCCGCCGCCGGCTCCCTTGCCGAGTTCTTCGTTCGGGAAGCCGAGGTCCTGCACGCCAAGGCTGGACACTATCAAAAGCCAGAAGATGTTCCATTCTTCTCTCAAGATCTTCCACCACCTGTCTTTCCTACCAAAGGTCGCCCAAAGGTTTTGCACCCTTTTGCTTCATTGGTCTGTGTGAATGATGCAATATGGAAGATGTATTTCAATGAATTGCTACCATTATTCACTGCGGATGGCGATGATGGCAACTA…
TC74604	100	tetranucleotide	AAGC	102	16	ACTCGATCCAAATCACTCCG	28	20	60.07	50	GTAGGTGGCGTCGAACTTGT	238	20	60.17	55	211	AC116604	92.42	277	6.4e-55	384.12	3	3	ATTCGGCACGAGGCACGCACCTCCACGACTCGATCCAAATCACTCCGGGGAGCGTCCAACTCGGAGCAGAAGAGATCGCCCGACGAGCTAGCTCCGGGCCGAGCAAGCAAGCAAGCAAGCGATGGCGCCGGCGGTGTCGGCGCTGGCCAAGTACAAGCTGGTGTTCCTCGGCGACCAGGCGGTGGGCAAGACCGCCATCATCACCCGCTTCATGTACGACAAGTTCGACGCCACCTACCAGGCCACCATCGGGATCGATTTCCTCTCCAAGACCATGTACCTCGAGGACCGCACGGTTCGCCTGCAGCTATGGGACACGGCTGGGCAGGAGAGGTTCCGGAGCCTGATTCCAAGCTACATCAGAGACTCTTCGGTCGCGGTCATCGTCTACGACGTAAC…
TC74823	100	trinucleotide	AAG	383	18	GCTCTCACGGCCAGATAGAT	319	20	59.41	55	GAAAGAAAACAAAGCTGGCG	467	20	59.99	45	149	chr1_ctg7	90.43	303	5e-101	371.2	1	1	ATGCCGCTGGTGAACTGGCGCGGGCCGATATGGCTGGGCACGGACTGGGACATGTTCAAGGTGGCGTCCAACATCACCCGGGCGGCGGCGCCGCGGGTGCCCATCACCTTCGTGGACATCACCACCATGTCGGAGCGGCGCAAGGACGGGCACACCTCCGTGCACACCATCCGGCAGGGCCAGATCCTCACGCCGGAGCAGCAGGCCGACCCCGGCACCTACGCCGACTGCATCCACTGGTGCCTCCCCGGCGTGCCCGACATCTGGAACAGCTTGCTCTACACCAGGATCATGTCCAGGCCGGACGCCGCCACGGCTGCTCTCACGGCCAGATAGATAGATACATGTTGGGAATTTCTGTCGATTCGAAAAGTTCTTTCTTCTTCTTCTTCTTCTTCT…
TC74852	94	trinucleotide	CCG	186	18	GACTTTTCTCCCCACGCTTC	39	20	61.13	55	GCTCTCCGACACGATGTTC	317	19	59.36	57.8	279	AC051633	91.01	645	2.7e-45	821.61	6	10	GCCGCGCACGCAAAAGGCCCGGCCAGCGGACGCCGACGGACTTTTCTCCCCACGCTTCCTTCATGGGCTGCTGCGGCTCCTCGCTGCGGTCGTGGGTCCACGCGGAGAAGCCGCCGGCGCCCCGGCGGCCCGCTCCACCTCCCCCGCCGCCGCACCGCCCCTCCTTCACCCTCAAGGCGCAGAAGGCCGCCCCGCCGCCGCCGACCGCGGCGCGTGGGGAGGAGGAGCAGGAGGTCCCGGCGCTCGCGGAGTTCTCGCTGGCGGAGCTCCGCGCGGCCACGGACGGCTTCGCGGCGGGGAACATCGTGTCGGAGAGCGGCGAGAAGGCTCCCAACCTCGTCTACAGGGGCCGGCTGCGGGGCGCCGCCCCTCGCGCCATCGCCGTCAAGAAGTTCGCCA…
TC74968	94	trinucleotide	ATC	870	18	GTGAACTGATTGCAGCCTGA	716	20	59.99	50	ACCAGCATGTTTTGGTGACA	959	20	60	45	244	AP005495	90.48	620	3.8e-35	760.71	7	8	GCTTCAGGGCGACCAGCCCATGGGCTTCGCGCTCTTCTCCTCCGCGCACCAGGCCATCGCTGCCAAGGCCGCGCTCCAGGATATGGTGTTCGATGCTGAGACCCAGGTGGCGCTGCACACCGAGATGGCTAAGAAGAACCTCTTCGTCAAGAGAGGTGTGGGAATTGATGCAAATGCTGTGGATCAAAGTAAACGGTTGCGAACAGGTGGAGATTATACTCATTCTCCTTATGCTCCTCCATTTCATCCACCTCCACCAGCTGTTTCCATGTGGGGAACCCCAGGATATATCACAGCGCCGCCTCCTTACAATCCCTATGCTGCCTATCCAGTGCCCCCTGTAGCTATGACTTCACCTTCTCCTGTTACTGGTCCAACTGCCTATGCTCCTGTGCAGAA…
TC75052	100	pentanucleotide	AAAAG	490	20	AATGGCAAATGTCGGGAATA	453	20	60.15	40	GGTACTCCAAGGATCGCATT	587	20	59	50	135								CCGAGGTACAAGGACGTGATCGAGCCGCTGGAGAGCGTCAGCATCAACATGATCCCCACCACCAAGGAAGACATCCGCGACCTCGGCCCGCCCGACCAGGTCGCCGAGGCTTTGGTGCGGAAAGTTCTATCTCCACCCACGCAAAAGACCAAGTTGATCGAGGCCAAAGAGACCGATATCGATGGAAGAGCTTACTACACTTTTGAGTTCACAGCTCAGGCTCCAAATTTCACAAGACATGCACTTGGCACGATTACCATAGCGAATGGCAAGTTCTAACACGTTGGCGACGGGCGCAAACGAGAGGAGATGGGACAAGATGAAGGATAGGCTACATACAATCGTCGACTTCATTCAAAATCGAAACAAAAGTGTGAGGGGTATTTGATGCATTCTGCT…
TC75164	100	dinucleotide	AC	741	24	GCACCCCAACTTTGCTTTAT	697	20	59.09	45	CTTGGTGTCTGGTGGACATCT	876	21	60.01	52.3	180	AC135792	89.72	535	1e-148	617.52	2	3	ACCTTCTACAACCGCAAGAAGAAGGGTGGCGCTCCCCAAGACGCCGGGGCTCCCAGCAGCGCCGCCGTCGCCAATATCGAGAGCCCGGAGCCGGAAGCGCACTGGCACGGCCACGGGACGGCGTTGGCCAAGCCCGACGACGCCGAGGCCGGCCAGATGCAGCTCCGCCGGAACCGCGTCGTCGTTCAGGTTCTGGAGATGGGCATCGTGGTGCACTCGGTGGTGATCGGGCTGGGCATGGGCGCGTCGCAGAGCGTGTGCACCATCCGGCCGCTGGTGGCCTGCCATGTGCTTCCACCAGATGTTCGAGGGGATGGGCCTCGGCGGCTGCATCCTCCAGGCGGAATACGGCACCAAGATGAAGGCCGGCCTCGTCTTCTTCTTCTCCACCACCACGCC…
TC75299	94	trinucleotide	AAC	320	18	TGCAACAGCCATCCTTAGTG	274	20	59.86	50	ATAAGGGCTCCCGACAAGTT	496	20	59.96	50	223								ATTGATACCAACTAGCAACATACATAGTGAAGTACACTAGCAACATCTTAGCACCAATGGGAGCCAAGATTTTTGCCCTCCTTGCCCTCCTTGCTCTTTCAGCAAGCGCTGCTACCTCGACTTTTATTCCACAATGCTCACAACAATACCTCTCTCCGGTGACAGCCGCGGGATTTCAATACCCAACTATACAATCCTACATGGTACAAGAGGCCATCCAAGCAAGCATCTTACGGTCATTAGCATTAACCCTCCAACAACCATATGCTCTATTGCAACAGCCATCCTTAGTGCATCTGTATCTCCAAAGAATCGCGGCACAACAACTACAACAACAGTTGCTACCAACAATCAATCAAGTAGTTGCAGCGAACCTTGCTGCTTACCTCCAGCAACAAC…
TC75387	100	tetranucleotide	AAGG	534	16	GATAGGAGGGCTGAACCAGAC	426	21	60.08	57.1	CAACTGAAGGACAGCCCTCT	666	20	59.45	55	241								TCACCGCTACGCCCTGAAGCACTTGTCTGTGATGAAAATGAGGGCCAGTTGATTGATGACAGAAACTATGTCTGGACCTACACATCTCCAGAATTCCCGATGCTGCAGGAAAATGTCTTGCAATCCTTCAAGCTGCCACACCCGGTTCTGTGTATTGGTGGGGTGGTCAAGGTTGAGCTTCTTGGGAGAGTTCAGAAACAGGCAATCGATGGTCTCTACTACATATGCATATCTCATGTCCAAATAGTGGGGAAGGCACTGTCACGAGACCTCGGGGTCGTTCCTCGCGGGAACGGCCTGGTCCTGAACTACTATCTGGATCCCCGTACATGCGGCGTTCCCCGCAGCGAGTCGTCACGGGACAATGGGCGCAGCAGGTGGCAGGGCTTGGCGTCGAGG…
TC75387	100	pentanucleotide	AATGT	619	20	GGAAGGAAGGAAGTCAAGGG	537	20	60.04	55	CAACTGAAGGACAGCCCTCT	666	20	59.45	55	130								TCACCGCTACGCCCTGAAGCACTTGTCTGTGATGAAAATGAGGGCCAGTTGATTGATGACAGAAACTATGTCTGGACCTACACATCTCCAGAATTCCCGATGCTGCAGGAAAATGTCTTGCAATCCTTCAAGCTGCCACACCCGGTTCTGTGTATTGGTGGGGTGGTCAAGGTTGAGCTTCTTGGGAGAGTTCAGAAACAGGCAATCGATGGTCTCTACTACATATGCATATCTCATGTCCAAATAGTGGGGAAGGCACTGTCACGAGACCTCGGGGTCGTTCCTCGCGGGAACGGCCTGGTCCTGAACTACTATCTGGATCCCCGTACATGCGGCGTTCCCCGCAGCGAGTCGTCACGGGACAATGGGCGCAGCAGGTGGCAGGGCTTGGCGTCGAGG…
TC75500	100	trinucleotide	CCG	433	18	CAACTTCTCCAGCTTCGTCC	292	20	59.98	55	TCTGCTCCTTCTTCAGCCTC	539	20	59.82	55	248	AP003682	94.18	275	2.7e-78	419.3	2	6	CCCCCCTTTACCTTTTTCTGTAGCACCTTTGATCTTTATGCCCTCCTCCCGTTACTTTATCAAGAAATCTCAGGACAAATCTTGAGAAACTTTAGTTAGAGACAGACCGATGGCGGCGGCGGCGGCGAGCGTCGGAGGCGGGGCGGCGCCGTTCGTGTGGAAGACGTACCGGATGGTGGAGGACCCCGGGACGGACGGGGTCATCGGGTGGGGGAAGGGCAACAACAGCTTCGTCGTCGCCGACCCCTTCGTCTTCTCGCAGACCATGCTGCCCGCGCACTTCAAGCACAACAACTTCTCCAGCTTCGTCCGCCAGCTCAACACCTATGGCTTCCGCAAGGTGGATCCGGACCGGTGGGAGTTCGCCCACGGCTCCTTCCTCCGGGGCCAGACGCACCT…
TC76054	93	tetranucleotide	AGGC	98	16	TTTTGAAAATGCCAAGGAGG	54	20	60.04	40	CCTTCGTTGATGTGCTCGTA	195	20	59.86	50	142								CGGCGACCCCTTCCAGATCCGCTCCGACGCCGGCGTGCAGGCTACTCCAAGTTTTTTGAAAATGCCAAGGAGGAAGAAGAGCCGGCTGGATCCAGTTGCAGGCGGCAGGCAGATAGCCAATAAGGCTCAGATTGATGGAACTGAGCAGACATCGCCACACGCCATTTGTAAGCTCTACGAGCACATCAACGAAGGTCAACGCGTTGCTGTCAGAGCCATGGGGACTGGACAGCTCCTGGACATCAAGTGTGCATACTTACACAACACCATCCTGACATGGTTCACAAGGTTGTACCACTCAGGAAGGAGAGGGTTTGTCGTGCCAGGACACGGGTTCATTCCACTGACCGAGGAGTCTGTACATCAGATTTTGGGCATCCCTCATGGAGACATTGAGGT…
TC76063	100	tetranucleotide	AACC	1265	20	ATGTCTGCCTTGATTTTGGC	1182	20	60.08	45	AATGGAATAGAACCCACCACC	1305	21	59.93	47.6	124	AP003714	87.52	737	5.5e-41	727.06	7	6	TTCGGCACGAGGGTCCAGTTCCTCTTTTTCGGCGGGGGAGGTTTGTCTGCCGCCGGGATGGGCGACTCTGGCGGCTCCGTCGTGTCTATTGACGTCGAGCGCATCTCCTTCGGCGGGAAGGAACATCATATAGAAACAAAACATGGACCTGTATCTGTTGCTGTGTATGGTGACCATGATAAGCATGCCCTTATTACTTATCCAGATGTTGCTTTGAACCATATGTCTTGCTTCCAAGGACTACTATTCTGCCCAGAGGCTGCCTCACTGCTGCTCCATAATTTTTGCATTTACCATATAAGCCCCCCTGGACATGAGTTAGGAGCCACTCCGATTTTACCAAACAGTCCTGTGGCATCAGTTGATGAGTTAGCGGATCAGGTTGCAGAAGTACTTGAT…
TC76064	95	trinucleotide	CCG	177	21	GCAGCTCTCCTCCTTCCAG	144	19	60.23	63.1	ATAACTTCTGCACATCCGCC	420	20	60.1	50	277	AC108754	91.97	386	7.6e-45	521.39	4	9	CCACGCGTCCGAAACAGAAAAAACGAAGAACCCTCTTCCCTCCCCACTCCTGCTGCTCCGTGGCCATGGCGAAGGCGAGGCCGCACTCGGAGCGATCCAGTCACCGCCGCCGCAACCTCCTCCTCGCAGCCGCTCTCCTGTCGGCAGCTCTCCTCCTTCCAGCGGCGACGGCCTCCGCGGCGGTGGCGGCGGCGGCGGAGGGGGACGGGGAGAACAGGTCGCGGGGGGCGGCGACGCAGTGGGCGACGGGGAAGGACGAGGGGGAGCTGGCCGCGGAGCGGGAGGCCGCTGGCGGGGGCTCGGTGGTGGAGGACGACTTCGCGGGCGGCTTCGGCTCCCTCGACAGCATGCTGCAGTGGGCCATCGGAAATTCAGATCCAGGAAGGCTGAAAGAAGAGG…
TC76119	95	pentanucleotide	AGAGG	133	20	TCTCCCATTCTCGCCATTAC	20	20	60.03	50	TCCTCGAACAAGTCTCCGAC	301	20	60.38	55	282	AL731601	84.49	374	1.7e-27	252.8	2	4	CTATATATAACTCCCATCCTCTCCCATTCTCGCCATTACGGACACATCATCTCTCTCTCCCTCCCCGCAACCGTCCAAGACTTGCAACAGCTCGCCGCCCGCAACAACGTGACACAGACGCCGCATCGTGGAAGGAGAGGAGGGGAGAGGAGGCAGGCGGCATGAAGACGAGGCGCGGCGCGTGCTACTCCTGCCATGAGCCGGCGGCCGAGGCGCCGGAGATGCACCGCCGGAAGAGGCGGAGAACGGCCATGGAGGCGGCGGGGTGTGCTGGCGCTGCCGTCGGAGACTTGTTCGAGGACCTGCCGGATGATCTGCTGGTGTCCATACTTGCTGATGTGGCCGCGTCCGCCCGCTCGCCGGCCGACCTCGCCGGCGCCATCATGACGTGCAAGAGAT…
TC76383	95	trinucleotide	AGC	615	21	GGGGTCGTAAAGACGATGAA	490	20	59.93	50	TTGAGCTTCTTCAACAGGGG	737	20	60.36	50	248	chr1_ctg9	86.78	522	2.1e-70	489.1	3	1	GGCACGTNGCCCATCCATACGCCGCAGCGCAAAGCCCTCCTCCAAATCTCTCGTCCTCCCTCCCCATCTCGGCGTCTACATCTCCATCCATCGGCAAGCGACCCCATCCCACCCATGGCCCTCCGCGCGCTCGACAACACGCTGCCGGCCGCCGTGGCGGACCAGCGCCCCAAGAAGGCCGCCAAGCTGTTCGCCGTCACCCGCTCCCCCACCGGCAGCGGCGGCAACGGCAAGAAGCGCAACGACGAGAACTCTGCGCCGACGCCCAAGCCCGCGTCGCCGGTTGCGGCTGCAGCGGAGCCCGCCGTGGAGTACGTCCGGTCCGAGGACCTGCTGCCCGTGCCCGCGCCCAAGGCCCGCGCCGCCGGCCTCCTGGCGGGGCTCGACTCCAAGGACTGG…
TC76397	94	trinucleotide	CCG	245	18	GCGCTGCTACTACGAGATCC	125	20	60.14	60	GAAGGAGAATAGGTCGGGGA	416	20	60.4	55	292	AL731751	88.76	543	9.9e-97	573.9	2	12	CCACGCGTCCGATTTACACGGCGACAACTCTGGCCTGCCTCTTTCCCTGAGCCAGGCCCGCCTCGAAAACCCTAGCGTTGTCGTCGTCGTCGGCGGCGGCGGCCATGGCGTCGGCGGCGCCCAAGCGCTGCTACTACGAGATCCTCGGACTCTCCCGAGACTGCTCCCCGACCGACATCAAGCTCGCGTTCCGGCGCCTCGCGCTCACCCTCCACCCCGACAAGCAGGCCCCGGGCTCCGACGTCGCCGCCGCCACCGCCGCCTTCCAGGAGCTGCAACACGCGCACTCCGTCCTCTCCGACCCCCAGGAGCGCGCCTACTACGACTCCCACCGCTCCCAGATCCTCTTCGCCGACCCCGTCTCCTCCCGTTCCGGCACCGCCTCCGCCTCACCCGTCC…
TC76509	100	tetranucleotide	AGGG	61	16	TTCAACCAAATCAATTCCCC	29	20	59.59	40	GAATCGCTTGAAGGAGTTGC	274	20	59.96	50	246	chr1_ctg7	86.05	430	3.5e-38	378.1	3	1	GGCGCCCAGCCCCCCGCGGAATCCCAATTTCAACCAAATCAATTCCCCCCCTTCCTTCCTCCCTCCCTCCCTCCCTCCTCGGGAGCTCGCCGCACCGCTCCTCCTCCTCCTCGCTGCTGGGAGGGCAGGGGAGGCGAGGGCAAGGCAGGGGAGGGGAGGAATCATATTCCTCCTCCGGCCGCCGACGCTCCTGGTGGCTTCCGACGTTCCACACTGCCACGCCCAGCCCCTTCTTTCTTTCGGTGCCGTCCACTGCAACTCCTTCAAGCGATTCGCCTTCTTCGCGCAGGTAGCAAGCTCAAATGGAGAACAGTTTCGAGAAAAATAACATGCTGAAAGAATTCTACATTCCGACCTATATCTTCATGCCAGAGTCCTCGGTGGAGCAAGTTTCTCACA…
TC77255	90	trinucleotide	AGG	137	21	GTAGCTCCCCTCATCAGCAG	27	20	59.97	60	GAAATTGTGGCTCTGCGACT	228	20	60.4	50	202								CGATTCGGACGAGCTTATAACAGATGGTAGCTCCCCTCATCAGCAGCAGCAGTATAGAGCTTTGATTTGACACTCAAAGAGAGCAAGTGCAGAAGAGAGATGGCGTCCCCTCGCCGCATGGCCACCGCGCCTGCCGTCCTCCTCGTCCTGCTCCTCCTCGTCGCCACGGAGATGGGGACGGTGAAGGTGGCGGAGGCCCGGACGTGCGAGTCGCAGAGCCACAATTTCAAGGGCGCCTGCTTCAGCGACACCAACTGCGCCAGCGTGTGCCACACCGAGAACTTCCCCCGCGGGCAGTGCCACCAGCACCACGTCGAGCGCAAGTGCTACTGCGAGCGGGACTGCTGAGCTTAGGATGACCAGAAATAAAGTAGCTCCATCGGTTTTTCCTCTTCATCT…
TC77255	95	tetranucleotide	ATGC	401	20	AGTCGCAGAGCCACAATTTC	209	20	60.4	50	CCAGGATCGATCGTCACCTA	445	20	61.02	55	237								CGATTCGGACGAGCTTATAACAGATGGTAGCTCCCCTCATCAGCAGCAGCAGTATAGAGCTTTGATTTGACACTCAAAGAGAGCAAGTGCAGAAGAGAGATGGCGTCCCCTCGCCGCATGGCCACCGCGCCTGCCGTCCTCCTCGTCCTGCTCCTCCTCGTCGCCACGGAGATGGGGACGGTGAAGGTGGCGGAGGCCCGGACGTGCGAGTCGCAGAGCCACAATTTCAAGGGCGCCTGCTTCAGCGACACCAACTGCGCCAGCGTGTGCCACACCGAGAACTTCCCCCGCGGGCAGTGCCACCAGCACCACGTCGAGCGCAAGTGCTACTGCGAGCGGGACTGCTGAGCTTAGGATGACCAGAAATAAAGTAGCTCCATCGGTTTTTCCTCTTCATCT…
TC77739	100	trinucleotide	CCG	401	27	GGGTAAGGATGAGACGGTCA	368	20	59.92	55	AATACCGGTGATAACGCTGC	650	20	59.98	50	283	AC092556	88.05	226	1.1e-31	234.86	2	3	GCTCCGGATGAGGAGCAAGATAAGGTAGACAAAAATTCAGCCAGAGTCGTGGTCAGGGAGCTGCGTGCCGTGCAGAGATGCCGACCATCATCATCAAGGTAGACCTCGACTGCGGCCGCTGCCACGCCAAGATCAGGAAGGTGCTCGAGAGGATCAGAGAGAAGGGCGAGTTCATCATCGACGACATCAAGTACGACGAGAAGAAGAACCACGTGATCGTGTCGGGCCCCTTCGACGCCGACAAGCTGGGCGACAAGCTCTGCTGCAAGGCCTGCAACATCATCAAGGAGATCGAGACCGTCGAGCCGCCCAAGAAACAGGATCCCGAGCCTCCGCCGGCGACGGACAAGGTGAAGCCCCCGGGCCCGGGTAAGGATGAGACGGTCAAGGTGAAGCAAC…
TC78021	100	tetranucleotide	AGCT	738	16	ACAAGAATGCCTCCACCAAG	592	20	60.11	50	AATGATCGGATTCGTTGCTC	806	20	60.04	45	215	AP003622	90.63	523	2.4e-94	649.2	2	6	CTACGACACGCTCGTCAGCGCGTCTCAAAAAGCCGGCGTGCCCACCTCAAGTCGTCGTCGGCGAGATCGGCTGGCCCACCGACGGCAACAAGAACGCCAACGCCAAGCTCGCGCGGCGCTTCTACGACGGCCTCCTCAAGAAGCTGGGCAAGAACGAGGGCACCCACCTCCGGCCGGGCAAGCTGGACGTCTACCTCTTCGGCCTCTTCGACGAGGACATGAAGAGCATCGCGCCGGGCAACTTCGAGCGCCACTGGGGCATCCTCACCTACGACGGCAAGCCCAAGTTCAGCATGGACCTGTCGGGGCAAGGGAACGACAGGCGGCTCGCCGCCGTGTCCGGCGTGGAGTACCTGCCCAAGCAGTGGTGCGTGTTCGACGACGAGGCCGCAAAGGACG…
TC78088	100	dinucleotide	AT	413	28	GCCTCCTCGACTGCTACAAC	262	20	60.02	60	TTGTACGGTTGCGTGTGAAT	503	20	60.03	45	242								GCACGAGGCCGCATACACGAGACAAGACAAGGAGCAGAGTACCTACGTAGGCGAAGATGGCACGCACCGGCGCGACGACGACAGCTGCTGCGGCGGTGCTCCTGCTGGCGCTGGTGGCCACCAGCGCCGCCGCGGTCGACGCGGCCGCTGGTGGCTACGAGATGAATGCTGCTGCCGCTGGCGGCGGTCGCCGCAGCGTCCGGGCCCAGCCGGCGGGGCTGACGCAGTGCATGGGCGGGTGCGGGACGAAGGTCGCATCGTGCCTCCTCGACTGCTACAACACGTCCACCGGAGGGACCATGCCCATCTGCTACCTCGGATGCACCAACAACGCCGTCTTCTGCGCCACCGACTGCTCCACCAAGGGGCTCTGATTCCCGATCAATCCATCCGGCTAAA…
TC78420	100	trinucleotide	CCG	55	21	GGAGAGCCAACAACCAAAAG	17	20	59.71	50	CGTAGTCCAGCAGCGTCAC	221	19	60.63	63.1	205	AC134234	89.95	209	3.3e-64	248.3	1	3	TGACTTCTGAGAGTCGGGAGAGCCAACAACCAAAAGAGACCAAAAGAGACCAATGCCGCCGCCGCCGCCGCCGCCGCAGGGAGCAATGGCCACCGGCGCCGCCAACCACCCCCTCCCCTGCTCCGTCGGCCGTCCGAAGGGGACGAACCAGCGGCGCAGACCCGCCTCCCTCTCCGTGCGCGCGTCCAGCGACGCCAACACCGTGACGCTGCTGGACTACGGCGCGGGCAACGTCCGCAGCGTGCGCAACGCAATCCGCCACCTCGGCTTCAACATCCGCGACGTGCAGAGCCCCGAGGACATCCTCGCCGCCGACCGCCTCGTATTCCCCGGAGTCGGAGCTTTCGGTTCCGCCATGGACGTCCTCAACCGTACAGGCATGGCCGACGCGCTTCGCGA…
TC79312	100	trinucleotide	ACG	646	18	CATCTGCCTGTCGGAGTTC	520	19	59.35	57.8	CTAGAGCGTGTCACGGCAT	806	19	60.02	57.8	287	AC073166	88.84	215	1.3e-28	236.9	2	10	TGAGTGAGTGACCTGGGAGCGCTCTCGGCTGTCGCTCTCGAGCCCGCATTAATACGCGTGCCATTACTAGTAGGAGTACTGCTGCGCTGAAACTCCAGCCCCTTCCCCTCCCCCTCCCTGCCCGCCGCTGCCATCCCGATCCGGCGATCCGGCCAAGAACGGACCAATGGCGTCGGCGCGCCGCCTGCTGCAAACCTACCCGGGCCAGTTCCAGGCCGCCGAGCCGCCCGACGCCCTCGGCCCCGACTCCGACGTCGTCGTCATCCTCGCCGCGCTGCTCTGCGCGCTCCTCTGCGTCGTCGGCCTCGCCGCCGTCACCGGCTGCGCGCGCTCCCGCCGCGACGCCGGCGGCGCCAGATCCGCCGCCTCCTCCTCCGGCCCCGGCGCGAGCAAGGGGCT…
TC79583	100	tetranucleotide	ACGC	627	20	TAGGGGTTCCTCTTCTGCAA	524	20	59.8	50	TCCCAGATGCTAAATCCACC	708	20	59.89	50	185								GAATGACTGTCAGGATAACGTTAATTTGTGCAAGTTTGCAGCAGCGATTCCACCTACTGCTTCAGGCTCATTAGTTTCCCTTCTGCAATGGTAAGTAACAAGAATACTGATAACAGAATTTTGTAGGCATGAATCAAGCGGGCCTTGCTGAGTGTATTGTTCGTGCTGCACAAGCCTGCCATCCATATATTCAACCTGTGCTTTATCAGAGCATCATCTTGACAGGCGGAAGCACGCTGTTCCCTCGGTTCGCTGAAAGATTGCAGAGAGAACTTCGACCTCTTGTGCCCGAGGAGTACCAGGTGAAGATAATCTCTCAAGAGAACCCAATCCTTGGTGTCTGGAGAGGAGGATCTGTCCTGGCGTCCAGCCCCGATTTCGAGTCGATGTGCGTTACGA…
TC79728	100	trinucleotide	AGC	368	18	TACTCCGCACCCTCAACTTC	233	20	60.25	55	AGCTTCTCCATCAGCGACTC	437	20	59.7	55	205	chr1_ctg6	90.16	305	1.5e-39	368.2	3	1	TCGACCCCGCGTCCGCCGTCTTCTACCCCTCTTCCCTTCCCCTCAAGCCGCCGCAACCAGAAGAAGAGAGAGAGAGAGGGAGAGATGAGCCTGCAGATTCCGGCTAGGTCACGCGGCCTCCGCCGCCTCCTCCTGCTGGGTGGAGAATCTCGCATCCGGCGGTCATACTCCACCGGTGACCGTCGCCGCCGGGTGATCCGCGAGGCACGGGATGAGGAGGACGACGAGGCCTTACTCCGCACCCTCAACTTCGGGGCTGACCCAGAGAACAACCCCCTGCCCCCACCGCCGAGACGCGCAGGGGGAGCCCCTGACCCCTCCGCCGCCGGCGCCTTCCCTGCTGACATCCTCCGACGCGCCGCCGGGAAGCAGCAGCAGCAGCAGCGTCCGGAAAGAAGC…
TC79800	95	trinucleotide	CCG	70	21	CTCCTGTTCCTCCATACCCC	36	20	60.7	60	CGAGCTCCTTGAACTTCTCG	269	20	60.26	55	234	AL731878	94.16	154	6.4e-60	234.4	1	3	CGGCCACCAGCTTTGACCGCCTCCCCTCCCCTCCGCTCCTGTTCCTCCATACCCCACCCCCCCGCAGGAGCGGCGCGGCGGCGGCGGCGGCAAAGCCAAAGGCAAGATGTTCGGGCGCGCGCCGAAGAAGAGCGACAACACCAAGTACTACGAGATCCTCGGGGTGCCCAAGTCGGCGTCCCAGGACGACCTCAAGAAGGCCTACCGCAAGGCAGCTATCAAGAACCACCCCGACAAGGGCGGTGACCCCGAGAAGTTCAAGGAGCTCGCACAAGCCTATGAGGTTTTGAGTGATCCAGAGAAACGTGAGATTTATGATCAGTATGGTGAAGATGCCCTTAAGGAAGGAATGGGTGGTGGTGGGTCCCATGCTGATCCATTTGACATTTTCTCATCATT…
TC79909	100	dinucleotide	AC	480	18	AAGGGGCTGGAGAAGATAGC	251	20	59.81	55	TCACGATCGGTGAAGGATAC	533	20	58.51	50	283								GCCGTTCCATCTCATCTTCGACTACACATTCTTCTGCGCCCTTGACCCGTCGCTGCGGCCAGCGTGGGCGGCGAGGATGGAGGAGCTGCTGCGGCCGGACGGAGAGCTCATCACCCTCATGTACCTGCCTCAAGACCAGGACTCGGGGCCACCATACAACACGACAGTGCACGACTACGAGGAGGTGCTGAACCCCCTGGGCTTCGTCATCCAATCCATCGAGGACAATGACGTGGCGGTCGAGCCACGCAAGGGGCTGGAGAAGATAGCAAGGTGGAAGAAGACGGCAGCTGGAGCCGAAACGTCGACATCAGACGTGCCCTCTGATAATCTCTAGTTTCCTTTAAAGATTAATTTTAAGGTTTTTTCTTTCCCTTAAAAGGTTACAGTGGAGAGGCA…
TC80046	93	tetranucleotide	ATCC	62	16	GCTCGCTTGCTACTCTCCAA	38	20	60.81	55	ATGTGTCTGCGGGAGGAG	159	18	59.77	61.1	122	chr1_ctg3	88.02	192	2.6e-23	199.23	2	1	TGGCAGTTGCACTGCCCCGCACTCCTCTTCCTCCTCCGCTCGCTTGCTACTCTCCAAGTACCCATCCATTCCATCCATGGTCGCAAGCCCCCACGCAGCAGCAGCACCGCTTCCATCTCCGCACTCAGCCCGCCGGTAGCCCTCCTCCCGCAGACACATGGCCTGGAGGCGGCTCGCCTCCCGCTCCCGTCGCTGCCCCACCATCCCCGCCGCCCCGCGGCCCGCGGCGCCGCGTCCGCGTCCGCCGGCGGGACCCGCCGCGGCCACGCCGCCGCTGCGCCGCCTCCTCCTCCCCCTCTCCCCGCCCGGCTTCGCAGCCGCCGCAGCCTCCTCGCCCGCGCGGCTGCTCCACGCCGCTGCGGTGCGCGGGGGGAGCAGGTGGCTCGCGAGCGACGCCTC…
TC80185	94	trinucleotide	AGG	206	18	GCTTCCTCATCATCCTCACC	167	20	59.61	55	CGATGGAGTAGTGTTTGGGG	460	20	60.36	55	294	chr1_ctg1	88.51	348	1e-101	373.2	1	1	CCCGCGTCCGCCCAAAGCCACAGCGAACTCGAGCTCCCCCCAATGGCAGCTCCGCCCATCTCCGGCCACCCCCATTCCTCCGTCGACTCGCCGCTCCCCACCGACGCCCTCCTCGCGCACCCCCAACTCCCCTCCGCCCCCGCGCCCCAGGCCCCCACCGCCTCCCGCTTCCTCATCATCCTCACCGCCGCCCTCGCCGTCTCCACCTCCTACCTCCTCCTCCTCCGCCCGCCCTTCTCCGCCGTGTCCGCCGCCGCCTCCACCTCATCCTTCGCACGGCCTCTATCCAAGCTCCCGAAGCCGGGGGTCCTCCTCATATCCTCCGATGGCTTCCGCTTCGGCTACCACCACAAGGCCCCCACCCCGCACATCCGCCGCCTCATCGCCAATGGCACCTCC…
TC80193	100	pentanucleotide	AATCC	147	20	GTTCCTCTGCACCCCAACT	127	19	60.1	57.8	TGAAAGGCCACCAAAATAGC	420	20	60.07	45	294	chr1_ctg6	85.2	331	4.5e-40	260.68	2	1	GTGCGCCTCGTGACGTGGGCTGTTTCCGGGCGCCGCTTCCTCCCGCCCGCCGCGGCGCACCACGCCGCAGCTGAATCTTTCGCCTCCGCGGCGTCGTCCCTCTGAGCCTCCCGTCAGCACCAGTCCGTTCCTCTGCACCCCAACTGCAATCCAATCCAATCCAATCTTCCGCCTTTCGGCGTTTCTGCTTCTTGGGACTCGGGATCTCGTCGGGGGAGGCGGCGGCGGATTTGAGATTTGGGGCACATGGCGTGGCGGCGCGTCCTCTCCCAGGCTGCAAGGAACCAATCAGCATATGCAATCTATAATGAGTTGGCAGCCTCCTCTCCTCTGAGGTCACTTAGAAGTGACATCAGTGCAGGTGGCGCACTCAGAAAATTACATGAGAGGTATCATTCG…
TC80530	93	trinucleotide	CCG	118	30	ATGGCCAAGATCTCCTTCCT	40	20	60.03	50	TGTTGCAGTAGGTCAGGCAC	235	20	59.9	55	196	AP003575	90.81	185	2.8e-59	232.4	1	6	GCAGCCCGCACGCGCGGAGNAAGAGAAGCAGCAAGTGCCATGGCCAAGATCTCCTTCCTCCTCGTGGCGCTCCTCGTCCTCGCCGTCGGGTTCCCCGTGGAGGTGATGGGAGGTGGGGGCGGCGGCGGCGGTGGCGGTGGCGGCGGCAACCTCAAGCCATGGGAGTGCTCGTCCAAGTGCTCGTCGCGGTGCTCGGGGACGCAGTACAAGAAGGCGTGCCTGACCTACTGCAACAAGTGCTGCGCCACCTGCCTCTGCGTGCCGCCGGGCACCTACGGCAACAAGGGCGCCTGCCCCTGCTACAACAACTGGAAGACCAAGGAGGGAGGCCCCAAGTGCCCCTAGATTCTTGGTTTTCTTCTTCTTCTTCTTCTTCTTCTTCTTCTTCTTCTTCTTCTT…
TC80530	100	trinucleotide	AAG	356	45	GTGCCTGACCTACTGCAACA	216	20	59.9	55	AGTGAATAGCCATCAACCGC	434	20	60.1	50	219	AP003575	90.81	185	2.8e-59	232.4	1	6	GCAGCCCGCACGCGCGGAGNAAGAGAAGCAGCAAGTGCCATGGCCAAGATCTCCTTCCTCCTCGTGGCGCTCCTCGTCCTCGCCGTCGGGTTCCCCGTGGAGGTGATGGGAGGTGGGGGCGGCGGCGGCGGTGGCGGTGGCGGCGGCAACCTCAAGCCATGGGAGTGCTCGTCCAAGTGCTCGTCGCGGTGCTCGGGGACGCAGTACAAGAAGGCGTGCCTGACCTACTGCAACAAGTGCTGCGCCACCTGCCTCTGCGTGCCGCCGGGCACCTACGGCAACAAGGGCGCCTGCCCCTGCTACAACAACTGGAAGACCAAGGAGGGAGGCCCCAAGTGCCCCTAGATTCTTGGTTTTCTTCTTCTTCTTCTTCTTCTTCTTCTTCTTCTTCTTCTTCTT…
TC80792	100	tetranucleotide	ATGC	129	16	AGCGTTGACCCTACTTCGAC	91	20	59.35	55	CCCGTGACCGTGACATAGAT	190	20	60.8	55	100								TACGTGTACACGTACGTGCATGCTTATTTCAACATCACATCATCAACACGTGGATACACTTCCTACTGACAATCTGGCCTGCATGCATGCAGCGTTGACCCTACTTCGACCTTGACCGTTGCCCCTCCGCATGCATGCATGCATGCAACGTACGTACTGCATGCACCGTGATCTATGTCACGGTCACGGGTGGATGCAGCCACCGCCGAGTCCACCGGCACCACCTCCGAGTCCTCCACCGCCGAGCCCGCCGCCTCCACCGCCGAGCCCACCAAGGCCGCCTCCTCCACCGCCGACGCCACCAAGGCCGCCTCCTCCACCGCCGAGTCCACCAAGTCCGCCCGAGCCACCGCCAAGGCCACCAAGTCCACAGGAGCCGCCGCCCAGACCGCCGAGGCC…
TC80953	100	tetranucleotide	AGGC	75	20	CGAGGGGAGAAGGAAAAGAA	40	20	60.67	50	CCGACATTTTCTCCTCCAAA	207	20	60.04	45	168	AP000364	89.09	477	1e-71	530.8	3	8	GAGGAATTCGGCACGAGACGCAGCAGAGCAGAGCTCCCCCGAGGGGAGAAGGAAAAGAAAGCTCCGGCCTCGCCCCTGCCTGCCTGCCTGCCTGCTGTCCCAAGCCCCAAGCCAAGATTCCCTCGTTGCATCGGCGTAAATAGCGCCATTCCAACGCGGGCTCCGAGCTGGTGTCCAAGAAGTTGAATTTGGAGGAGAAAATGTCGGTGATCCATGCCGACGACATCGAGATATCGCTGTGCGACGGCAACTCGGAGGACGAGCGCCGCCGCCGGAAGATAGGGTCGCTGCGCCGCAAGGCCATCCACGCGCTCAAGAAGCGCGGCAGGCGTCGCGTCGACTTCCGCTTCCCGCCGGCCATCTCCATCGAGGACGTCCGCGAAGCCGAGGAGGAGCGCG…
TC81385	94	trinucleotide	CCG	268	18	AGGGTATGAACGGCAAGGAG	120	20	61.38	55	CTCAGTTCCTCCAGTTCCCA	413	20	60.22	55	294	AL713905	89.18	194	3.5e-31	219.09	2	12	CTTCAGCACCTACGGCGAGGTCCTCTAGTCCAAGATCATCCTGGATCGGGAGACGCAGAGGTCTCGTGGCTTCGGCTTCGTCACCTTCTCGACGGAGGAGGCGATGCGGAGCGCCATCGAGGGTATGAACGGCAAGGAGCTCGACGGCCGCAACATCACCGTCAACGAGGCCCAGTCCCGCGGCGGCCGTGGAGGCGGCGGCGGGTACGGCGGGGGCCGTGGAGGCGGTGGCGGGTACGGCCGCCGTGATGGAGGTGGTGGTGGCTACGGCGGTGGCGGCGGCGGCTACGGCGGTGGCCGTGGAGGCTACGGCGGTGGCGGCGGCGGCTATGGCGGTGGCGGCGGCGGCTACGGTGGTGGCAGCCGCGGCGGCGGTGGCTACGGCAACTCCGATGGGAA…
TC81385	94	trinucleotide	CCG	310	18	AGGGTATGAACGGCAAGGAG	120	20	61.38	55	CTCAGTTCCTCCAGTTCCCA	413	20	60.22	55	294	AL713905	89.18	194	3.5e-31	219.09	2	12	CTTCAGCACCTACGGCGAGGTCCTCTAGTCCAAGATCATCCTGGATCGGGAGACGCAGAGGTCTCGTGGCTTCGGCTTCGTCACCTTCTCGACGGAGGAGGCGATGCGGAGCGCCATCGAGGGTATGAACGGCAAGGAGCTCGACGGCCGCAACATCACCGTCAACGAGGCCCAGTCCCGCGGCGGCCGTGGAGGCGGCGGCGGGTACGGCGGGGGCCGTGGAGGCGGTGGCGGGTACGGCCGCCGTGATGGAGGTGGTGGTGGCTACGGCGGTGGCGGCGGCGGCTACGGCGGTGGCCGTGGAGGCTACGGCGGTGGCGGCGGCGGCTATGGCGGTGGCGGCGGCGGCTACGGTGGTGGCAGCCGCGGCGGCGGTGGCTACGGCAACTCCGATGGGAA…
TC81527	95	pentanucleotide	ACCCC	81	20	CATGCACACGCACACACA	58	18	61.06	55.5	TGCTGTTTAGTTATGGGGGC	227	20	59.96	50	170								CACAACCAGGTGTGGTGCCTGCACAGCTCCCAAGCTGGGGCCTGCCCACCTGTGCCGCATGCACACGCACACACAGGCGCCCCCACCTCACCCCACCCCATACTCCTGTCTACCTACCTAAGGAGAAAGCTGGAGGGCTGTGGGCCCGTCAGGGTCTCCTGCTTACCCCTACACCCCGCCGCCGTGGAAAGCCATGGACACCATCCCGCCCCCATAACTAAACAGCACAATAACCGACTTAGCGAATCCAGGTAGAAGGAACGTTTAGGTAACACCTATTTTGTACTGATTCTACAAGTAGGGCCCCAGGTGCGGGGGCCCTCGGGTGGGGGCT
TC81607	100	trinucleotide	AGC	361	18	CAGCACCTGATCGAGAACAA	311	20	59.98	50	AAGCCCAGCTGGATACAGAA	450	20	59.83	50	140	AP004118	92.17	345	8e-131	470.3	1	2	CGCACACCTTCTCAGCTCGCTGCCGGAGGGGTACCAGACCAAGGTCGGGGAGCGCGGCGTGCAGCTGTCGGGCGGGCAGAAGCAGCGCATCGCCATCGCGCGCGCCATCGTCAAGGACCCGGCCATCCTGCTCCTGGACGAGGCGACGAGCGCGCTGGACGTGGAGTCGGAGCGTGTGGTGCAGCAGGCGCTGGACAGGGTGATGAAGAACCGGACAACAGTGATGGTGGCGCACCGGCTGTCGACGATCAAGAACGCCGACGTCATCTCGGTGATCCAGGACGGCAAGATCATCGAGCAGGGGGATCACCAGCACCTGATCGAGAACAAGAATGGCGCCTACCACAAGCTCGTCAACTTGCAGCAGCAGCAGCAGCAACAGCTGCAGGGGGGGCAGAG…
TC82001	95	dinucleotide	AG	90	20	CCTCCTCTCTCCTCCCTCC	51	19	60.28	68.4	TCATTCTCAGTGCTGGCATC	200	20	59.95	50	150								GCCGGTGCGTCTCCCCCTCCTCTCTGCCTGCGCGCACCGGCTTCCCTCCCCCTCCTCTCTCCTCCCTCCGTCCGCCTCCGGGAGAGGCCGAGAGAGAGGGAGAGAGAGAGGACGCGCCGGAGCTACCCGCGGCAGCATCGTCCCGTCTCGACAGCTTTGGCACTCTGAACTGCTGATCAAGATGCCAGCACTGAGAATGAAGAGGAAGTTTGATGATGACATTTTCGCGAATGAGTTGGACACCAAATCCATGAAATCGATGAAAATCTCGAATTTTCAAGTTGATGAGTTCGAGCAGGCATTTGTGTTGAACTCGTCTTACAAGGACCCTCAGGATGAGCCTGAGTCGACAACTCAACTAGCTGGCCAGGATATTAGGGTTACAGAATTTTCTGGCTT…
TC82170	91	trinucleotide	CCG	250	24	CCTCACCGTCATGCTCCT	116	18	59.77	61.1	ACTCCTTGAAGTCGACGGAA	337	20	59.84	50	222								AATCAATCAAACCGCGCCCTCGAAGCACGCGCAGCAGCAGCAGCAGAAGCAATGGCTGCCCTCGCCGCCCTCTTCGCCTCCCCGGCCCTCCCCTTCCCCTCCACCTCCGCCTCCTCCTCACCGTCATGCTCCTGCCGCTTCCGCCCCGCCGTCGCCTGCGCGCCGCGCCACCCGCCCGCCTCCCGCCGCGTCACGCGCCGCTTCGACGAGGTGGAGGGGGCGTCGAAGAAGCGGCGGGGCGGTGGCATTGGCGGCGGAGGCGGCGGTGGCGGCGGAGGGGGCTCTCTGGCGTCGTCAACGCGCAAGGATAAGGGGCTTTCCGTCGACTTCAAGGAGTCGCAGGTTGCTGATTTCGAGGATCTTGAAGAGGACAAATTCCTTAATGCTGTTGTTAAGGTC…
TC82444	100	tetranucleotide	ACTG	496	16	ACCAAGGTCAAGTACACGCC	327	20	60.03	55	TCGAGAGCAGTTCCCAGATT	612	20	59.95	50	286	chr1_ctg9	87.18	320	7.5e-58	310.27	2	1	TCGGCACGAGGCATCACTCTCGCCTCGCTTGACTCCTCCTTGGAAGCACAGAGAGAGAGGAGAGCATGGCGTCGTCCGGTGGCAAGCTCTTCACCCTGGAGGAGGTCGCCAAGCACAGCTCCAAGGACGACTGCTGGCTAGTCATCGGCGGCAAGGTGTACAATGTGACCAAGTTTCTCGATGACCACCCTGGAGGCGACGACGTCTTGCTGTCTTCAACAGCCAAGGATGCGACCGACGACTTCGAGGACGTGGGGCACAGCACGACCGCCCGGGCGATGATGGACGAGTACTACGTGGGCGAGATCGACGCGACCACGATACCCACCAAGGTCAAGTACACGCCGCCCAAGCAGCCGCACTACAACCAGGACAAGACCCCCGAGTTCGTCATCAAGA…
TC82445	93	tetranucleotide	AAGC	59	16	ACCCACTCCCAAACCCTC	30	18	59.74	61.1	GATGCGGGTCTTCTTGTTGT	329	20	60.11	50	300	AC093921	90.43	345	5.7e-58	423.3	2	5	GCACGAGGCAGCAGCACAGCTCAGCTCCCACCCACTCCCAAACCCTCCCGCCGGAGCCCAAGCAAGGAAGCAAGATGGACGGCAGCAAGGCGAAGAAGGTGGCGGCGAAGAAGTTCGGCGGGCCGAGGAAGAAGTCGGTGACCAAGTCCATCAAGGCCGGGCTCCAGTTCCCCGTCGGCCGCATCGGGCGCTACCTCAAGAAGGGCCGCTACGCCCAGCGCGTCGGCTCCGGCGCCCCCGTCTACCTCGCCGCCGTCCTCGAGTACCTCGCAGCCGAGGTGCTGGAGCTGGCCGGGAACGCCGCCAAGGACAACAAGAAGACCCGCATCGTGCCGAGGCACCTGCTGCTGGCCATCCGCAACGACCAGGAGCTCGGGAGGCTGCTGTCCGGCGTCACCA…
TC82511	100	tetranucleotide	ACTG	590	16	TCTACACCAAGGCGGAGTCT	548	20	59.86	55	TTTTCCCGAGTCACGATTTC	759	20	60.05	45	212	chr1_ctg9	86.99	392	1e-56	374.16	3	1	GCCCAAACCCTCGCAGNACCCGACCTACCCACCGCGGCGCCCCCTCCCCTCTCCTCTCCTCCAGATATCAATCAATTCCGCTCCTCCTCCTTGGATCCAAACCCTTCCCATCACTCTCGCTTGACAGCAGAGAGGAGCAGAGAGGAGGAGGAGGAGACCATGTCGTCGTCCGGTGGCAAGGTGTTCACCCTCGAGGAGGTCGCCAAGCACACCTCCAAGGACGACTGCTGGCTAGTCATCGGCGGCAAGGTGTACAATGTGACCAAGTTTCTTGATGACCACCCTGGAGGCGACGATGTCTTGCTGTCTTCAACCGCCAAGGACGCGACCGACGACTTTGAGGATGCGGGGCACAGCACGACCGCCCGGGCGATGATGGATGAGTACTATGTTGGTGAG…
TC82596	100	trinucleotide	CCG	63	18	CTCCCGACCCCTATCTTCTC	19	20	60.03	60	GTGCTTTGGAGCCTCTTGTC	223	20	59.99	55	205	AC105733	92.31	273	3.7e-47	376.14	3	3	TTCGGCACGAGGGTTGGCCTCCCGACCCCTATCTTCTCCCCCACTAACCCCCCCATTCCCCTCGCCGCCGCCGCCGCCGCCGGCGTCGCCTGCCCAAGATGAATGTCGACAAGCTGAAGAAGATGGCCGGTGCCGTGCGCACCGGGGGCAAGGGCAGCGTGCGCAGGAAGAAGAAGGCCGTTCACAAGACCACGACCACCGATGACAAGAGGCTCCAAAGCACCTTGAAAAGAGTAGGAGTCAACACCATTCCTGGTATTGAAGAGGTCAACATTTTCAAGGATGATGTAGTCATCCAATTTCAGAACCCGAAAGTGCAAGCATCTATTGCTGCAAACACATGGGTTGTCAGTGGAACACCACAGACGAAAAAGCTGCAAGATTTACTGCCGACAATTA…
TC82669	100	dinucleotide	AG	874	40	GTACTGGTGGAACCTGTGGG	800	20	60.27	60	GGGAACAAGAGCATATCCGA	1046	20	60.03	50	247	AC037425	88.81	920	7.3e-60	1010.47	7	10	CATTCGCTAACAACCGCCCGAAAAGGGTGGGCGCACGGAATAATTTCAGGCATCAGACTTCTCATCTGCATATGAAAGCAGACCAAACCAAAAAAAAAGCAGCTGAGGGCTAGCAGTTGATGGATCTGCTGCGCATTACTAATACCAAACAAAGTCAAGAGTTGCATCAAAGCAGCAGCATCCTTAGCGACTGAAAACATCATCAAAGTGCTTAACCAAAACTTCCACATGCAAAAATCTTCAAACTCTTACACGCTAAAACACACAGACCAGTAGAGTAGGGACCCGCTCACATGAACAGGTTGGGCCTCGTCGCCTTGTAGGTGGTCTTGAGCTTGCGGGTGGGTGGGCGAACCTTCTGGTACACCAGCGGGAACTTGATCTTGGAGTTGTGGAACT…
TC82772	100	dinucleotide	AG	1442	20	GGAACTTTCAAGGGGGCTAC	1234	20	59.94	55	CAATTTAAAGCACCTCATCTTGTT	1489	24	58.8	33.3	256	chr1_ctg7	88.2	161	2.7e-15	169.49	2	1	GCACGAGGCTGTGGTATACTCCGCGGGAAACGACGGACCCAGGCCGCAGACCGTCGAGGATACCTCGCCTTGGGTCCTCACTGTAGCGGCGAGCAAGATCGACCGCTCGTTCCCGACGGTGATCACGTTGGGAAACAAGCAGCAAATGGTGGGCCAGTCTCTCTATTACCAAGTGAAGAACATCAACTCATCATCACACACGGCTAGAAATTTCACAAAGCTTATATGTGCACAATCTTGTGTGCCGAGACATGAGGTTCTTCATCATATTGACGTGAAAGGGGCTATCCTGGTGTGCTTAAATGATAATGACGCGATCAATCCATCAGATGATTTCCACCATGCGGCGAAGTACGTGGTGGAAGGCGGGGGATCCGGGCTCATCTTCGCGCAATACAC…
TC82791	91	trinucleotide	AGG	138	24	TGAAGCAAGCAAGCAGAGAG	81	20	59.61	50	GTCTTCATCGTCCCCATCTC	192	20	59.46	55	112								GCTAGACAGGACAGCCTATATTGACGTAGACGCAGCAGGAGCAGCAGCAGCGAACTCTGTCAGTTCTCTAGCATCTCCGGTGAAGCAAGCAAGCAGAGAGATGGCGTCCCCTCGTCGCATGGCCGCCGCGCCCGCCGTCCTCCTCCTCGTCCTGCTCCTCCTCGTCGCCACGGAGATGGGGACGATGAAGACGGCGGAGGCCCGGACGTGCCTGTCGCAGAGCCACAAGTTCAAGGGCACCTGCCTCAGCAACAGCAACTGCGCCGGCGTGTGCCGCACCGAGAACTTCCCCGACGGCGAGTGCAACTCCCACCGCCTCGAGCGCAAGTGCTTCTGCAAGCGCACCTGCTAAGCAAGCCCAGTCCGCGCTACTGGCTCTGGCTAGCTAGACTGCTAGAT…
TC83019	100	pentanucleotide	AATCG	104	20	CCTACGATACGATCTCCCCA	62	20	59.91	55	AACCGTAGGAGGAGGCAACT	277	20	60.13	55	216	AC117265	91.2	409	1.5e-31	527.73	5	5	GCCCCTCTCTCTCTCTCTCTCTCTCTCTCTCTCCTGCCAGGAAAAAAAACACAAGCCTGTTCCTACGATACGATCTCCCCAGATCCCTCCCCGTCCCCGTCCCCGATTCGATTCGATTCGATTCCCCGCATCGGCCGCTCAGCCGCCGGTAGGATCGGAGCCGGGGGAGCGCGATGGCCGCGCCGCCGGCTAGGGCCCGCGCCGACTACGACTACCTCATCAAGCTCCTCCTCATCGGCGACAGCGGTGTTGGCAAGAGTTGCCTCCTCCTACGGTTCTCTGATGGCTCCTTCACTACTAGTTTTATTACTACAATAGGTATTGACTTCAAGATAAGAACAATTGAACTGGATGGCAAGCGCATTAAGTTGCAAATTTGGGATACAGCCGGTCAAGAGC…
TC83123	94	trinucleotide	ACG	776	18	TACCTCAACTTCGACGCCTT	580	20	59.87	50	ACACATCGCACACGGTTTTA	879	20	60.03	45	300	AP005167	92.56	551	1.8e-80	768.7	3	7	AGGAATTCGGCACGAGGTGGCCCTGGGCCGAGGCGTACGAGGACGCGTCGGTGCTGTGGACGGAGAGCAAGGACATGGGCAAGGGCTTCCGCTGCATCCGCATGGTCAACAACACCCGCCTCGGCTTCGACGCCCTCAACGGCGACAAGGACCACGGCGGCGTGCACGACGGCACCACCGTCGTGCTCTGGGAGTGGTGCAAGGGGGACAACCAGTGCTGGAAGATCTGGCCCCGGGCCCCCCGTGCACGCCGTGCGCGTCTTCTGCAAGGCCGGGGAGGACTACAGCCTCACCGCCCGCAACGGCACCGTCTGCCTCGCCCCCACCAACCCCAGGGACGACTACCAGCACTGGATCAAGGACATGAGGCACAGCAACAAGATCAGGGACGAGGAAGGG…
TC83123	100	tetranucleotide	ACGG	794	16	TACCTCAACTTCGACGCCTT	580	20	59.87	50	ACACATCGCACACGGTTTTA	879	20	60.03	45	300	AP005167	92.56	551	1.8e-80	768.7	3	7	AGGAATTCGGCACGAGGTGGCCCTGGGCCGAGGCGTACGAGGACGCGTCGGTGCTGTGGACGGAGAGCAAGGACATGGGCAAGGGCTTCCGCTGCATCCGCATGGTCAACAACACCCGCCTCGGCTTCGACGCCCTCAACGGCGACAAGGACCACGGCGGCGTGCACGACGGCACCACCGTCGTGCTCTGGGAGTGGTGCAAGGGGGACAACCAGTGCTGGAAGATCTGGCCCCGGGCCCCCCGTGCACGCCGTGCGCGTCTTCTGCAAGGCCGGGGAGGACTACAGCCTCACCGCCCGCAACGGCACCGTCTGCCTCGCCCCCACCAACCCCAGGGACGACTACCAGCACTGGATCAAGGACATGAGGCACAGCAACAAGATCAGGGACGAGGAAGGG…
TC83128	100	tetranucleotide	ATGC	498	20	CAGCCTCGTCCTCAACAACT	400	20	60.44	55	GCACACACACAACGAAATCC	694	20	60.01	50	295								GAGAAGGTGGCGGTGTCCAAGGTGTGGCAATGGTGGAGGCGGAAACTGTCCCGGAGGCGGAAACTGTGGCGGAAACGGTGGCGGTGGGAACGGTGGCGGAGGAAACGGTGGAGGTGGGAACGGTGGCGGAGGAAACGGTGGAGGTGGGAATGGTGGCGGCGGAAACGGTGGCGGCGGCAACGGTGGGGGCGGAAACAGCACCCAGTGCCCGCTGGACGCGCTGAAGCTGGGGGTGTGCGCGAACGTGCTGGGGCTGCTGAACATTACCCTGGGGAGCCCGCCGGTGCAGCCGTGCTGCTCGCTGATCCAGGGGCTGGCGGACCTGGAGGCGGCGCTGTGCCTGTGCACGACGCTGAACCTCAACCTCCTGGGCATCAACCTGACCTTGTCCATCGCCCT…
TC83203	100	dinucleotide	AC	891	18	AGAGATCCATCGTCCACAGC	698	20	60.23	55	GGCCTAGTTCGATGACAAGC	950	20	59.84	55	253	AC118673	87.5	352	2.3e-61	349.9	2	3	CCACGCGTCCGGGCACAGGCAGTCTAAACCCTGTACACGCACAGCAGGAAGAGAGGCCAGGTAGCTAGCTAGCTTGGTAGCTTGGTAACCATGGCGAAGAAGGCGGCGGTGATCGCCACGCTGCTGGCCCTGAACCTGCTCTTCTTCACCTTCGCCGACGCCTGCGGCTGCCACTGCGGATCCTGCCCTAGTCCGGGCGGCGGCGGCGGCGGTGGGGGTGGCGGTGGAGGTGGGAGCGGTGGCGGGGGTGGTGGGAGCGGTGGCAGTGGAGGGAGCGGTGGAGGCGGTTCTGGAGGAGGCGGCAGCAGCGGAGGCGGATCTGGAGGAGGCGGCAGCGGCGGAGGCGGATCNNNAGGAGGTGGCAGCAGCGGCGGCGGGTCCGGCGGTGGCGGATCGGGA…
TC83258	93	trinucleotide	CCG	113	33	CATCACCGTCAACGAGGC	10	18	61.29	61.1	CACCATTCACTCCCTCCAGT	280	20	59.96	55	271								CGGCCGCAACATCACCGTCAACGAGGCGCAGTCCCGCCGCTCCGGCGGAGAAGGCGGCGGCGGCTTCGGCGGCGGCGGTGGCGGCTACGGGGGCCAGCCCCGTGAGGGCGGAGGCGGCGGCGGCTACGGCGGCGGCGGCGGCGGCTACGGAGGTGGCCGCAGCGGCGGCGGCGGCGGCTACGGCAGCCGTGACGGCGGCGGCTACGGAGGCGGCGGCGGCGGCGGCTACGGCGGCAGCCGCGGCGGCTCCGGCGGCGGCAACTGGAGGGAGTGAATGGTGGGGCCCCTAGCTGGCCAGTTATCCTAGTTACCGATCCCTTTTTTTACCTGTCTACCAAAGTGTTATCGCTCGCTCGCTCCCGAGTACCCTATATCTCGCTCCATCGCGTAGGTTCCGAG…
TC83258	100	trinucleotide	CCG	209	18	CATCACCGTCAACGAGGC	10	18	61.29	61.1	CACCATTCACTCCCTCCAGT	280	20	59.96	55	271								CGGCCGCAACATCACCGTCAACGAGGCGCAGTCCCGCCGCTCCGGCGGAGAAGGCGGCGGCGGCTTCGGCGGCGGCGGTGGCGGCTACGGGGGCCAGCCCCGTGAGGGCGGAGGCGGCGGCGGCTACGGCGGCGGCGGCGGCGGCTACGGAGGTGGCCGCAGCGGCGGCGGCGGCGGCTACGGCAGCCGTGACGGCGGCGGCTACGGAGGCGGCGGCGGCGGCGGCTACGGCGGCAGCCGCGGCGGCTCCGGCGGCGGCAACTGGAGGGAGTGAATGGTGGGGCCCCTAGCTGGCCAGTTATCCTAGTTACCGATCCCTTTTTTTACCTGTCTACCAAAGTGTTATCGCTCGCTCGCTCCCGAGTACCCTATATCTCGCTCCATCGCGTAGGTTCCGAG…
TC83260	100	trinucleotide	ACG	216	24	GAGTTGAGGAGATGAAGCCG	50	20	59.95	55	CCTTATCCTCACCCTCCACC	295	20	60.7	60	246	chr1_ctg3	82.35	187	7.7e-21	105.6	1	1	GCTTAAACCGNAGCGAAATTTTCTCGCGAGNAGTTCGTGTGTAGTAGAGGAGTTGAGGAGATGAAGCCGGCGGTTGAAGGTGACGAGCGTGCGGCGGAGATCGCCCGCATCAAGGCTGCCGCGGCCGCCGCCAAAAAGGCGGCGGAAGAGGTGGTGGATGTGGACGATGAGGGTGAGGACGACGAGGGAGATGAGGAGGAGGAGGCGGTTGACGGCGACGACGACGACGACGACGACGAAGTCGACGACGATGGGGAAGAGGACGAGGACGAGGGGGTGGAGGGTGAGGATAAGGGGTCGGCGGCGCAGCAGGTGGTCGACATCTCCGACGAGGACGACGACGGCGGTGATGAAGAGGAGGGCGGTGACGATGACGACGACGACGACGACGACGACGAT…
TC83260	100	trinucleotide	ACG	373	24	GAGGGTGAGGATAAGGGGTC	280	20	59.75	60	AGTTCCTAGCTCCTCCTCGG	459	20	59.97	60	180	chr1_ctg3	82.35	187	7.7e-21	105.6	1	1	GCTTAAACCGNAGCGAAATTTTCTCGCGAGNAGTTCGTGTGTAGTAGAGGAGTTGAGGAGATGAAGCCGGCGGTTGAAGGTGACGAGCGTGCGGCGGAGATCGCCCGCATCAAGGCTGCCGCGGCCGCCGCCAAAAAGGCGGCGGAAGAGGTGGTGGATGTGGACGATGAGGGTGAGGACGACGAGGGAGATGAGGAGGAGGAGGCGGTTGACGGCGACGACGACGACGACGACGACGAAGTCGACGACGATGGGGAAGAGGACGAGGACGAGGGGGTGGAGGGTGAGGATAAGGGGTCGGCGGCGCAGCAGGTGGTCGACATCTCCGACGAGGACGACGACGGCGGTGATGAAGAGGAGGGCGGTGACGATGACGACGACGACGACGACGACGACGAT…
TC83260	95	trinucleotide	ATC	657	24	GGGGAGGATGAAGATGATGA	631	20	59.82	50	AGTTCCCGGAGGCTGTTAAT	892	20	59.96	50	262	chr1_ctg3	82.35	187	7.7e-21	105.6	1	1	GCTTAAACCGNAGCGAAATTTTCTCGCGAGNAGTTCGTGTGTAGTAGAGGAGTTGAGGAGATGAAGCCGGCGGTTGAAGGTGACGAGCGTGCGGCGGAGATCGCCCGCATCAAGGCTGCCGCGGCCGCCGCCAAAAAGGCGGCGGAAGAGGTGGTGGATGTGGACGATGAGGGTGAGGACGACGAGGGAGATGAGGAGGAGGAGGCGGTTGACGGCGACGACGACGACGACGACGACGAAGTCGACGACGATGGGGAAGAGGACGAGGACGAGGGGGTGGAGGGTGAGGATAAGGGGTCGGCGGCGCAGCAGGTGGTCGACATCTCCGACGAGGACGACGACGGCGGTGATGAAGAGGAGGGCGGTGACGATGACGACGACGACGACGACGACGACGAT…
TC83359	95	dinucleotide	AG	481	20	GATGATGTCGATGCAGTTGG	429	20	60.08	50	CACATCATCTCCCTTGGCTT	535	20	60.07	50	107	chr1_ctg7	93.31	299	8.2e-49	435.6	3	1	CCCCCCAATCAATTGTTGTTAATTATTATCAAGTTCAAGTACATGACGACGAAATGCGCGGAGGACAACCCAGTGGATGATGATACACTACATTGAGAAGGGAAGTTACAGGAGAGGAGGTTAATCATCAAGCACGGACAACAACACAGATGTACAACAGCATGAACACACACATGTAGGCAGGCAGCACCATGAACCGTGGCTCGCGTCTCGGACAAACGGCTTGTACCAGACACAGAACAAGTTCGACATGGATCACCTAGAGGCAGAGGTGAGGAGCCCCTCCTGCAGTCCTACTTGGTGATGACCCAGACGGCGTAGATGATGCCGGGGAGGTAGCCGAAGAAGGTGAGCAGCAAGCAGATCCAGAACTCGATCCCGCAGGCGAACTTGAAGAAG…
TC83359	100	dinucleotide	AG	575	106	ATGATGTGAACAAGGAGGGC	528	20	59.93	50	GTGATCTTCATCTCCGCTCC	760	20	59.76	55	233	chr1_ctg7	93.31	299	8.2e-49	435.6	3	1	CCCCCCAATCAATTGTTGTTAATTATTATCAAGTTCAAGTACATGACGACGAAATGCGCGGAGGACAACCCAGTGGATGATGATACACTACATTGAGAAGGGAAGTTACAGGAGAGGAGGTTAATCATCAAGCACGGACAACAACACAGATGTACAACAGCATGAACACACACATGTAGGCAGGCAGCACCATGAACCGTGGCTCGCGTCTCGGACAAACGGCTTGTACCAGACACAGAACAAGTTCGACATGGATCACCTAGAGGCAGAGGTGAGGAGCCCCTCCTGCAGTCCTACTTGGTGATGACCCAGACGGCGTAGATGATGCCGGGGAGGTAGCCGAAGAAGGTGAGCAGCAAGCAGATCCAGAACTCGATCCCGCAGGCGAACTTGAAGAAG…
TC83368	100	trinucleotide	AGG	162	21	GTCTGTCGAAAAAGCCGAAG	36	20	59.99	50	GGTGGCATCCGAGAATTAGA	307	20	60.03	50	272	chr1_ctg7	91.76	534	5.1e-38	713.16	7	1	CCACGCGTCCGACCGCGTCACGTAAATAACCCCCCGTCTGTCGAAAAAGCCGAAGTCCAAAGCAGTTGGTCGCTCGCTCCCTCGCCCGCCACCGCCGCGTTGGACTTTTCCCTCGCCGGAGAAACCGCCGCGACCACAGCCGCAACCGCCGCCACCGCTCCGGAGGAGGAGGAGGAGGAGGAGTAGTACTACCAGGGAGGGAGGAGGCCATGGCGGGGAGGTACGACCGCAACCCCTTCGACGAGGATGACGTCAACCCCTTCGCGGGAGGAGGTGTACCCCCTGCTTCTAATTCTCGGATGCCACCCCTTCCTCACGAACCTGCTGGATTCTATAATGATCGCGCTACCGTGGACATACCTCTTGGTTCATCGAAGGACTTAAAGCAAAAGGAGAAAG…
TC83450	92	pentanucleotide	AGAGG	135	25	AGCTGAGAGCTACTCGGTGC	98	20	59.92	60	CAGTTGAGCAGCGTCATGTT	390	20	60.05	50	293	chr1_ctg7	87.5	368	4.9e-55	334.1	2	1	TCGGCACGAGGCACCGCAGGCGCAGAGAAAGACACGCCGCATTCGTAACGCTAGCTCCCGTGTTGCCTAGCGCGGTACTGATTACCGAGCCGTTGGGAGCTGAGAGCTACTCGGTGCAGCTGAGTGCTCCTCTGTCCTCTCCACTCCTCCCCTCTCCTCTCTCTCGCACGAGAAGGATAGATAGACCTCACCTCTCCCTCTCCCCCCACCGTGCTCTTGGGGTAGAGGCGCCGAGATGGAGCATATCGCGAGGTTCTTCTTCGGGGTCTCTGGCAATGTTATCGCTCTGTTCCTCTTCCTGTCGCCGGTCGTCACCTTCTGGAGGATCATCAAGAGGAAGTCGACGGAGGACTTCTCCGGCGTGCCATACAACATGACGCTGCTCAACTGCCTCCTATC…
TC83455	100	trinucleotide	AGG	128	21	GCGTGTGACACAACACACAG	23	20	59.81	55	GTAGGAGACGAGCACCTTGC	322	20	60.02	60	300	chr1_ctg7	92.27	1099	0	1505.6	2	1	GCACGAGGAAGCCGGACCCGGAGCGTGTGACACAACACACAGGTGACAGGAGCCGGGCCACTCCCTCTCCCTGCCAAGAAACCCACACCCACCACACCCGTCCTCTCCAAAATCCCCCAACCACCAGCCTCCTCCTCCTCCTCCTCCTCCCAGATCCGCCTCCCCGCCCCGCCCCCAGATCCCCCACGCAGGCGAGCGAACGCGCGCGCGCGCAGGCCCAGATCCGCCCGCCGCCCCGCCGGAGCAGCCATCCATGGCCAAGGAGGCCGGCGGCGAGGGGGCCATGTCGGAGTCGGTGCTCCGCAAGGTGCTCGTCTCCTACTGCTACGTCGCGGTGTGGATCTTCCTCTCCTTCACCGTCATCGTCTACAACAAGTACATCCTCGACCCCAAGATGTA…
TC83465	94	trinucleotide	CCG	203	18	TCGCGAGAGTTCGTGTGTAG	113	20	60.19	55	ATCATCCACATCCACCACCT	256	20	60.05	50	144								GCACGAGGGCCTCTCGGCCCTCTTGTTCTTCCCCGCCGGCTACAAATCGCCCAAAATTTCCCCTGAATTTTCCACAACCACAACACCAACTTAAACCAGAGGAGAAATTTTCTCGCGAGAGTTCGTGTGTAGTAGAAGAGTGGAGGAGATGAAGCCGGCGGTTGAAGGCGACGAGCGTGCGGCGGAGATCGCCCGCATCAAGGCCGCCGCGGCCGCCGCCAAAAAGTCGGCGGAAGAGGTGGTGGATGTGGATGATGAGGGTGAGGACGACGAGGGAGATGAAGAGGAGGAGGCGGTTGATGGCGACGACGACGACGACGAAGTCGACGACGATGGGGAAGATGACGATGACGAGGGGGTGGAGGGTGAGGAGAAGGGGTCGGCGCCGCAGCAGGTGGT…
TC83465	100	trinucleotide	ACG	304	18	TCGCGAGAGTTCGTGTGTAG	113	20	60.19	55	GTCATCGTCATCTTCCCCAT	352	20	59.74	50	240								GCACGAGGGCCTCTCGGCCCTCTTGTTCTTCCCCGCCGGCTACAAATCGCCCAAAATTTCCCCTGAATTTTCCACAACCACAACACCAACTTAAACCAGAGGAGAAATTTTCTCGCGAGAGTTCGTGTGTAGTAGAAGAGTGGAGGAGATGAAGCCGGCGGTTGAAGGCGACGAGCGTGCGGCGGAGATCGCCCGCATCAAGGCCGCCGCGGCCGCCGCCAAAAAGTCGGCGGAAGAGGTGGTGGATGTGGATGATGAGGGTGAGGACGACGAGGGAGATGAAGAGGAGGAGGCGGTTGATGGCGACGACGACGACGACGAAGTCGACGACGATGGGGAAGATGACGATGACGAGGGGGTGGAGGGTGAGGAGAAGGGGTCGGCGCCGCAGCAGGTGGT…
TC83465	100	trinucleotide	ACG	455	21	ATGGGGAAGATGACGATGAC	333	20	59.74	50	TCTGGCTCAAAGTCACTGGA	606	20	59.54	50	274								GCACGAGGGCCTCTCGGCCCTCTTGTTCTTCCCCGCCGGCTACAAATCGCCCAAAATTTCCCCTGAATTTTCCACAACCACAACACCAACTTAAACCAGAGGAGAAATTTTCTCGCGAGAGTTCGTGTGTAGTAGAAGAGTGGAGGAGATGAAGCCGGCGGTTGAAGGCGACGAGCGTGCGGCGGAGATCGCCCGCATCAAGGCCGCCGCGGCCGCCGCCAAAAAGTCGGCGGAAGAGGTGGTGGATGTGGATGATGAGGGTGAGGACGACGAGGGAGATGAAGAGGAGGAGGCGGTTGATGGCGACGACGACGACGACGAAGTCGACGACGATGGGGAAGATGACGATGACGAGGGGGTGGAGGGTGAGGAGAAGGGGTCGGCGCCGCAGCAGGTGGT…
TC83465	94	trinucleotide	ATC	725	36	TGAGGATGATGATGCTGAGG	640	20	59.74	50	ATCGCTTTGATGGAGCTTCT	781	20	59.03	45	142								GCACGAGGGCCTCTCGGCCCTCTTGTTCTTCCCCGCCGGCTACAAATCGCCCAAAATTTCCCCTGAATTTTCCACAACCACAACACCAACTTAAACCAGAGGAGAAATTTTCTCGCGAGAGTTCGTGTGTAGTAGAAGAGTGGAGGAGATGAAGCCGGCGGTTGAAGGCGACGAGCGTGCGGCGGAGATCGCCCGCATCAAGGCCGCCGCGGCCGCCGCCAAAAAGTCGGCGGAAGAGGTGGTGGATGTGGATGATGAGGGTGAGGACGACGAGGGAGATGAAGAGGAGGAGGCGGTTGATGGCGACGACGACGACGACGAAGTCGACGACGATGGGGAAGATGACGATGACGAGGGGGTGGAGGGTGAGGAGAAGGGGTCGGCGCCGCAGCAGGTGGT…
TC83526	94	trinucleotide	CCG	358	18	GAACGCCTTCTCCAAGTACG	166	20	59.87	55	CACCATTCACTCCCTCCAGT	421	20	59.96	55	256	AL713905	86.06	208	2.4e-19	183.36	2	12	GCATGGGTTGGCTTCTCCTCCCCACTCAGTCCTCGGTTCCCGGTCCGGTTCGGTTCCGTTCGGTTCGTTAGGGTTTAGTAGCGGGGAAGAGGAAGGCATGGCGGACGTCGAGTACCGCTGCTTCGTGGGCGGCCTCGCCTGGGCCACCGACGACCAGTCCCTCCAGAACGCCTTCTCCAAGTACGGCGACGTCATCGACTCCAAGATCATCACTGACAGGGAGACGGGCCGTTCCCGCGGGTTCGGGTTCGTCACCTTCGCGTCGGACGAGGCGATGCGCCAGGCGATCGAGGCCATGAACGGCCAGGACCTGGACGGCCGCAACATCACCGTCAACGAGGCCCAGTCCCGCCGCTCCGGCGGAGGCGGCGGCGGCTTCGGCGGCGGCTCCTGCGGCGG…
TC83534	100	trinucleotide	ATC	333	24	ACAAAACCGATCCAGCAGTC	152	20	60.11	50	TCCTGTAGCAGTCCACGATG	445	20	59.85	55	294								GGTGATGCCGCCGCCCGCTCTGCCGCCGTACTCAGTCCCGCAGTCCACACAACCGTCGATGATGGTGCAGCAGCCTCCTCCATCCCCGTCAACTCTACCAATGGCACTGCAGCAGTCGTACACTCCACCGATGGCACTCTAGCCACTGTTGACAAAACCGATCCAGCAGTCGGCCACATCGGTGATGCCAACGACGACGATAACAAGGACTACGACAAAGATGACGACAAGGACGACGGCGATGATAAGGACGACAATAAGGACGACAAGGACGACGACGATGATAAGGACGACAAGGACGATGATGATAAGGATGATGATGACGACGACGATGATGATGATGATGATGATGATGACGACGACGACGACGACGATGACAACGGCGGCAGCGACTGGGCG…
TC83534	100	trinucleotide	ACG	357	18	ACAAAACCGATCCAGCAGTC	152	20	60.11	50	TCCTGTAGCAGTCCACGATG	445	20	59.85	55	294								GGTGATGCCGCCGCCCGCTCTGCCGCCGTACTCAGTCCCGCAGTCCACACAACCGTCGATGATGGTGCAGCAGCCTCCTCCATCCCCGTCAACTCTACCAATGGCACTGCAGCAGTCGTACACTCCACCGATGGCACTCTAGCCACTGTTGACAAAACCGATCCAGCAGTCGGCCACATCGGTGATGCCAACGACGACGATAACAAGGACTACGACAAAGATGACGACAAGGACGACGGCGATGATAAGGACGACAATAAGGACGACAAGGACGACGACGATGATAAGGACGACAAGGACGATGATGATAAGGATGATGATGACGACGACGATGATGATGATGATGATGATGATGACGACGACGACGACGACGATGACAACGGCGGCAGCGACTGGGCG…
TC83593	100	tetranucleotide	AGCG	377	16	GAGCAGGTTCATCAGCTTCC	147	20	59.95	55	AATTCGGCACGAGAGAGAGA	419	20	60.09	50	273	AC104433	87.64	267	2.8e-66	256.2	1	3	CTTGGACGNNGATTGTTNGTTGCCGGANCTTGTCCNTTGGCGGGNGAACCCCTCCNGGCGTTGCNTCCCNGGANCCGGCCGGACGAGGAAGGAACCGTAGGGGAACGGAGCATGCCGAAGGTGGGGAGCGAGATGGCGCCCAGCAGGAGCAGGTTCATCAGCTTCCCTCTTGCTCATGTCCGGCACGCGGTCCGCGGAGATGCTGCCGGCCATGCAGGTGATGTTCCTTCGGGACGCGCTCCCGGCTGAAGCCCANGCCCTTGACGGGCTTGCACAGCGAGCTTGCGCGGGTCCGGCAGAGCTGGGTAGGGTTGGAGGCGGTGGAGAGCGCGGTGGAGGCCATGGCGACTGGCTGCGTCACGGCGGAGAGGACGATCGAGCGAGCGAGCGAGCTAGCTC…
TC83596	100	dinucleotide	AG	315	120	ATCCCACCGTTGATGATGTT	243	20	60.05	45	CGTTACCCAAGTGGCTCTTC	518	20	59.73	55	276	chr1_ctg7	92.22	411	1.5e-46	562.5	3	1	GCCTTTGTTATGTTCCGCATAAAAGGTAACCATAGTTACATCTTACAACATGTAGATAGGAGATGACCCTCTTATTGTATTTTGCCCAGGGCCAAGATTATACATAACTAATTAATTAAGCAAAGGGCCTCTGGTTGTAGCAGTCGAGGTTGTCGCCGTAGCCAACGCCGAGGATGTCGCAGTAGCGCTTGTAAAACCCGATCCGATCAGCGACGCGGCTGTCTTGCCCGTGCCCGCACTCGATCCCACCGTTGATGATGTTGGTGATCACACCAAACCCGGGCACCCGCCCTGCGGCCCGGTCTGCCCCTGAGGAGAGAGAGAGAGAGAGAGAGAGAGAGAGAGAGAGAGAGAGAGAGAGAGAGAGAGAGAGAGAGAGAGAGAGAGAGAGAGAGAGAG…
TC83694	100	dinucleotide	AG	328	60	ACACAGATGGTTGGGTCCTC	280	20	59.81	55	GCGATCTTCTCGGAAGTGAT	508	20	59.39	50	229	AP004562	87.18	195	4.3e-22	189.29	2	8	TTTTTTTGGACAAACAACGCATCACGGTCAGTACACATAGAGGTACGCAAATATACAGCACCCACCCACACACAACACATACCACATCACACGACACTTGCACCAGTCCCACGGCAACGCAACACACAATCATCCACAGACACACACACCACGGAACAGCCCGTACACACTCGCTCACAGCGACGCCGCGGCGCGCCACAAAACAGCTAGTACACATCTCGGGTAATTCCATTACAGCATTACATTACTACTACCATGTTTTTTTTTTCTTTTTGGGGAACACAGATGGTTGGGTCCTCGGGGAGACGCCGCGCGCGAATAGCGGCCCTCTCTCTCTCTCTCTCTCTCTCTCTCTCTCTCTCTCTCTCTCTCTCTCTCTCTCTCTCTCCAAGATCGCAG…
TC83695	95	pentanucleotide	ACTGC	155	20	TAGCCAGCCATGAACATGAA	53	20	60.22	45	CGGTTGGTGTACTTGATCCC	339	20	60.23	55	287	AC092075	88.73	674	1.5e-78	735.38	4	3	GGCACGAGAGCAAACGCACGTCGTAGCGCTAGCTTAACTAAGCTAACCCAGGTAGCCAGCCATGAACATGAACTACGGCTCCATGGGTCCTGGCGCGATGGTGCGGTGCAGGCAGTGCAGCTCGAGCATCACGGCGATGCCCGGCGCCCGCGCCGTGCAGTGCATGCAGTGCAGCTGCGTGACGCGCGTCAGCGGCCGTGGCCGGCAGCAGCACGGCTACGGCCAGGGTTACGGGAACGGCGGCGGGATGCTGATGCCGCCGATGCGTCCCACCCCGGCCTTCGGCGGCGGCCGCGGCAAGAAGCGCGCCGTGCTGATCGGGATCAAGTACACCAACCGGCGCTCCTGCGAGCTGCGGGGCCCCATCAACGACGTCAAGTGCATGCGCTACCTGCTCAC…
TC83758	100	trinucleotide	CCG	410	18	AAACGGCTACCACATCCAAG	353	20	59.99	50	TTGAGGCGGTCGTAGTTCTT	551	20	59.87	50	199	AP004778	97.58	372	0	666.6	1	2	ATGCATGTGCAAGTATGAACCAATTTGAACTGTGAAACTGCGAATGGCTCATTAAATCAGTTATAGTTTGTTTGATGGTACGTGCTACTCGGATAACCGTAGTAATTCTAGAGCTAATACGTGCAACAAACCCCGACTTCTGGGAGGGGCGCATTTATTAGATAAAAGGCTGACGCGGGCTCTGCTCGCTGATCCGATGATTCATGATAACTCGACGGATCGCACGGCCTTCGTGCCGGCGACGCATCATTCAAATTTCTGCCCTATCAACTTTCGATGGTAGGATAGGGGCCTACCATGGTGGTGACGGGTGACGGAGAATTAGGGTTCGATTCCGGAGAGGGAGCCTGAGAAACGGCTACCACATCCAAGAAAAAGAAGAGCAAATCCAAGGACGCC…
TC83915	94	trinucleotide	ACG	296	18	ACGACCCCTTCCTCAGCTT	125	19	61.17	57.8	TTCCTCCAGAAGGAGTGCAT	423	20	59.8	50	299	AP004813	84.88	410	1.3e-38	324.1	2	6	ACGCGACATCACAGATCACCACCCTCCCCCTCCCCATCCCCATCCCCTCGACCTCCAGATCCCGAGCCCATGGCGACCGCCTTCGACTCCCCGACCTCCTCCCCGGCGGCCGCGCCCTTCCACGACGACCCCTTCCTCAGCTTCGCCGACTCCCCCACCCCCGCCGCGGCCGACGCCCACGTCTCCGGCGACGCCTTCCCGGCCTCCCCCGACCCCTACGCCTTCCGCCACGACTCCGCCGCCGCGCACCCCTTCGGCATGCCCGACTCCAACGGCAACGGCCACGCCATGCACCACGACGCCGACGACGACGGCCTCTTCACCGACCCCGGCCCCGTCCTCCCCGACCCCGCCCAGATGGGGGCCGACGAGGGCTTCCTCCTCCGCGAGTGGCGCCGT…
TC84040	100	trinucleotide	CCG	105	18	CAGGAAGGAACCCTAGAGCC	12	20	60.2	60	GGCTTCCTTCTCGAACCTCT	304	20	59.95	55	293	AC090484	93.15	920	0	1317.2	2	3	GATCAGGCGGCCAGGAAGGAACCCTAGAGCCCTCCGCTGCCAGTATAAATAGGGGAGCCATTCCGCTCGCCCGAACCCTCCTCAGTCCCCTTTCTTCCCCCCGACCGCCGCCGCCGCCGCCGCCTCCTCCTCTCGGTTCCCTCTCCTTCCTTCGAGAGCTTCAGCCATGGGTAAGGAGAAGACTCACATCAACATCGTGGTCATTGGCCACGTCGACTCTGGCAAGTCGACGACCACTGGCCACCTGATCTATAAGCTTGGAGGCATTGACAAGCGTGTGATCGAGAGGTTCGAGAAGGAAGCCGCTGAAATGAACAAGAGGTCTTTCAAGTACGCCTGGGTGCTTGACAAGCTCAAGGCCGAGCGTGAGAGGGGTATCACCATCGATATTGCCCTCTG…
TC84054	96	dinucleotide	AG	1287	28	AACAAGGTTTTGATCCGGTG	1248	20	59.83	45	CACACACACACAACAGACGC	1415	20	59.81	55	168	AL606448	90.56	996	9e-145	1228.1	6	4	CGCACCCACATCCGCACCCACCTCCGCATCACCCGCACCCGCACCATCACATGCCGCAGCCGCGGTGGGTCGTCCTCCCCTACCCGCCGCCGTCCATGGTGGCCGCCCCGCCCCCGCCGCCGCCGCAGTTCGCCAAGCACTACGCGCCGGGGCCGCCGCCTCCCCCTGCCGCGGCCGGGCGACGCACGCCGACCCCACCCGCGGCCGGATCCGGCGGGAACGGCTGCGAGGAGAATAAGACGATCTGGGTCGGCGACCTCCAGTACTGGATGGACGAGAACTACCTCCATAACTGCTTCGGCCCCAGCGGCGAGGTGGTAACAATAAAAGTTATCCGCAATAGGCAAACTGGACAATCAGAGGGATATGGTTTTGTAGAGTTCTTTTCCCATGCATCAG…
TC84054	100	dinucleotide	AC	1404	34	AACAAGGTTTTGATCCGGTG	1248	20	59.83	45	CTCCGACCGTGTCTACAAGC	1482	20	60.85	60	235	AL606448	90.56	996	9e-145	1228.1	6	4	CGCACCCACATCCGCACCCACCTCCGCATCACCCGCACCCGCACCATCACATGCCGCAGCCGCGGTGGGTCGTCCTCCCCTACCCGCCGCCGTCCATGGTGGCCGCCCCGCCCCCGCCGCCGCCGCAGTTCGCCAAGCACTACGCGCCGGGGCCGCCGCCTCCCCCTGCCGCGGCCGGGCGACGCACGCCGACCCCACCCGCGGCCGGATCCGGCGGGAACGGCTGCGAGGAGAATAAGACGATCTGGGTCGGCGACCTCCAGTACTGGATGGACGAGAACTACCTCCATAACTGCTTCGGCCCCAGCGGCGAGGTGGTAACAATAAAAGTTATCCGCAATAGGCAAACTGGACAATCAGAGGGATATGGTTTTGTAGAGTTCTTTTCCCATGCATCAG…
TC84220	100	dinucleotide	AG	642	64	ACATGGCTGACGATCCTCTT	587	20	59.68	50	GGTCGCTGACGATCCTCTT	755	19	60.36	57.8	169	AC108500	96.38	635	1e-152	1077.4	2	5	GAGATCAATCTCACACGAACTTTCACAAGAAAATAGAAGAGGGGAACACAGCATTTGCACATAATTCACGACAAGGGATGCGGGTTTCAGTTCGAACTCTGGATGCAAACATCTTCATTACAGTACATAATTTCATGATCCAGCTAAACAGACAGAGGAAATGGGAAACAAGGCGGTTTCCATCTGAGATTTCTTGAGCGCAACACTACTAGGAACGGGCGGACTAACACAGCGGAATCTGCAGGCGGCGACGAGGACTGACGACCATCTGGCGCGGCCTAGCCGCCGAAGCCGTAGAGGGTGCGGCCCTGGCGCTTGAGCGCGTAGACGACGTCCATGGCGGTGACGGTCTTGCGGCGGGCGTGCTCCGTGTAGGTGACGGCGTCACGGATGACGTTC…
TC84225	93	tetranucleotide	AACC	326	16	TCGACTGCGACCACTACATC	195	20	59.86	55	TGATGAGCGAATGTGGGAT	373	19	60.02	47.3	179	AC108500	95.65	322	5e-148	527.8	1	5	CCGCCGGCAGACGGGCCCGCCGGCGAGTGCTGACAACCCACTGGACTTCAGCGGCGTGGATGTGCGTCTCCCCATGCTGGTGTACGTGTCCCGTGAGAAGCGCCCCGGACACGACCACCAGAAGAAGGCCGGCGCCATGAACGCGCTCACCCGCGCCTCCGCGCTGCTCTCCAACTCCCCCTTCATCCTCAACCTCGACTGCGACCACTACATCAACAACTCCCAGGCCCTCCGCGCCGGCATCTGCTTCATGGTGGGACGCGACAGCGACACCGTCGCCTTCGTCCAGTTCCCGCAGCGCTTCGAGGGCGTCGACCCCACCGACACCAACCACCAACCACCACCGCTCCTCCAATCCCACATTCGCTCATCAGCAGCTCGAAGCGGATCGTCGGCGAC…
TC84380	100	tetranucleotide	AGAT	769	16	GCCATGGGTGAAGAACAGAT	553	20	59.93	50	ACCCGGATTTTAATTCCACC	842	20	59.88	45	290	AP003874	90.55	328	1.2e-31	406.38	4	7	CGGCACGAGGTGAGGCGTACCAAGAACCCTAGCCTCCGGATCCATCCATCCGCCCCTCGCTGCCGCTGCGTCTCGTCTCCACCACCCCACTTGCCCCCGGACTCAGGAGGATCGTCGGAGATGTCGGACACCGATGAGCACCACTTCGAGTCCAAGGCCGACTCCGGCGCCTCCAAGACCTACCCGCAGCAGGCCGGCGCCATCCGCAAGGGTGGACACATCGTCATCAAGGCCCGTCCCTGCAAGGTTGTTGAGGTCTCCACCTCCAAGACTGGGAAGCATGGTCACGCAAAGTGTCACTTTGTTGCCATTGACATCTTTAATGGAAAGAAGCTTGAGGATATCGTTCCTTCATCCCACAACTGTGACGTCCCCCATGTTGACCGCCAAGATTATCAG…
TC84386	100	tetranucleotide	AGAT	803	16	AATCGGTGGTGGCAAGTAAG	622	20	59.99	50	AGTTCCACCCACCAACTCAG	868	20	60	55	247	AP003874	90.61	330	8.1e-33	410.38	4	7	GCCTCGCTGCCGCTGCATCTCGTCTCCACCACCCCACTTGCCCCCGGACCCAGGAGGATCGTCGGAGATGTCGGACACCGATGAGCACCACTTCGAGTCCAAGGCCGACTCCGGCGCCTCCAAGACCTACCCTCAGCAGGCCGGCGCCATCCGCAAGGGTGGACACATCGTCATCAAGGCCCGTCCCTGCAAGGTTGTTGAGGTCTCCACCTCCAAGACTGGGAAGCATGGTCACGCAAAGTGTCACTTTGTTGCCATTGACATCTTTAATGGAAAGAAGCTTGAGGATATCGTTCCTTCATCCCACAACTGTGACGTAAGCTACACCGAGATGCTTCATTTTGTTAGTTTCTTTTCGTTCAGTAGATCTTATTTAGCCTTCTCTGTTGTGTTATTTGT…
TC84390	100	tetranucleotide	AGAT	721	16	AATCGGTGGTGGCAAGTAAG	540	20	59.99	50	TCAGTTCCAATTCCAAAGGG	768	20	59.9	45	229	AP003874	90.55	328	1.4e-31	406.38	4	7	ACATCATCGCCCCTCGCTGCCGCTGCATCTCGTCTCCACAACCCACTGCCCCCGGACCAAGAGGTCTCGGAGATGTCGGACACCGATGAGCACCACTTCGAGTCCAAGGCCGACTCCGGCGCCTCCAAGACCTACCCGCAGCAGGCCGGCGCCATCCGCAAGGGTGGACACATCGTCATCAAGGCCCGTCCCTGCAAGGTTGTTGAGGTCTCCACCTCCAAGACTGGGAAGCATGGTCACGCAAAGTGTCACTTTGTTGCCATTGACATCTTTAATGGAAAGAAGCTTGAGGATATCGTTCCTTCATCCCACAACTGTGACGTCCCCCATGTTGACCGCCAAGATTATCAGCTGATTGACATAACTGATGATGGATATGTCAGCCTTCTAACTGAGAGT…
TC84397	100	tetranucleotide	AGAT	708	16	AATCGGTGGTGGCAAGTAAG	527	20	59.99	50	GGATGAGCAACCGGAATCTA	787	20	60.03	50	261	AP004275	88.28	256	5.2e-46	270.57	2	7	GCGCCCCTCCGTCCCTCCTCGCGCGTCGTGATCCATCCAGCCCAGGTGATNAGGTCGCCATGTCGGACTCCGAGGACCACCACTTCGAGTCCAAGGCGGACGCGGGGGCGTCCAAGACCTACCCTATGCAGGCCGGCGCCATCCGGAAGGGCGGCTTCCTCGTCATCAAGAACCGCCCCTGCAAGGTGGTGGAGGTTTCTACCTCGAAGACTGGAAAGCATGGTCATGCTAAATGCCACTTTGTTGCCTTAGATATATTCAATGGTAAAAAGCTTGAGGACATTGTTCCTTCATCCCACAACTGTGATGTGCCACATGTTGACCGCCAAGATTATCAGCTGATTGACATAACTGATGATGGATATGTCAGCCTTCTCACTGAGAGTGGTAACACTAAGG…
TC84465	96	trinucleotide	AAC	187	30	TACCATATTCGCAGCCACAA	83	20	60.09	45	TCCATGCGCTATGTTGTGTT	294	20	60.14	45	212								CCNCAACANCCATATCCNCAGCCGCAACCTTTTCCATCACANCANCCATATCTGCAGCTGCAACCATTTCCGCAGCCGCAACTACCATATTCGCAGCCACAACCATTTCGACCACAACAACCATATCCACAACCGCAACCACAATATTCGCAACCACAACATCCAATTTCACAGCAGCAGCAGCAGCAACAACAACAACAACAACAAGAACAACAAATACTTCAACAAATTTTGCAACAACAACTGATTCCATGCATGGATGTTGTATTGCAGCAACACAACATAGCGCATGGAAGATCACAAGTTTTGCAACAAAGTACTTACCAGCTGTTGCAAGAATTGTGTTGTCAGCACCTATGGCAGATCCCTGAGCAGTCGCAGTGCCAGGCCATCCACAAT…
TC84465	95	trinucleotide	AAC	424	24	ACACAACATAGCGCATGGAA	276	20	60.14	45	CCTGTGGGTTTTGCTGAGAT	535	20	60.11	50	260								CCNCAACANCCATATCCNCAGCCGCAACCTTTTCCATCACANCANCCATATCTGCAGCTGCAACCATTTCCGCAGCCGCAACTACCATATTCGCAGCCACAACCATTTCGACCACAACAACCATATCCACAACCGCAACCACAATATTCGCAACCACAACATCCAATTTCACAGCAGCAGCAGCAGCAACAACAACAACAACAACAAGAACAACAAATACTTCAACAAATTTTGCAACAACAACTGATTCCATGCATGGATGTTGTATTGCAGCAACACAACATAGCGCATGGAAGATCACAAGTTTTGCAACAAAGTACTTACCAGCTGTTGCAAGAATTGTGTTGTCAGCACCTATGGCAGATCCCTGAGCAGTCGCAGTGCCAGGCCATCCACAAT…
TC84468	100	trinucleotide	AGC	153	27	CTACCATATTCGCAGCCACA	63	20	59.71	50	CCTTGCGCTATGTTGTGTTG	301	20	60.31	50	239								CAGCCGCAACCATTTCCTCACAACAACCATATCTGCAGCTGCAACCATTTCCGCAGCCGCAACTACCATATTCGCAGCCACAACCATTTCAACCACAACAACCATATCCACAACCGCAACCACAGTATTCGCAACCACAACAACCAATTTCACAGCAGCAGCAGCAGCAGCAGCAGCAGCAACAACAACAACAACAACAACAACAACAACAACAACCACAACAAATCCTTCAACAAATTTTGCAACAACAACTGATTCCATGCATGGATGTTGTATTGCAGCAACACAACATAGCGCAAGGAAGATCACAAGTTTTGCAACAAAGTACTTACCAGCTGTTGCAAGAATTGTGTTGTCAGCACCTATGGCAGATCCCTGAGCAGTCGCAGTGCCAGGCCA…
TC84468	97	trinucleotide	AAC	180	45	CTACCATATTCGCAGCCACA	63	20	59.71	50	CCTTGCGCTATGTTGTGTTG	301	20	60.31	50	239								CAGCCGCAACCATTTCCTCACAACAACCATATCTGCAGCTGCAACCATTTCCGCAGCCGCAACTACCATATTCGCAGCCACAACCATTTCAACCACAACAACCATATCCACAACCGCAACCACAGTATTCGCAACCACAACAACCAATTTCACAGCAGCAGCAGCAGCAGCAGCAGCAGCAACAACAACAACAACAACAACAACAACAACAACAACCACAACAAATCCTTCAACAAATTTTGCAACAACAACTGATTCCATGCATGGATGTTGTATTGCAGCAACACAACATAGCGCAAGGAAGATCACAAGTTTTGCAACAAAGTACTTACCAGCTGTTGCAAGAATTGTGTTGTCAGCACCTATGGCAGATCCCTGAGCAGTCGCAGTGCCAGGCCA…
TC84468	97	trinucleotide	AAC	432	39	GCGCAAGGAAGATCACAAGT	294	20	60.4	50	CCTGTGGGTTTTGCTGAGAT	558	20	60.11	50	265								CAGCCGCAACCATTTCCTCACAACAACCATATCTGCAGCTGCAACCATTTCCGCAGCCGCAACTACCATATTCGCAGCCACAACCATTTCAACCACAACAACCATATCCACAACCGCAACCACAGTATTCGCAACCACAACAACCAATTTCACAGCAGCAGCAGCAGCAGCAGCAGCAGCAACAACAACAACAACAACAACAACAACAACAACAACCACAACAAATCCTTCAACAAATTTTGCAACAACAACTGATTCCATGCATGGATGTTGTATTGCAGCAACACAACATAGCGCAAGGAAGATCACAAGTTTTGCAACAAAGTACTTACCAGCTGTTGCAAGAATTGTGTTGTCAGCACCTATGGCAGATCCCTGAGCAGTCGCAGTGCCAGGCCA…
TC84527	100	trinucleotide	AGC	91	18	AGCACACCAGAGCACCTCTC	65	20	60.61	60	CTTCTTCCCCTTCTTCTCGC	228	20	60.45	55	164	chr1_ctg1	94.85	291	3e-127	458.4	1	1	GAGAGAGAGAGAGAGAGAGAGAGAGAGAGAGAGAGAGACCCCACCTTCGAGCGAAGCCGCGCACAGCACACCAGAGCACCTCTCCCCGTTGCAGCAGCAGCAGCAGCATCCATGGCGCCCAAGGCTGCCGAGAAGAAGCCGGTGGAGAAGACCCCCGCGGGCAAGAAGCCCAAGGCGGAGAAGAAGGTGCCGGCGTCCAAGGAGGGCGGCGAGAAGAAGGGGAAGAAGAAGTCCAAGAAGAGCGTAGAGACGTACAAGATCTACATCTTCAAGGTGCTGAAGCAGGTGCACCCGGACATCGGGATCTCCTCCAAGGCCATGTCCATCATGAACTCCTTCATCAACGACATCTTCGAGAAGCTCGCCGGCGAGTCCACCAAGCTGGCGCGGTACAACAAG…
TC84566	100	trinucleotide	AAC	79	18	CAGCAACCATTACCACCACA	29	20	60.42	50	TAGCTGCTGCAAAATGGATG	263	20	59.97	45	235								CATCCCTGGTTTGGAGAGACCATGGCAGCAGCAACCATTACCACCACAACAGACATTTCCACAACAACCACTATTTTCACAACAACAACAACAACAACTATTTCCTCAACAACTAGTTCTACCGCAACAACCACCATTTTCACAGCAACAACAACCAGTTTTACCTCCACAACAATCACCTTTTCCACAACAACAACAAGGGGCACCAACAGCTGGTGCAACAACAAATCCCTGTTGTTCAGCCATCCATTTTGCAGCAGCTAAACCCATGCAAGCTATTCCTCCAGCAGCAGTGCAGCCCTGTGGCAATGCCACAACGTCTTGCTAGGGCGCAAATGTTGCAGCAGGAGCAGTTGCCATGTGATGCAACAACAATGTTGCCAGCAGTTGCCGCAAATC…
TC84712	94	trinucleotide	AAC	389	18	AACAACAGATGAACCCCTGC	192	20	59.97	50	GCTGGTTGTTGAGGTTGGAT	478	20	59.97	50	287								CAAGCATCAAATCCAAGTAAGTATTAGTTAACGCAAATCCACCATGAAGACCTTACTCATCCTAACAATCCTTGCGATGGCAACAACCATCGCCACCGCCAATATGCAAGTCGACCCCAGCGGCCAAGTACAATGGCCACAACAACAATCATTCCCCCAACAACAACAACCGGCGATTCAGTCATTTCTACAACAACAGATGAACCCCTGCAAGAATTTCCTCTTGCAGCAATGCAACCATGTGTCATTGGTGTCATCTCTCGTGTCAATAATTTTGCCACGAAGTGATTGCCAGGTGATGCAGCAACAATGTTGCCAACAACTAGCACAAATTCCTCAACAGCTCCAGTGCGCAGCCATCCACAGTGTCGCGCATTCCATCATCATGCAACAAGAACA…
TC84869	100	tetranucleotide	ACAG	944	16	CCTAGTTGTTGGGCAATCGT	754	20	59.99	50	ATTGACAAGGGGGAAAGACC	1042	20	60.16	50	289	AP004184	87.22	352	1.1e-41	341.9	2	2	GGNCTGCAGGGAATTCGGCACGAGCCGAATTCCTCGCGATTCCTCTCCCCTCGCCTCCTCGTCCTCCCCCTCCTAGGGGATCGCCGGAGAGGAATCGCGACGAGGGCTTCCTCCTATCAGTTAAATCAAAGCCATGGAGCACAAGGAGACCGGCTGCCAGTCTCGGGAGGGCCCCATCCTTTGCGTCAATAACTGCGGCTTCTTCGGCAGTGCGGCGACCATGAACATGTGCTCCAAGTGCCACAAGGAGATGGCGATGAAGCAGGAGCAGGCCAAGCTGGCCGCCTCCTCTTTCGACAGCATCGTCAACGGTGGCGATGCCGCGAAAGAACATCTTGCTGCTGGCAGCACGGCGGTGGCAGTTGCTCACGTTGAGGCGAAGACGCTTATTACCGCACA…
TC84872	100	trinucleotide	CCG	70	24	CTCCTCGCGATTCCCAAT	28	18	61.11	55.5	CGATGCTATCGAAGGAGGAG	293	20	59.93	55	266	AP004184	88.58	578	2.2e-67	590.22	3	2	TCGGCACGAGGCCCCAATCGAGCCGAGCTCCTCGCGATTCCCAATCCCCGCACGCCTCCTCCTCCGGCCCCGCCGCCGCCGCCGCCGCCGCCGCCTCGCCACAGGCTTAGAGTTATTCAAGATGGAACACAAGGAGGCGGGTTGCCAGCAGCCGGAGGGCCCAATCCTATGCGTTAATAACTGTGGCTTCTTTGGCAGCGCCGCGACCATGAACATGTGCTCCAAGTGCCACAAGGAGATGGTCATGAAGGAGGAGCAGGCCAAGCTGGCTGCCTCCTCCTTCGATAGCATCGTCAACGGTGGCGATGGTGGGAAAGCACCTGTTGTTGCGGCTGTTGCTGCGAGCGCGGAGGTGGCGGTTGCTCAAGTTGACGTGAAGGCGCTCGTTGTGCAGCCTGC…
TC85050	100	trinucleotide	AAC	1396	18	ATGCAACAACAATCCCAACA	1255	20	59.82	40	TAGGCTGATCCACCGGTATC	1510	20	59.91	55	256	AP001129	90.37	540	5.4e-51	636.92	5	6	CACCGTCGTCTCGTCTGGTCTCCACCAAACCAAAGCAGAGGAATCGCGGTGGAAGGATGACGACGGCGCGCGCGGCCGACGTGGTGCGCCGGCCAAGGGCGGGAACGAGCAGGGGGGCACGCGCATCTTCGGGCCCTCCGGGGAAGTACTCCTCCCGCGACCTCGCCGCCCACACCTCCCTCAAGCCCAGAAAGGAGGGTCAGCAAACTCAAGAGGAGGTACAGAAGAGGAATCTCAGGGACGAACTTGAGGAGCGTGAACGCAAGCACTTCTCATCCAAGGATAAGTCATATGTTGATGAGAGGGACCGGCGAAAAAGTTCGAGCCTGCTCTTAGAAGGTTCAAAACGGGATGAGGATAAGATAGTTCCACGTGAAATTGATGCAGACGACTCTGACG…
TC85142	100	trinucleotide	AGG	114	24	CCAGTAAACTACTGCCACCCA	17	21	60.03	52.3	TCGTAGCTCTTGCCGTACCT	276	20	60.03	55	260	AP005419	91.84	331	9.6e-45	443.6	3	9	TGCCCGCCTGCCCAACCCAGTAAACTACTGCCACCCATCCGCCGGCGAAATGGCCCACGCCCGCATCCTCCTCCTGGCGCTCGCCGCCCTGGCCACGGCCACCGTCGCCGTCGCCTCCTCCTCCTCCTCCTCCTCCTTCGCCGTCTCCAACCCGATCCGGCCCGTCACCGAGCGCGCCGCTTCGACGCTCGAGTCCACCGTCCTCGCCGCGCTCGGCCGCACCCGCCACGCCCTCCGCTTCGCGCGCTTCGCCGTCAGGTACGGCAAGAGCTACGAGAGCGCGGCGGAGGTGCGGAGGCGGTTCCGGATCTTCTCCGAGAGCCTCGAGGAGGTGCGCTCCACCAACCGGAAGGGCCTATCCTACCGCCTCGGCATCAACCGCTTCTCGGACATGAGCTG…
TC85153	100	trinucleotide	AGG	95	27	ATCCTCCTCCTGGCGCTC	46	18	62.85	66.6	TCGTAGCTCTTGCCGTACCT	260	20	60.03	55	215	AP005419	88.99	218	7.4e-29	242.8	2	9	GTAAACTACTGCCACCCATCCGCCGGCGAAATGGCCCACGCCCGCATCCTCCTCCTGGCGCTCGCCGCCCTGGCCACGGCCACCGTCGCCGTCGCCTCCTCCTCCTCCTCCTCCTCCTCCTTCGCCGTCTCCAACCCTATCCGGCCCGTCACCGAGCGCGCGGCTTCGACGCTCGAGTCCACCGTCCTCGCCGCGCTCGGCCGCACCCGCCACGCCCTCCGCTTCGCGCGCTTCGCCGTCAGGTACGGCAAGAGCTACGAGAGCGCGGCGGAGGTGCGGAGGCGGTTCCGGATCTTCTCCGAGAGCCTCGAGGAGGTGCGCTCCACCAACCGGAAGGGCCTATCCTACCGCCTCGGCATCAACCGCTTCTCGGACATGAGCTGGGAGGATTCAAGCGAC…
TC85283	100	trinucleotide	CCG	89	24	CACCCACCTACCAACCACC	26	19	61.09	63.1	ATTGTGTTGGCCACCTTCTC	287	20	59.97	50	262	AP004766	87.5	352	1.4e-88	329.6	1	2	TTTCCCCTCCCTCCTCCTGACCACCCACCCACCTACCAACCACCGAGGCGGCCGATCTCCCCTCCCCACCCGCGCCGCGCCACCGCCACCGCCGCCGCCGCCGCCGCCGCCGGCAGCCGTTCGTCTCGAGATTGACCTTTGGTGACTGTTAGAAACCACAGGCGGTGAAGATGGCGCAGCCTGCTGAGCTTTCCCGTGAGGAGAATGTGTACATGGCTAAGCTTGCAAAGCAAGCTGAGAGGTACGANAGAGATGGTCGAGTTCATGGAGAAGGTGGCCAACACAATTGACTCTGAGGAGCTCACCGTCGAGGAGCGCAACCTTCTATCAGTTGCTTACAAGAATGTTATTGGTGCCCGCCGTGCCTCGTGGCGCATCATTTCCTCCATCGAGCANAAG…
TC85288	100	trinucleotide	AAC	312	33	GCAGCAACAACAACCAGTTC	270	20	59.34	50	GGGATGTTTGAACAACAGGG	516	20	60.21	50	247								AAGACCTTCCTCATCTTTGCTCTCCTTGCCATTGCGGCGACAAGTGCCATTGCACAAATGGAGACTAGCCGCGTCCCTGGTTTGGAGAAACCATGGCAGCAACAACCATTACCACCACAACAACAACCACCATGTTCACAGCAACAACAACCATTTCCACAGCAACAACAACCAATTATTATACTGCAACAATCACCATTTTCGCAGCAACAACAACCAGTTCTGCCGCAACAGCAACCAGTTATTATACTGCAACAACCACCATTTTCGCAGCAACAACAACCAGTTCTACCACAACAACCACCATTTTCACAACAACAACAACAACAACAACAACAACAACAACCACCATTTTCGCAGCAACAACAACCAAGTTCTACCACAACAACCACCATTTTC…
TC85291	100	trinucleotide	AAC	148	30	GCAGCAACAACAACCAGTTC	106	20	59.34	50	ACACCTTGCATGGGTTTAGC	377	20	60	50	272								GCAACAACAACNACCATTTTCACAACAACAACNACCATTTTCGCAGCAACAACAACAACCATTATCGCAGCAACCAGTTATTATACTGCAACAACCACCATTTTCGCAGCAACAACAACCAGTTCTACCACAACAACCACCATTTTCACAACAACAACAACAACAACAACAACAACAACCACCATTTTCGCAGCAACAACAACCAGTTCTACCACAACAACCACCATTTTCACAACAACAACAACCACCATTTTCGCAGCAGCAACAACCATCTTCACAACAACCACCTTTTCCACAACAACACCAACAGTTTCCACAACAACAAATCCCTGTTGTTCAACCATCCGTTTTGCAGCAGCTAAACCCATGCAAGGTGTTCCTCCAACAGCAGTGTAGCCA…
TC85293	100	trinucleotide	AAC	360	30	ACAACCTTTTCCACAGCACC	195	20	60.01	50	CTCCTGCAAAAATGGTGGTT	474	20	59.97	45	280								GGCACCAGATCAAAACCAAGCAATACTAGTTAACACCAATCCACCATGAAGACCTTCCTCATCTTTGCTCTCCTTGCCATTGCGGCGACAAGTGCCATTGCACAAATGGAGACTAGCCGCGTCCCTGGTTTGGAGAAACCATGGCAGCAACAACCATTACCACCACAACAACAACCACCATGTTCACAGCACCAACAACCTTTTCCACAGCACCACCAACCAATTTTTTTACGGAACAATCAACAATTTTCGAACGAACAACAACCAGTTCTGCCGCAACAGCAACCAGTTATTATACTGCAACAACCACCATTTTCGCAGCAACAACAACCAGTTCTACCACAACAACCACCATTTTCACAACAACAACAACAACAACAACAACAACAACCACCATTT…
TC85294	100	trinucleotide	AAC	306	21	GCAGCAACAACAACCAGTTC	236	20	59.34	50	ACACCTTGCATGGGTTTAGC	525	20	60	50	290								TTCGGCACGAGGGTTAACACCAATCCACCATGAAGACCTTCCTCATCTTTGCTCTCCTTGCCATTGCGGCGACAAGTGCCATTGCACAAATGGAGACTAGCCGCGTCCCTGGTTTGGAGAAACCATGGCAGCAACAACCATTACCACCACAACAACAACCACCATGTTCACAGCAACAACAACCATTTCCACAGCAACAACAACCAATTATTATACTGCAACAATCACCATTTTCGCAGCAACAACAACCAGTTCTGCCGCAACAGCAACCAGTTATTATACTGCAACAACCACCATTTTCGCAGCAACAACAACAACAACAACAACCACCATTTTCGCAGCAACAACAACCAGTTCTACCACAACAACCACCATTTTCACAACAACAACAACCACCAT…
TC85297	100	trinucleotide	AAC	248	60	TTCCATGCAGGGATGTTGTA	72	20	59.92	45	CCTGGCCTGATGGATATTGT	362	20	59.77	50	291								GCAGCAGCAGCAGCAGCAGCAGCANCANCANCANCAACAGATCCTTCANCAAATTTTGCANCAACAACTGATTCCATGCAGGGATGTTGTATTGCANCAACACAGCATAGCGCATGNAAGCTCACAAGTTTTGCAACAAAGTACTTACCAGCTGGTGCAACAATTGTGTTGTCAGCAGCTGTGGCAGATCCCCGAGCAGTCGCGGTGCCAAGCCATCCACAATGTTGTTCATGCTATTATTCTGCATCAACAACAACAACAACAACAACAACAACAACAACAACAACAACAACAACAACAACAACAACCGTTGAGCCAGGTCTGCTTCCAACAGTCTCAACAACAATATCCATCAGGCCAGGGCTCCTTCCAGCCATCTCAGCAAAACCCACAGGCCCA…
TC85299	95	trinucleotide	AAC	474	24	CACAACAACCAATTTCGCAG	380	20	60.14	45	CTGTTGGTGCTGTTGTTGCT	519	20	59.94	50	140								GCACGAGGGCATCATTTAAGCCAAGCAAGCAGTGGTCAATACAAATCCATCATGAAGACCATTCTCATCCTTGCCCTCCTTACTATCGTGGCGACCACCGCCACAACTGCAGTTAGAGTCCAAGTTCCACAATTGTAGCCACAAAATCCATCTCAGCAACAGCCACAAGAGCAAGTTCCATTGGTACAACAACAACAATTTCCAGGGCAGCAACAACCATTTCCACCACAACAGCCATATCCGCGGCCGCAACCATTTTCATCACAACAACCATATCTGCAGCTGCAACCATTTCCGCAGCCGCAACTACCATATCCGCAGCCGCAACCATTTCGACCACAACAACCATATCCACAACCGCAACCACAGTATTAGCAACCACAACAACCAATTTCGCAG…
TC85299	95	trinucleotide	AGC	517	21	CAGCCGCAACTACCATATCC	298	20	60.49	55	GCTGCTGCTGTTGTTGTTGT	571	20	60.1	50	274								GCACGAGGGCATCATTTAAGCCAAGCAAGCAGTGGTCAATACAAATCCATCATGAAGACCATTCTCATCCTTGCCCTCCTTACTATCGTGGCGACCACCGCCACAACTGCAGTTAGAGTCCAAGTTCCACAATTGTAGCCACAAAATCCATCTCAGCAACAGCCACAAGAGCAAGTTCCATTGGTACAACAACAACAATTTCCAGGGCAGCAACAACCATTTCCACCACAACAGCCATATCCGCGGCCGCAACCATTTTCATCACAACAACCATATCTGCAGCTGCAACCATTTCCGCAGCCGCAACTACCATATCCGCAGCCGCAACCATTTCGACCACAACAACCATATCCACAACCGCAACCACAGTATTAGCAACCACAACAACCAATTTCGCAG…
TC85300	100	trinucleotide	AGC	178	24	AGCCGCAACTATCATATCCG	81	20	60.08	50	TTCCATGCGCTATGTTGTGT	302	20	60.14	45	222								ATTTCCACCACAACAGCCATATCCGCAGCCGCAACCATTTCCATCACAACAACCATATCTGCAGCTGCAACCATTTCCACAGCCGCAACTATCATATCCGCAGCCGCAACCATTTCGACCACAACAACCATATCCACAGCCGCAACCACAGTATTCGCAACCACAACAACCAATTTCGCAGCAGCAGCAGCAGCAGCAGCAACAACAACAACAACAACAACAAATCCTACAACAAATTTTGCAACAACAACTGATTCCATGCAGGGATGTTGTATTGCAACAACACAACATAGCGCATGGAAGCTCACAAGTTTGGCAAGAAAGCACTAACCAGCGTGGGCAACAATGGTGTGGACAGCAGCGTGGGCATATCCCAGAGCAGTCGCGGCGCCAAGCCAT…
TC85300	100	trinucleotide	AAC	202	21	CACAACAACCAATTTCGCAG	162	20	60.14	45	CCACACTGTGTATGGCTTGG	410	20	60.02	55	249								ATTTCCACCACAACAGCCATATCCGCAGCCGCAACCATTTCCATCACAACAACCATATCTGCAGCTGCAACCATTTCCACAGCCGCAACTATCATATCCGCAGCCGCAACCATTTCGACCACAACAACCATATCCACAGCCGCAACCACAGTATTCGCAACCACAACAACCAATTTCGCAGCAGCAGCAGCAGCAGCAGCAACAACAACAACAACAACAACAAATCCTACAACAAATTTTGCAACAACAACTGATTCCATGCAGGGATGTTGTATTGCAACAACACAACATAGCGCATGGAAGCTCACAAGTTTGGCAAGAAAGCACTAACCAGCGTGGGCAACAATGGTGTGGACAGCAGCGTGGGCATATCCCAGAGCAGTCGCGGCGCCAAGCCAT…
TC85338	94	trinucleotide	AGC	457	18	TGGAGCTGGTTTTATCCCTG	322	20	60.06	50	ATTTTCAGGCCTCTGAGCAA	502	20	59.95	45	181	AL731889	87.25	447	2.7e-20	436.61	5	12	CGACCCACTCTTGGGAATGAAAGGAGCTGTCCAAAAGGCGGAAGAGCTTGCAGCAAAGACGCCCAACTCATACATCCTTCAGCAGTTCGAGAATCCTGCCAACCCAAAGATTCACTACGAGACAACTGGGCCTGAAATCTGGAAAGGCACAGGTGGAAAGATCGATGGCCTTGTTTCTGGCATCGGGACAGGTGGTACCATTACTGGAACTGGAAAGTACCTCAAAGAGCAAAACTCTAACATCAAGCTCTACGGTGTGGAGCCTACCGAGAGTGCTGTCTTAAATGGTGGAAAGCCTGGACCACACAAGATCCAAGGAATTGGAGCTGGTTTTATCCCTGGTGTCTTGGATGTTGACATCATTGATGAAACCATACAGGTTTCAAGTGATGAGTCTAT…
TC85339	94	trinucleotide	AGC	315	18	TGGCAAAGTCTCTTGCATTG	263	20	59.98	45	AGGGACGCCGAAGATTTATT	548	20	59.93	45	286	AL731889	89.93	149	8.3e-17	177.41	2	12	TCTNTTCAGGTCCTCAAACCGACTTTCTTTTGACNTCNCAGGGGTGCCCCNGAGAGNAACATACCTNACAATCAGCCANTGNTTCCGAGANTCCCTAGGTGTCAGACCCNTGTAGATCAGGGAGNGACCTCAGTGGGGNTGAGCTGTCCTCCCTCCCCNTTGCCGATTCGGCACNGAGTGGAGCTGGTTTTATCCCTTGGTGTCTTGGATGTTGACATCATTGATGAAACCATACAGGTTTCAAGTGATGAGTCTATTGAGATGGCAAAGTCTCTTGCATTGAAAGAAGGATTGCTGGTTGGGATCTCTTCTGGTGCTGCTGCAGCTGCTGCAATCAAGGTTGCTCAGAGGCCTGAAAATGCAGGGAAACTCTTTGTTGTTGTGTTCCCGAGCTTCGGA…
TC85342	94	trinucleotide	AGC	250	18	AGGTTGACCTCCGGATTCTT	72	20	59.93	50	ATTTTCAGGCCTCTGAGCAA	295	20	59.95	45	224								TNAAGNAGNGAAANGNGCCTTTTTGATNGGACGTGTCCTTATGACTGAATCCTAAGGCAATTTACTCAGTTAGGTTGACCTCCGGATTCTTCTTAATGTGAAGCTTGGCCACNCAGACCCAGGATTGAGTTGTTTATCCTTGTGCTTGGTGTTGCATCATTGATGAACCTTACAGTTTAAGTGATGAGTCTATTGAGATGCAAAGTCTCTTTGCATTGAAAGAAGGATTGCTGGTTGGATCTCTTCTGGTGCTGCTGCAGCTGCTGCAATCAAGGTTGCTCAGAGGCCTGAAAATGCAGGGAAACTCTTTGTTGTTGTGTTCCCGAGCTTCGGAGAGCGCTACCTTTCGTCGGTGCTCTTCCACTCCATCAAGAAGGAGGCCGAGAGCATGGTGGTCGA…
TC85343	94	trinucleotide	AGC	281	18	TGGCAAAGTCTCTTGCATTG	229	20	59.98	45	CATTTTCAGGCCTCTTGAGC	328	20	59.95	50	100	AL731889	90.51	137	7.8e-17	169.48	2	12	CTGGCATCGGGACAGGTGGTACCATTACTGGAACTGGAAAGTACCTCAAAGAGCAAAACTCTAACATCAAGCTCTACGGTGTGGAGCCTACCGAGAGTGCTGTCTTAAATGGTGGAAAGCCTGGACCACACAAGATCCAAGGAATTGGAGCTGGTTTTATCCCTGGTGTCTTGGATGTTGACATCATTGATGAAACCATACAGGTTTCAAGTGATGAGTCTATTGAGATGGCAAAGTCTCTTGCATTGAAAGAAGGATTGCTGGTTGGGATCTCTTCTGGTGCTGCTGCAGCTGCTGCAATCAAGGTTGCTCAAGAGGCCTGAAAATGCAGGGAAACTCTTTGTTGTTGTGTTCCCGAGCTTCGGAGAGCGCTACCTTTCCGTCGGTGCTCTTCCACTC…
TC85408	100	dinucleotide	AG	355	18	AGACGATCGGTTTTGACGAG	314	20	60.25	50	AACACTGTATGGGCGTCTCC	597	20	59.99	55	284	AP004753	86.75	430	3.2e-36	401.93	3	2	GTCAGATTGTATATGTCGAACAGGTCACTCCACCTTGGAAATGTCATGCTCATTCTTGTAGTGAGGTTGCGCACTATAGCTCCAGGGTAGAGCATGGCCTTCACAACAGATGGTGGGAATATCTCATTTGAGACCAACTGTGAAGATGTAATTTGAATAGGTGTAGTGCATGTGCCTGCTCTACAAGGGACCCTGAAGAGCGGGATCTGGAGGANCCTGAGCAGGAAGTAGACGCGGGAGGCGTAGAAGGATATCCGGCAGCTCGTCCACCCGCCTCCACCCACCCTCCGCCGCTGAACCTGGGGAGCCGCCGAGACGATCGGTTTTGACGAGCTCGCCCTGGCCTCTGCCGCCCTCTCTCTCTCTCTCTCTCCCTCGTGCCGAATTCGGCACGAGGCT…
TC85411	100	dinucleotide	AG	365	20	TGCTCGAAAGAAACAGAGGG	121	20	60.5	50	TTACTTTTCTTCTTCGCCGC	415	20	59.6	45	295	AC099404	90.13	395	8.7e-61	475.24	3	9	ATCGGAGGTGATGGGCTGGGGATGCACTCGGCCTCAGCGCTGGGCTGAAAGCGCGCTGGGACTTGGCAGCTGGATCTCACGACAAGAAGTCAACGCGGCGGGGTTGTGGCGATCTCTCTCTGCTCGAAAGAAACAGAGGGGCAGCGCGGCGTGAAACAGAGGCGCAGGGAACTAAGGGGCGCGGCTCCAAGCGCAGGACGGCGGTGGAAGAGACCGGGACGGCATGGGGCGACGAGGAGGAGGCCGCGGGTGAGGGAGGCGCTCGGCAGGAGGCGAGGCAGGCAGCGGTGACGGGGACGCCAAGCTTCGAAGTGCGCGGCCATGGCGTGGTGCTTCTGCGCCTCGTGCCGAATTCGGCACGAGGGAGAGAGAGAGAGAGAGAGAACCGCAGGCCGGCGG…
TC85414	100	tetranucleotide	AGCC	55	20	CTCCTCGCCAGTCAATCAAC	32	20	60.8	55	TAGAGGGAGAGGGAGAGGGA	175	20	60.28	60	144								GCACGAGGGAGAGACCACCCCTACCGCGCCTCTCCTCGCCAGTCAATCAACCATCCAGCCAGCCAGCCAGCCAGCCAACCAATCACCCCCATCTCCCCCTCCCCCCTCGGAACTCCGTCTCGCGTGGATTAATGGATCTCCGCCCCGCCCCGCTCTCCCTCTCCCTCTCCCTCTAGCTGCTGCCGCTGCTTGCTAGTCCTCCCCGCCCCGCCCCGCCCGATTCGGAGCCGCGCGGACGGAGAGGAGGGGGGATGGGGCTCCGCAGGAGAGGGCCGCCGCTGCTGATGCTTCTCGGCCTGGCGGCCACGGCCTTGGCCGCCTCCGCCTCCGCCTCCGAGGGCGACGCCGATCCGCTCTACAGAGCTTGCTTCGAAGAATGTCAAAGGACTGGCACCCTGA…
TC85468	100	tetranucleotide	ACTC	118	20	GCAGCTTCTTCGTCTGCTTT	50	20	59.9	50	GTGTGGGAGTAAGCGAGGTG	327	20	60.71	60	278	AL928756	85.62	591	8.6e-55	495.59	4	12	AAGAAGAAGCACCAGCAGCTTCTCTTGATGCTACCTTGATCCATCAGCAGCAGCTTCTTCGTCTGCTTTTTGGGGAGATTATTAGGAGTAGGAGTAGGATTACTAGTTATTATTACTAGTGAGTGAGTGAGTGAGTGATCGAGCGAGGATGTTGGCGGTGTTCAGCGGCGGTGTGGTGGAGGTGCCGGCGGAGCTGGTGGCGGCGGGAAGCCGGACGCCGTCGCCCAAGACCAGGGCGTCCGAGCTCGTCGGCCGGTTCCTGGGTGCCTCCGAGCCGGCCGTCTCCGTGCAGCTCGGCGACCTCGGCCACCTCGCTTACTCCCACACCAACCAGGCACTCCTCCGCCCAAGGTCGTTCGCGGCGAAAGACGAGGTGTTCTGCCTGTTCGAGGGTGTGCT…
TC85503	94	trinucleotide	AGC	1202	18	TCAAGATCCCTGTTGGGAAG	1021	20	60.04	50	GCCTTGTCCATATCCAGCAT	1250	20	59.92	50	230	AL606669	88.49	947	7e-121	1004.1	6	4	CTCTCTCCCGTCCCTCTCCCCTCCCCCTCTCTCCTCCCTAGGGTTCGGGTCTCTCCTCCCCCGTCGCCATGATGCAGCCACCGCCGCCGTCGCAGCCGCAGCCGGGCATGGGCGCCCCCATGCCGCCGCAGGGCGCCGGAGGGCAGCCGCCGCACTGGGGCGCGATCCCGCCGCCGATGCCCCACTACGCGCAGCCGCCCCCGCAGCAGCAGCCGCCGCCGCAGGCCATGTGGGGCCAGCCGCCGCCCCAGGCCGCGCCCTACGGCCAGGTGCCCGCCCCGCAGCAGTACTACGCCGCGCCGCAGGCCCCCGCCGCCCCCGCCGCCTCGGACGAGGTCAGGACGCTCTGGATCGGGGACCTCCAGTACTGGATGGACGAGAACTACATCTACAGCTGCT…
TC85561	93	tetranucleotide	AAAG	888	16	ACCAAAGGGACGAAGCAGTA	720	20	59.73	50	TTGCTTGCTCCAGAGTGAGA	962	20	59.85	50	243	AC091811	89.68	862	0	994.2	2	3	GAGAACCCCTACGCTGACCCTGCCATGATGGAGCAGCTAGGAAAGCAGGAGCACAGAGATCTGGCGAGTGGAGGCGGCGAGGAAGTCGCTGGTGCTCCTCAAGAACGGCAAGACGCGCGAGCGACGCGCCGCTGCTGCCGCTGCCCAAGAAGGCGCCCAAGATCCTGGTCGCCGGGAGCCACGCCGACAACCTGGGCTACCAGTGCGGGGGGTGGACCATCGAGTGGCAGGGCGACACGGGCCGCACCACCGTGGGCACCACCATCCTGGACGCCGTGAAGGCCGCCGTGGACCCGTCGACGGTCGTGGTGTTCGCGGAGAACCCCGACGCGGAGTTCGTCAAGGGCGGCGGCTTCTCCTACGCGATCGTGGCGGTGGGCGAGCACCCGTACACGGAGA…
TC85625	95	pentanucleotide	ACACC	898	20	TGCACTGCATCCTGAGATTC	848	20	59.95	50	CCTTGTCTACAGGGATCACGA	948	21	60.11	52.3	101	AC084884	87.41	278	9.1e-39	266.6	2	10	CCACGCGTCCGACCATTCATCCATCAGCCACTTCACACCAGCAAGTGGCAGTAGTGCGATCCACACAAGTTTAGGCATGGCGACTCCGAGAGCACTCGCCCTCTGCGTCCTGCTGGCGATGGCCGTCGCCAACACCGAGGCGGCGTCAGTCGTCGTCGGCCTGGCCAAGTGCGCCGACTGCACCAGGAAGAACATGCAGACCGAGGAAGCCTTCAAGGCTGTGCAGGTGGCGATCAAGTGCAAGAACAGCGCCGGCGAGTACGAGAGCAAGGCGGTGGGCGGCCTCGACGGCACCGGCGCCTTCAGCGTGCCCCTGGCTGCCAACCTCCACGGCGCCGACTGCGTCGCTCAGCTCCACAGCGCCGTCTCCAACGCGCCCTGCCCCGGCCAGGAGCCGTC…
TC85626	100	trinucleotide	CCG	626	18	CATCCTGACTATCACCCCGT	552	20	59.8	55	CACTGACAGCAACAAGCCAT	729	20	59.9	50	178	AC084884	87.68	276	1.3e-37	274.6	2	10	GCACACAGGCAAGTAGTGGAGTTCGATTCAGGGGTTCAGGCATGGTGGCTCCGAGAGCACTCGTCCTCGCCGTCCTGCTGGCGATCGCCGTCGCCAACGCCGAGGCGGCGTCGGTCGTCGTCGGCCTGGCCAAGTGCGCCGACTGCACCAGGAAGAACCTCAAGGCCGAGGAGGCCTTCAAGGGTCTCCAGGTGGCGATCAAGTGCAAGAACGTCCACGGCGAGTACGAGAGCAAGGCGGTGGGCGGCCTCGACGGCACCGGTGCCTTCAGCGTTCCCCTGGCGGCCGACCTCCACGACGCTGACTGCGTCGCTCAGCTCCACAGCGCCGCCTCCAACGCGCCGTGCTCCGGCCAGGAGCCATCCAAGATCGTGCCTGCTTCCGAGGGAACCACCTTCG…
TC85669	94	trinucleotide	CCG	84	18	CGATCCAAGCGAACCAAC	22	18	60.2	55.5	ATGTCATCGGATTTTACGGC	245	20	59.79	45	224	AP005293	90.41	532	1.4e-67	652.25	4	2	CCCACGCGTCCGGACGCCGTGCGATCCAAGCGAACCAACCGGACGGAAGTGCCCCCAACCCAAACGAGCGGCGACGAGATGGACGGCGGCGGTGGCGGCGGAAGCACAAGCGGCGACGACGGGAAGCAGGAGAAGCACCTGGTGCTTGCCCACAAGCTCTTCCTGCTCTCCCACCCCGATGTTGACGACCTCTCGAAGGTCGACCTCCGCTCCGACGTCCTCTCCGCCGTAAAATCCGATGACATGGCGCCGCTGTTCGAGTCGCTGGCCGCCGCGGGCGTGCTGGAGCCGGATGCCGTGCTGCTCTCCGAGATGCGCGCCCGGATCGACGAGGAGATCCGCAAACTCGATGAGAAAATTGCCGATGCTGAAGAGAATTTGGGCGAGAGTGAAGTGCGT…
TC85671	94	trinucleotide	CCG	54	39	AGTGCCCCCAACCCAAAC	18	18	63.1	61.1	AGAGCAGGAAGAGCTTGTGG	160	20	59.74	55	143	AP005293	90.55	1122	5.5e-72	1387.15	7	2	GCGAACCACCGGACGGAAGTGCCCCCAACCCAAACGAGCGGCGACGAGATGGACGGCGGCGGCGGTGGCGGCGGTGGCGGCGGTGGCGGCGGAAGCACAAGCGGCGACGATGGGAAGCAGGAGAAGCACCTGGTGCTTGCCCACAAGCTCTTCCTGCTCTCCCACCCCGACGTCGACGACCTCTCCAAGGTCGACCTCCGCTCCGACGTCCTCTCGGCCGTCAAATCCGATGACATGGCGCCACTGTTCGAGTCGCTGGCCGCCGCGGGCGTGCTGGAGCCGGATGCCGTGCTGCTCTCCGAGATGCGCGCCAGGATCGACGAGGAGATCCGCAAGCTCGATGAGAAAATTGCTGATGCTGAAGAGAATTTGGGCGAGAGTGAAGTGCGTGAAGCCCAT…
TC85683	100	pentanucleotide	AGATC	464	25	TTGGGCTTACCGCATTTTAC	417	20	59.96	45	GCAAACAACCGTACGTGTCA	531	20	60.61	50	115	AL606456	94.37	213	6.3e-88	327.6	1	4	CGGGGGGCGTCTTAATAGTGATGTGTCGCGGCGCAGAGCACGGACGGCGGGGTGCCGCTGCACTGGGGCGTGGCGGCGGACGGGTCGGTGGTGATCTGCGACGACCGCGGCGTGGCCAAGGCCGGGTGCGGGCGGTCGTACGCGCCGTTCCCGCCCGGGTGCATGTTCCACAGCGAGGGCGGGCTCAAGAGCTTCGAGCACCCCATGAACCGGCTCAAGGCGTTCCCGCGCGTGGACAGCGAGGGCGTCATGTGCGGCGCCAACTTCAAGGTCGACGCATTCACCAAGATCAACTCCATGCCCCGCGTCGGCAGCGCCACCAACTGGGCCGCCACCTGGGACGACGCCGCCATCTAGCTGGGCTGGTGTGCATCACCTCGCCGGCGCCGCTCGCCTAGC…
TC85690	100	pentanucleotide	AGATC	428	20	ACCAAGATCAACTCCATGCC	260	20	59.93	50	CGTACAAGCAAACAGCCGTA	497	20	59.93	50	238	AL606456	93.43	213	3.5e-83	311.7	1	4	TTTCGCGGCGCAGAGCACGGACGGCGGGTTCCGTTGCANTTGGGGCGTGGCGGCGGACGGGTCGGTGTTNATTTGCGACGACCGCGGCGTGGCCAAGNCCGGGTGCGGGCGGTCGTACGCGCCGTTCCCGCCCGGGTGCATGTTCCACAGCGAGGGCGGGCTCAAGAGCTTCGAGCACCCCATGAACCGCCTCAAGGCGCTCCCCAGGGTGGACAGCGAGGGCGTCATGTGCGGCGCCAACTTCAAGGTCGACGCCTTCACCAAGATCAACTCCATGCCCCGCGTCGGCAGCGCCACCAACTGGGCCGCCGCCTGGGACGACGCCGCCATCTGATCCTCGCCGGCGCCGGCGTTGCTCTCCGTCGTGGCCTCGTCGGGCTTGGGCTTATTGCATTTTAC…
TC85811	94	trinucleotide	AGG	340	18	CCTCCTCCGACTCCTTTTTC	240	20	60.18	55	TCCCTGTTGTAAATGACCTCG	519	21	59.97	47.6	280	AP003928	91.57	178	5.8e-39	236.86	2	8	GCACGAGGCCAAACCCAGAAAATCCCTTATCCCCTCCCCCTGCTCCTCGACCGTCCATGGCGATGGCCTCCTCCACCACCGCCTCCGTCGCCGCGGCGTCCCTCCGCGCGCTCGCCGGCGCCTCCCCGGCCCCGCCCCCGAAGCCGTTCCTCGTGCTGCTCTCCCCGGCGCCCCCGCGCCGCCTCGGCCTCGGCCTCGCCTCCGCGCCGCCCGCACGCGCGGCCCGCTCGCCCCGCTCGCCTCCTCCGACTCCTTTTTCGAAACCTCCGCGGCCGTCGACGTAGCCGAGCCGGAGGACGAGGCTCTGGAGGCCGCCGCGGAGGAGGAGCCGGCCGTGGTGGAGGAGGATGAGGAGGATGTGGCAGCGGAGGAGGAGGTGGTCGGGGAGTACGTGGAGCC…
TC85814	95	trinucleotide	AGG	343	21	CTCCTTTTTCGAAACCTCCG	228	20	61.07	50	GCTCTGGTCGGTTTCTCTGT	516	20	59.45	55	289	AP003928	92.4	171	9e-38	236.92	2	8	GCAAACCCAGAAAATCCCCTTATCCCCTCTCCCCCTGCTTCTCGACCGTCCATGGCGATGGCCTCCTCCGTCGCCGCGGCGTCCCTCCGAGCGCTCGCCGGCGCCTCCCCGGCCCCGCTCCCGAAGCCGTTCCTCGTGCTGCTCTCCCCGGCGCCCCCGCGCCGCCTCGGCCTCGGCCTCCGCGCCGCCCGCCCGCGCGGCCCGCTCGCCCCGCTCGCCTCCTCTGACTCCTTTTTCGAAACCTCCGCGGCCGTCGACGTCGCCGAGCCGGAGGACGAGGCCCTGGAGGCCGTCGCGGAGGAGGAGCCCGCCGTGGCCGAGGAGGAGGAGGATGTGGCGGCCGAGGAGGAGGAGGTGGAGGAGGTCGGGGAGTACGTGGAGCCGNCGGAGGAGGCCAAG…
TC85819	95	pentanucleotide	CCGCG	57	20	GAGGAGACCCGAGGAAGAAG	32	20	60.32	60	GTTCTCGGACACCTTGTGGT	209	20	60	55	178	AP002069	94.51	237	4.6e-73	351.84	2	6	CACCCCATCGTCCTGAGGTAAATCGGAGCCGGAGGAGACCCGAGGAAGAAGGAGAAGCGGCGCGGCGAGGCGCGGCGAGGAGAAAGATGGGGAAGATGCCGGTGCGGATGAAGGCGGTGGTGTACGCGCTGTCGCCGTTCCAGCAGCAGGTGATGCCGGGCCTGTGGAAGGACATCACCACCAAGATCCACCACAAGGTGTCCGAGAACTGGATCTCCGCCACGCTCCTCATCACCCCCGTCCGTCGGCACCTACCAGTACGCGATGTACTACAAGGAGCAGGAGAAGCTGTCCCACAAGATACTAGATGTGAACTTTGTCAAATGTCAAAGCATTGGATTTCCATGTTCCAATAATCCGCCAAGAGTGATTAAAATTTTGGGATCATTCCCTAGTGTA…
TC85822	100	trinucleotide	AGC	568	21	GGATGATGATGCTCTCCGAC	542	20	60.59	55	CACACATGCATGGCTAGCTT	721	20	59.89	50	180	AL928781	87.87	404	1.1e-71	413.4	2	12	GCACCTTCAGCTTCATTCCTTCTCCAACCCACCCACTCCACATGCGACGCATCTCCGTGCAAGCATCGAAGAAGAGGTAGCAGGATGGCCGGCGCCGGTGCCGCAGCAGCGATCAGCTCGGAGCAGATGAGCGAGTTCCGGGAGGCCTTCGCCTTCTTCGACAAGGACGGCGACGGCTGCATCACGGCGGAGGAGCTGTCCACGGTCATCCGCTCCCTGGGCCAGTCCCCGACGCCCGAGGAGCTGCGCGACATGGTGCGCGACGTGGACGCCGACGGCAACGGCACCATCGAGTTCGCCGAGTTCCTGGCGCTCATGTCCCGCAAGGCCGACGCCGACGCGGACGCCGCCGACCCCGAGGAGGAGCTCCGGGAGGCCTTCAGGGTGTTCGACAAGGAC…
TC85913	100	tetranucleotide	ACGT	459	20	CAACGGAGAACCAGAAGACC	311	20	59.69	55	CATGCATGTACGTGTCAACG	527	20	59.61	50	217	chr1_ctg9	85.11	376	2.2e-75	286	1	1	CGACAACCCGCGGGACATCAGCCTGAACTACGCCACGTTCCAGCCGGGCACCACCGTGCGTGACCAGAACAACGGGCTGACCTACACATCCCTGTTCGACGCGATGGTGGACGCCGTGTACGCGGCGCTGGAGAAGGCCGGCGCGCCGGGCGTGAAGGTGGTGATTTCCGAGAGCGGGTGGCCGTCGGCCGGCGGGTTCGCGGCGTCGGCGGACAACGCGCGGACGTACAACCAGGGGCTGATCAACCACGTCGGCGGGGGCACGCCCAAGAAGCGGGCAGGCGCTGGAGACGTACATCTTCGCCATGTTCAACGGAGAACCAGAAGACCGGGGACGCCACGGAGAGGAGCTTCGGGCTCTTCAACCCGGACAAGTCGCCGGCCTACAACATCCANGTT…
TC85968	94	trinucleotide	CCG	641	18	ATTAGGACAGGGGAGCTGGT	580	20	59.95	55	TCGAAGAGGAGCTTGTCCAT	773	20	59.95	50	194	chr1_ctg3	81.97	771	6.3e-59	409.81	3	1	ATTCGGCACGAGGATCAGATGGCTTCCTCCACGCCTTACCGTGTCCTACTCTTGTGCCTCACCACTTTCCTGCAGGCATGGCTTGCTGCGGCAAAATACCCGCCGCATAACCCACCGCCGCCGCCCCCGCCGTTTGAGCTGCCGGAGTCCGACGTGAGGGAGAGGTTCTCCAAGTGGGTGATCAAGTACTCAAAGCACTACTCGTGCCATGAGGAGGAGGAGATGCGGTTCCAAGTCTTCAAGAACAACACCAACGCCATCGGCCAATTCGACCAACAGAATCCTGGCACCGTCGTCGGTCGCGGGTTCCGACCAACTGGGTTTCAGGTCCGTGGCTCGGGCGGGGTCCGTATGAACAGGTTCGGCGACCTCAGTCCCAGGGAGGTCATCCAGCAGTTC…
TC86097	93	tetranucleotide	AAAG	512	16	CTACGACTACTGCACCGACG	434	20	59.53	60	GCCTGCTCCTCTTCCCTAGT	733	20	59.97	60	300	AP004705	90.56	392	8.6e-48	485.2	3	8	ACGTGATGAACACCAACGTGTGGGCCAGCGGCGACGGGAAGAAGGAGCACCAGTTCTACCTCTGGTTCGACCCCACCGCCGACTTCCACACCTACAAGATCGTCTGGAACCCCAAGAACATCATATTCCAGGTCGACGACGTGCCGGTGAGGACCTTCAAGAAGTACGACGACCTGCCGTACCCGAGCAGCCAGCCGATGATGGTGCACGCCACGCTCTGGGACGGCAGCTACTGGGCGACCCGGCACGGCGACGTCAAGATCGACTGGAGCCAGGCGCCGTTCGTCGTCAACTACCGCGGCTACTCCTCCAACGGCTGCGTCAGCAGCGGCGGCTCGTCGGCGTGCCCCGCCGGCAGCGACGCGTGGATGAACACGGAGCTCGGCGGCAAGGCCCTCG…
TC86161	100	pentanucleotide	ATCCG	51	20	CGGTCGTCTTCTTCTTCCAT	10	20	59.28	50	ACATCATATGCAGTTGCGGA	288	20	60.1	45	279	chr1_ctg1	90.16	315	1.2e-44	380.18	3	1	CCACGCGTCCGGTCGTCTTCTTCTTCCATCCAGCTGGGCGAGAGGCACGAGATCCGATCCGATCCGATCCGCCGGAACCCTAGCCAGGTCCACCACCATGGCGGCGACCCGCTCGCTCCTCCTCTGCGCCGCCGTCCTCCTCGCCGCCCTCTCCTGCACCTTCGCCGCCGACGCGCCCTTCCTCGTCGCGCACAAGAAGGTGGCCCTCTCCCGCCCCAAGCCCGGCGTCGAGCGCCTCGCCGTCTCCCTCGACCTCTACAACCAGGGATCCGCAACTGCATATGATGTGGCCATTAATGATGACTCGTGGCCAAAGGAAGCATTTGAACTTGTCTCTGGAGAGGTCTCAAAGACTTTGGAAAGGCTTGAACCTGGTGCCACTGCTTCGCACGCGTTTGT…
TC86164	100	pentanucleotide	ATCCG	51	20	GCACGAGCTTCCATCCAG	16	18	60.52	61.1	ACATCATATGCAGTTGCGGA	296	20	60.1	45	281	chr1_ctg1	90.37	301	1.1e-44	368.29	3	1	CTCGTGCCGAATTCGGCACGAGCTTCCATCCAGCTGGGCGAGACGCACGAGATCCGATCCGATCCGATCCACCCCGGAGCCGGAACCCTAGCCAGGTCCACCGCTATGGCGACGACGCGCCCGCTCCTCCTCTGTGCCGCCCTCCTCCTCGCCGCCCTCTCCTGCACCTTCGCCGCCGACGCGCCCTTCCTCGTCGCGCACAAGAAGGTGGCCCTCTCCCGCCCCAAGCCCGGCGTCGAGCGCCTCGCCGTCTCCCTCGACCTCTACAACCAGGGATCCGCAACTGCATATGATGTGGCCATTAATGATGACTCGTGGCCAAAGGAAGCATTTGAACTTGTCTCTGGAGAGGTCTCAAAGACTTTGGAAAGGCTTGAACCTGGCGCCACTGCTTCGCAC…
TC86324	100	trinucleotide	ACC	120	21	ACTCCAACCCCTACCGAGAG	83	20	60.5	60	GAGACGCCATGGAGTAGAGC	231	20	59.98	60	149	AC117988	91.93	508	3e-51	684.47	5	3	GTTCCATAGTTACTGCTCCGACTTGTGGCAGCACATCTAGACTAGTGGATCCCCCGGGCTGCTGGAATTCGGCACGAGCGACACTCCAACCCCTACCGAGAGGTGCACGAGGAGGCCGCCCACCACCACCACCACCACCACCCACCATGGCCATGGCGACGGCGCTCCGCAAGCTCTCCGCCCGCGGCCAGCCCCTCTCCCGCCTCACGCCGCTCTACTCCATGGCGTCTCTGCCGGCGACGGAGGAGAGATCCGCAGTCACCTGGCCCAAGCAGTTGAACGCGCCGCTGGAGGAGGTCGACCCCGAGATTGCCGACATCATCGAGCTCGAGAAGGCCCGCCAATGGAAGGGGCTGGAGCTCATCCCGTCGGAGAACTTCACCTCCCTCTCGGTGATGC…
TC86384	100	trinucleotide	CCG	70	18	TTATTTCCCTGGTCTGGTGC	46	20	59.93	50	ACCTGGATCCGGTTCTTCTT	219	20	59.93	50	174	AP004045	92.61	203	9.6e-26	284.94	3	2	GTCCCGATATTTATTTTTCTTGCGTTCCGGTCCCCAGGCTTCGAGTTATTTCCCTGGTCTGGTGCTCGCGCGGCGGCGGCGGCGGCGGAGGGTTTGCGTCGGCGCTCTCGCGAGCTAGGGTTTCGGGCCGAGGAGGAGGAGGAGCGAGATGGAGGAGGTGACGGAGGGGGTCAAGAACCTGGCCGTCACGGAGCCGCACAAGAAGAACCGGATCCAGGTCTCCAACACGAAGAAGCCGCTCTTCTTCTATGTCAACCTCGCCAAGAGGTACATGCAGATGCATAACGAGGTGGAACTCTCCGCTCTCGGCATGGCTATCGCCACTGTGGTGACAGTTGCCGAAATTCTGAAAAATAATGGCCTTGCTGTTGAAAAGAAAATCATGACATCCACTGTTGA…
TC86445	100	trinucleotide	AAG	378	18	CAAATCACACCACGCATTTC	183	20	59.97	45	CGTGCGTGTTTTCTTTTTCA	441	20	59.88	40	259								ATGAAGCTGTTGTAAATCCTATTAAACTCTTGTACTTTTTCTGCTCACTGTCACTGTAGAAGCTTTGGGTCGCATTGCACACCAATCTAATAAAGTACATAACATCTGAACTTTTTTCTGCCAATTTTTCCAAGACACTAGTATATTAATCAACAAGGCAACACTCTTGAATCTTGAAGTCACAAATCACACCACGCATTTCATTGTCCTCCCTTAATTTCACCTATCTGAACTCTGAAGTCTCGATCCTTGCTTTCTTCTTCCGAAAGTACTTCGCGGACGACGTTTTGCTGAACGACACATGCACGACAGCTAATCCCACCGCATGCTGCTGTCTAGACTAGCAAATGGATGGTGCGATGGGCATGTCGTGCATGCTTCTTCTTCTTCTTCTTTCAA…
TC86589	95	trinucleotide	CCG	247	21	AAACTTCCCTAGGCGTCTCC	100	20	59.71	55	ATAGCTTCGCCTTCATGTCG	381	20	60.37	50	282	AC136221	89.56	450	5.5e-50	518.9	3	5	GGGCCCCACTTCTGTGGCGGCGCCTCCCCCTCCGTGGTACACAAAAACCCTAGCGCACTGCCCTTTTACGGCCGCCCCCTCCTCTCGACCGACCTCCCAAAACTTCCCTAGGCGTCTCCCTTCGTCCCCCCCCTCCCGCCGCCGCGTCGACTCGGAAGTAGCAAGCGCGCCGCCGCCCAACCCTTCCGATGGCGGACAAGGAGCCCGTCGTGGAGCGCCCCGTCGCGGAGGAGGAAGGCGAGGACTCCGCCGCCGCGGCCGCCGCCGGCGAGGAGGAGGACACCGGTGCCCAGGTCGCCCCCATCGTGCGGCTCGAGGAGGTCGCCGTCACCACCGGCGAGGAGGACGAGGACTCTCTCCTCGACATGAAGGCGAAGCTATACAGGTTCGACAAGGATG…
TC86599	100	trinucleotide	ACC	106	18	CCTCATCCATCCATTGATCC	60	20	60.09	50	TCTTGTGTCGTAGGACGTGG	315	20	59.74	55	256	AC104427	90.24	963	5.4e-41	1162.66	10	3	TTCGGCACGAGGGAGACCCGACCGCTGACCCAACGACCCAGCGTCGACCTACCTCCTACCCTCATCCATCCATTGATCCATTGATTTGATTGATTAATTCATCCGCCACCACCACCACCACCACCGAGGAGAAAGGAGGGATGGCGGCGGCGGGCGGGGGGGGGCCGAGGCGGACGACGCGGGTGGGCCCGTACGAGCTCGGCAAGACCGTCGGCGAGGGCAGCTTCGCCAAGGTCAAGATCGCCAAGGACACCCGCAACGCCGCCACCTGCGCCATCAAGGTGCTCGACCGCAACCACGTCCTACGACACAAGATGGTCGAGCAGATTAAAAGGGAGATCGCCACAATGAAGCTAATAAGACATCCCAATGTGGTCCAGCTGCATGAGGTGATGGCTA…
TC86609	94	trinucleotide	AAG	1582	18	AGCTGAAACTGGAACCGAGA	1485	20	59.98	50	GTCGTCATCAGCCTTGGATT	1686	20	60.08	50	202	AP005452	88.94	1266	4.3e-67	1409	7	7	AAACCCTAACCCCTCCCCCGCCTCCGCCCCCCAAACCCCTCGGCCGCCGCCGGCGAAGCGCGCGGCGAGATGGCGCTCTACCTGCTCTTCGAGTCCGCGTCCGGGTACGCGCTCTTCCACGCGCACGGCATCGACGAGATTGGGCAGAGCGTGGACGCCGTCCGCTCCACCGTGCTGGACCTCAAGCGGTTCAGCAAGGCCGTCAAGCTCGCCGGGTTCACCCCCTTCCTCTCCGCCGTCGACGCCCTCAACCAGTGCAACGCCATCTCCGAAGGGATCATGACTGACGAGCTTAGGAACTTCCTGGAGCTCAACCTGCCCAAGGTGAAGGAGGGGAAGAAGGCCAAGTTCACCGTCGGCGTCATGGAGCCCAAGGTCGGGTCCCACATCACCGAGGCC…
TC86831	100	pentanucleotide	AGGGC	659	20	TTCAACATACATGCCGTCGT	557	20	59.99	45	GTACAGCTGCTGCTCCTGC	715	19	59.9	63.1	159	chr1_ctg6	87.56	402	1.3e-37	403.9	3	1	TTAGCGTGGTCGCGGCCCGAGTACCCTTACAGCCTATGGAAATTTATGTTGATGATGAGGCAAAGTTGNCCCTTCACGGTCTTGTTCAGCACTACATAAAATTGACTGAGTCAGAGAAGAACCGAAAATTGAACGATCTCTTGGATGCTCTCGATTTCAACCAAGTTGTGATATTTGTGAAGAGCGTTAGCAGGGCTGCAGAGCTGAACAAGTTGCTTTGTGAATGCAACTTCCCTTCAATCTGCATCCATTCTGGCATGACCCAGGAAGAGAGGCTGACCCGATACAAGAACTTCAAGGAAGGGCACAAGAGGATTCTTGTGGCGACGGATTTGGTTGGCAGAGGGATCGACATTGAGCGTGTCAACATTGTGATAAACTATGACATGCCTGATTCAG…
TC86838	97	trinucleotide	AGG	191	36	TAGAAACTGCCCGACGACTT	30	20	59.87	50	TCCTAGCTTGGCTTCTGCTC	306	20	59.85	55	277	AL606648	88.97	916	5.6e-54	1018.91	8	4	AATCGGCGCAGGCTTTATGACTCGGTAAATAGAAACTGCCCGACGACTTGCTCCTCCTCTGCCTCACTTCCCTCCCCCGGCCTCCCCCCATCTTGGACCGTTGCACACCGATCTCGCCCGGCGCCCAAATCGCCGGCGAGGTCCGCCTCCGTCTCCAGCCGCGCCGATCTGCTCGCAAGATTCGTAGGCCGGAGGAGGAGGAGGAGGAGGAGGAGGGAGGAGGAGGAAGTTGAGTTCTTGTTGGTTTCTTCCGCGGGAGCCGACCGCACATGCCAACAACCCCCCGGAGCAGAAGCCAAGCTAGGACCACCAGGTCTTGGATCTTGTCAGGCATGGACTTCGGTGACACGAGACGCAAGCCTAATTTCGCAGGAAAGATCGCGGTGGCTGCCGCCCTCA…
TC87166	95	pentanucleotide	AAGAG	69	20	AAAGAGAAGGCTCCAGGTCC	18	20	59.81	55	CCACCACCTTGGAGAAAAGA	140	20	60.08	50	123	chr1_ctg7	88.29	683	1.4e-53	708.12	5	1	GGAAACGAGCCTCAACAAAAGAGAAGGCTCCAGGTCCCAGGAGGCGGTATCACAACCTGCAGCCGCCTTTCTCTTCTCTTCTTCTTCTCTTCCAGCACCGGGCGGGCGCGGCCGGGGTTTTCTTTTCTCCAAGGTGGTGGAGCGGGCGAGCGAACGCGAGGAGGGGGAGGATGATGACGGCAATGGTGAAGGCCGAGCCGACGGCGGCGGAGGGGAGCAGCGGGCGGAGGGACGCGGAGGCGGAGCTCAACCTGCCGCCGGGCTTCCGCTTCCACCCCACGGACGACGAGCTCGTCGTGCACTACCTCTGCAGGAAGGTGGCCGGCCAGCCGCAGCCCGTGCCCATCATCGCCGAGGTCGATCTCTACAAGTTCAACCCCTGGGATCTGCCCGAGAGGG…
TC87184	91	trinucleotide	AGC	672	24	TCACCCCTGACTTCCATCTC	549	20	60.04	55	TCACTAGGGGAATGGAAACG	823	20	59.92	50	275	AP003757	82.85	583	2.5e-51	367.8	2	7	GATGAATATGTATAAGAAGATTGGGAAAGCAGAGTTCAAATGCCCGAGTTGGTNNNCNTCAGATATTCGAAGGCTTCTGCTAAGGATTCTTGATCCAAACCCCAGCACAAGGATCTCGATTGAGAGAATCATGGAACATCCTTGGTTCAGGAAGGGTCTAGATGCAAAACTGCTCAGATACAATTTACAAGCAAAAGATGCCGTTCCTGCTGCTGACATGACTGTGACTTCTGATCCCTTGAGCTGCAGCAACTCAGCAACAGAGGGCAAGGAACAAGAAGCAAAAAAGCTCGCCAACTTGAATGCTTTTGATATAATCTCCCTCTCAACCGGACTCGACCTCTCTGGTATGTTTGAGGACAATGACAAGAAGAGGGAGTCCAAGTTCACATCCACCAA…
TC87321	93	tetranucleotide	CCCG	82	16	TTCTCCTCTCTCCTCCCTCC	55	20	59.88	60	ATCCTCTTGGCCAACTCCTT	263	20	60.07	50	209	AP004095	87.2	1094	2.7e-46	1062.57	8	2	CGAACCCGCAGTCTCGCCTCTCGCACACGCAGCCGAGCCAGACTCCGCCAGCGCTTCTCCTCTCTCCTCCCTCCTCCCTCGCGCCCGCCGCCCGCCGGAGAGGACGCCATGGCGCCGGAGCCGGAGGACGACATCATGGCGGAGAAGAACCCGCGCCCCCTCGACGAGGACGACATCGCCCTCCTTAAGACCTACGGGCTTGGGCCATACTCCACGAGCATCAAGACGGCCGAGAAGGAGATCAAGGAGTTGGCCAAGAGGATCAATGACCTATGTGGGATAAAGGAGTCTGATACTGGGCTGGCTCCACCTAGCCAGTGGGATCTGGTGTCAGACAAACAGATGATGCAGGAAGAGCAGCCTTTACAAGTAGCAAGGTGCACCAAGATTATAAACCCT…
TC87322	91	tetranucleotide	CCCG	95	24	GAGCCAGACACCACCAGC	44	18	60.42	66.6	CATTGATCCTCTTGGCCAGT	288	20	60.07	50	245	AP004095	88.4	569	5.6e-34	595.2	5	2	CCACGCGTCCGCGCAGTCTCGCCTCTCGCACACGCAGCCGAGCGAGCCAGACACCACCAGCGCAGCGCAGCGCCTCCCCTCCCTCTCGGCCTCGCGCCCGCCGCCCGCCGCCCGCCGGAGAGGACGCCATGGCGCCGGAGCCGGAGGACGACATCATGGCCGAGAAGAACCCGCGCCCTCTCGACGAGGACGACATCGCCCTCCTCAAGACCTACGGGCTTGGGCCATACTCCACGAGCATCAAGACGGCCGAGAAGGAGATCAAGGAACTGGCCAAGAGGATCAATGACCTATGTGGGATAAAGGAGTCTGATACTGGGCTGGCTCCACCTAGCCAGTGGGATCTGGTGTCAGATAAGCAAATGATGCAAGAGGAGCAGCCATTACAAGTAGCAAGGT…
TC87323	93	tetranucleotide	CCCG	75	16	AGCGCTTCTCCTCTCTCCTC	50	20	60.38	60	ATCCTCTTGGCCAACTCCTT	256	20	60.07	50	207	AP004095	89.84	246	1.3e-24	290.95	3	2	CGAACCCGCAGTCTCGCCTCTCGCACACGCAGCCGAGCCAGACTCCGCCAGCGCTTCTCCTCTCTCCTCCCTCGCGCCCGCCGCCCGCCGGAGAGGACGCCATGGCGCCGGAGCCGGAGGACGACATCATGGCGGAGAAGAACCCGCGCCCCCTCGACGAGGACGACATCGCCCTCCTTAAGACCTACGGGCTTGGGCCATACTCCACGAGCATCAAGACGGCCGAGAAGGAGATCAAGGAGTTGGCCAAGAGGATCAATGACCTATGTGGGATAAAGGAGTCTGATACTGGGCTGGCTCCACCTAGCCAGTGGGATCTGGTGTCAGATAAGCAAATGATGCAAGAGGAGCAGCCATTACAAGTAGCAAGGTGCACCAAGATTATAAACCCTAATACCG…
TC87361	93	tetranucleotide	ACGG	56	16	GTCCCCACCCTCTCTCTCTC	28	20	60.19	65	GTCTATCAGCATCTCCCCGA	153	20	60.18	55	126	chr1_ctg7	89.99	889	4e-128	1058.56	4	1	ATTCGGCACGAGGCTCCTCCCCTCCTTGTCCCCACCCTCTCTCTCTCTCTCTCCCTCCGTCTGTCCGTCCGCGCGCGCTCTGCGTTCTTGGGGAGGGAGGAAATGGCGGCAAAGCGCGAGCTGGTGGTCAGCTTCGGGGAGATGCTGATAGACTTCGTGCCGACGGTGGCCGGGGTGTCGCTGGCGGAGGCGCCGGCCTTCGTCAAGGCGCCCGGGGGCGCCCCCGCCAACGTCGCCATCGCCGTCGCGCGCCTCGGCGGCGCCGCCGCCTTCGTCGGCAAGCTCGGCGACGACGAGTTCGGCCGCATGCTCGCCAAAATCCTCCGCGAAAACGGCGTCGACGCCGGCGGCGTCGTCTTCGACTCGGGCGCGCGCACCGCGCTCGCCTTCGTCACGCTC…
TC87421	100	trinucleotide	ATC	638	21	TGGATGGATGGAGATGGAGT	456	20	60.28	50	CGCTCTTTCCCCAATAATTTC	705	21	59.92	42.8	250	AP004851	80.49	287	6.1e-27	125.4	1	2	GAGGGGCCTCGATGGGGGCCTCCAGACCCATTTCTGCCAGGACGAGTCACGGTCGTCGCTAGCCCAGGACGTCGTGAAAAGGGTGGTCGGCTTCACCGTGCCTGTGCTCGACGGTGAGGATCTATCCCTCAGGGTGCTGGTGGACCACTCGATCGTGGAGAGCTTCGCCATGGGTGGAAGGTCCACCGCGACATCGAGGGTGTATCCAACGGAGGCCATCTACGCCGCCGCTGGCGTGTACCTTTTCAACAACGCCACCGGCGCTGCCGTCACCATGGAGAAGCTCGTGGTGCACGAGATGGACGACTCCTACAACCAGATCTTCACGGCCGACGATGCCTCAGCCGCCTTGTAGCTGCAATTAATCAAGCTCTTGGCCCGGTAATGCATACTCACCCA…
TC87511	94	trinucleotide	CCG	94	18	ACCCCGCATATAACATGTCC	15	20	59.53	50	GGAAATATCCGCCGTGTACT	313	20	58.93	50	299	AP005682	86.65	719	5.3e-81	661.6	3	9	CCACGCGTCCGCACACCCCGCATATAACATGTCCACCTCCATGTCCGTCTCCGTCTCCGCCGCCGCATCTTCCTCCCTGCCTCCCCTCCTCGCCCGCCGCCGCTCGCCGCCGGCGTCCCTCGCCCCGGTCCGGAGTCTCCGGTCCCGCCCCCGTCCCCGCCTCCTCTCCTCCGCGCGCACGACCCCCGTCCTCCTCCCCGCCGCCGCGATGGCCGCCCCGGCCCCCGCCGCCTCCTCGAAGAGGGACCTGCTCATCTTCGACGCCGAGGAGAACCTCGCGGTGGCCCTGGCCAAGTACACGGCGGATATTTCCGCCAAGTTCGCCGCCGAGAGGGGCGCCGTCACCGTCGTGCTCTCCGGCGGATCCCTCATCTACGCCCTCAGGAAGCTGACGGAGGC…
TC87512	100	trinucleotide	AGC	1952	18	GACGAGGGTTTCTTTGGACA	1875	20	60.08	50	TCACGGATGAAGAACTGCTG	2032	20	59.98	50	158	AC118674	89.71	1740	0	2024.87	6	3	GCACGAGGCCTTCTTCTCCCCACCTTTCCCCCACCCTCCCTCCGCTGTTTTTCTCTCCTCCCCTCCCTTCCTAGCTCTCCCAGGTCATGGCAAAGGTGAAAAGCGGATAAAACTAGCAAGTGGGAGATCGACGCAGGTGAACACCCCAGCTACAAGTAGTAGAGGAAGTGGAATTTTATCTGTGGAGAAAAAGAGCTGCTTGAGTGACCATGATGGGAGGTGGGCTGCTGATGGATCAGGGCATGGCCTTCTCCGGCGTGCACAACTTCGTGGATCTGCTCCAGCAGAACGGCGCCGACAAGAACCTCGGCTTCGGCTCCCTTATGCCGCAGACTTCCTCCGGCGACCAGTGCGTCATGGGCGAGGGCGACCTCGTGGACCCCCCGACGGACAACTTCC…
TC87512	100	trinucleotide	AGC	1983	18	GACGAGGGTTTCTTTGGACA	1875	20	60.08	50	TCACGGATGAAGAACTGCTG	2032	20	59.98	50	158	AC118674	89.71	1740	0	2024.87	6	3	GCACGAGGCCTTCTTCTCCCCACCTTTCCCCCACCCTCCCTCCGCTGTTTTTCTCTCCTCCCCTCCCTTCCTAGCTCTCCCAGGTCATGGCAAAGGTGAAAAGCGGATAAAACTAGCAAGTGGGAGATCGACGCAGGTGAACACCCCAGCTACAAGTAGTAGAGGAAGTGGAATTTTATCTGTGGAGAAAAAGAGCTGCTTGAGTGACCATGATGGGAGGTGGGCTGCTGATGGATCAGGGCATGGCCTTCTCCGGCGTGCACAACTTCGTGGATCTGCTCCAGCAGAACGGCGCCGACAAGAACCTCGGCTTCGGCTCCCTTATGCCGCAGACTTCCTCCGGCGACCAGTGCGTCATGGGCGAGGGCGACCTCGTGGACCCCCCGACGGACAACTTCC…
TC87513	100	trinucleotide	AGC	695	27	AATGGGACGAGGGTTTCTTT	583	20	59.8	45	TCACCGATGAAGAACTGCTG	753	20	59.98	50	171	AC118674	87.52	577	1.5e-56	567.44	5	3	CCCACGCGTCCGGCTCGAGTGAGTACGACGTTGACCTCGCCGACGACTGCAAGGGCGATGAGGCCGGCACCCACAAGATGGCCATGGACGATCCAACCGCCTTCAACCTCGGCGCGGCCATCCTGAATGACAAGTTCCTCATGCAAGCGCCCATGAAAGAGGAGACCGGCGATATGGAGTATGTCCAGAAGAGGAGCGCGGTGGCCGCCGAGCCGGAGCTGATGCTGAACAACCGCGTCTACACCTGCAACAACGTCCAGTGCCCACACAGCGACTACGGGTACGGCTTCCTTGACCGGAATGCGCGCAACAGCCACCGGTACACCTGCAAGTACAATGATCCCCTCCCGCCAAGCGCGGGAGAACAAGGCAACGCCACCTGCGCCGCCGCAAGTCTTC…
TC87521	93	tetranucleotide	AGAT	2121	16	AGAGCAGTGAGCAGCAAACA	2079	20	59.92	50	GCTATCACACGAAACAGCCA	2178	20	59.87	50	100	AC078977	89.71	379	5.5e-76	443	2	5	AATGAGAAGTTGCAAGAGCGCAGCCAGATTGCCTTGGCTGAGATTGCTGCACAGTTACACATTGGCTCAGAGCTGGTCCTCAATATTCTCGAGCCTCGGCTTGGAACTATTGTGCAAGGAAGGCTAGAAGGTGGCCAGCTATACACTCCAGCATACGTCTCCCGAATTACTGCCATGGTCCGTGGTGCGACAAGGGGTTTAACAGTTCCGACAAACTTGCCATCTGTCTGGAACTCCTTGCAGCAACAGCTCCAAGAAATGCACGGTGCTAATGGAGTTTCAGTGGAAGGTTCATTCTTCCAGTCCATTTTTGTTGCCTTGCTAAAAGAAGGTGCTGTACTTGGGTCTGTCCGTGCCGGAGTACATTGGACACCAGCTGTATTTGCTCATGCTCAAAAG…
TC87525	93	tetranucleotide	AGAT	558	16	CACGAGCAAAGAGCAGTGAG	482	20	59.92	55	GCTATCACACGAAACAGCCA	615	20	59.87	50	134								AATTGTCATCGAAGGCTCAAGCTTTAGTCGAAGCACTGGAGGGAAAGCGGTTTGATTCATTTATGGACGCCTTAAGAGATACAGCAGAGGAAAGTGGATTGTTATTTAAGAAGCTTGATGAAAGACTTGAGCGATCAATGCTGCATTCCCACCACAAGGATTTGATAGCACAAGTTTCTTCAGAAACTGATCCAGTTTCCTTCCTCCCAAAAGTTGCTGCTCTACTTTTTCTCCAGGCATACAACAAGGCTCTTCAGGCACCTGGAAGTGCTGTTGGTGCTGTCATCACACTACTGAAGGACAAGCTACCAGCTGCAACCTTCAAGGTTTTAACTGAATGTCACGCCACCACCGTGAAACTTCTCGCACTACAAGATGCTGCTACGGGTGATGAAGACG…
TC87649	96	trinucleotide	ACC	371	27	AAGAAGAATGCCATCCGTTG	328	20	60.07	45	GCTAACTGTTCCATCCCCAA	625	20	59.93	50	298	AL732537	88.69	398	6e-40	433.6	3	12	GGGGTTAATACATGATATAATTTACTCAATTAGATAGTATAATTTGGTTCTATACAAAAAGAAATTTCCTCTTTTGTGTAAATATCCTAGAGACCACCCCCTTGTGATGAACTCTTTGTCATTTTGAGTTGAATGGCATAGCTCCTGCCCTTTGTGGCAAAGAAAGGACTCTCCAATACCCATCAATCAAGAGAAGATCATGTGATGCATCTCAACCTATGCAGAAGTATGTAAAAACCATACATGCTAGCTACATACTGTCAGAACCTCGCAAAGCATAGGTAGCTGCTGAGAGGCCTTCTACAAAATAATTCACAATTGGCAACAAAGAAGAATGCCATCCGTTGCCTAGACAGCCATAAAACAAGCTCCACCACCACCACCCCACCACCACCAAAG…
TC87657	93	tetranucleotide	ACGT	538	16	CCTGGCTCAGCCTCTACAAC	326	20	60.01	60	GGGACACGGAAACACACACT	588	20	60.88	55	263	AP003801	90.18	112	6.1e-30	135.3	1	7	AATTATGCAATTATTGTAGTAGTAGCACCGACCGATCGAGCTCCCACTTAGCTAAGCTAAGCAGCAAGCAGCAGCGCTCGGTGTACTAGCTTGTGAGACATGGCCGACAGCAGACAGGCGCTGGCGCTGATGGCCATCCTCGTCGTCGTCGCTGCGGCGCTCGCCGTGGGGGCGCAGGCGGTGTGCGACATGGACAACGACGACTTCATGGCGTGCCAGCCGGCGGCGGCGGCGACGACGGACCCACAGCCGGCGCCGTCGGAGGCGTGCTGCGCGACGCTGGGGAAGGCGGACCTGCGGTGCCTCTGCTCCTACAAGAACTCCCCCTGGCTCAGCCTCTACAACATCGACCCCAAGCGCGCCATGGAGCTGCCGGCCAAGTGCGGCCTCACCACGCCG…
TC87702	100	pentanucleotide	ACACG	1726	20	CCCACTGTGTGTGTACGACC	1664	20	59.91	60	GGATCGATTTATTGCCGAGA	1834	20	60	45	171	AC093493	86.43	663	3.9e-64	586.8	4	5	TCGGCACGAGGCATCGATCGTTCCTAGCTACACACACATCACGTAGCTAAGCTAAGCAAGAAAGAAGCACTCGCCCCTCGGCGAGCATGGCGGCGGCCGGATCAGCTGCTGCTGGTCGTCACAAGTTGGGGGAGGAGAAGCTGATCATCCGGCCGGAGAAGGTGCGGTTCATCGACATCCTGTCCCTGCTGATCCTGCGCCGGCCCATCACCAGCTACGCCTTCATCGACGCCGGCGACCAGACGACCCACGACGTCGGCGTCACGCCGGGCGACATCTTCGTCGTGCTCACCCAGATCATCCAGAAGGCCCTCGCTGCTGCCTACTACCCGGCAAAGATAATCGGGGCCATCGTCGAGCTCCTCCTCAACTTCTTCGCCCTCAACGGAGGCCTGCTCG…
TC87763	94	trinucleotide	CCG	95	18	CTCTGCCTCATCGTCCTCCT	35	20	61.88	60	GCGCATGTGACTTGTATGCT	288	20	59.9	50	254	AL606442	84.88	205	6.3e-15	161.55	2	4	AGGAATTCGGCACGAGGCCGCCTCGGGCCGCTGCCTCTGCCTCATCGTCCTCCTCGCGCTCGCACTCCTTCGCCGCTGCCGGACGGGTTTCCCTCCGCCGTCGCCGCCGCCGCGCTTCCTTCACCGACTGCCGCTGCTCCTCCTCCTCCTCCCCAGAAATGGAGGCCGGCGCTGGCACGGCTCTGTACCCCGCGCACCGATGCAAAACCATATACCTGGTGAGGCATGCCCAGGGTATTCACAATGTGGAAGGCGAGAAGGATTTTGCAGCATACAAGTCACATGCGCTGCTTGATGCTCAACTTACCCCTTTGGGCTGGAGCCAAGTTGATACCCTGCGAGATCATGTGACAAAATGTGGACTAGCAAAAAAGATTGAGTTGGTTATTGTTTCCCCTC…
TC87767	100	tetranucleotide	AGGG	95	16	GATACGAGCGAGCCCATAAA	46	20	60.19	50	AGTGCTAGAACTGGCCTCCA	259	20	60.01	55	214								CAATTCCCATCCGTCGCCGCGTCCTCTACTCTACCAAGCGCATACGATACGAGCGAGCCCATAAATACGGGACGCCATGCCGCATACATACTCTTCCCTCCCTCCCTCCCGCATCCCCGCTGCTTCTTTTACCACCGCAGCCGTCTCCTCCCGCTCTCGCCCCCGCCCGCCGCCTCTTTGTCCTCCTCAACCTCAACCTCAACCTCCGCCGCCGCGCTGCGCCTCCTCATCCTCAGAAATGGAGGCCAGTTCTAGCACTGCTCTCTACCCTCAGCGCCGCTGCAAAAACATATACCTGGTGAGGCATGCTCAGGGTATCCATAATGTGGAAGGCGAGAAGGATCATAGCGCCTACAAGTCGCCTGCGCTAGTTGATGCTCATATCACCCCTTTGGGCTG…
TC87769	96	trinucleotide	CCG	227	27	CTCTGCCTCCCTATCTCGC	150	19	60.06	63.1	ATGCTGCAAAATCCTTCTCG	414	20	60.35	45	265	AL606442	90.83	120	4.2e-12	151.64	2	4	GCGATTTGCAGCTGACTCGTTCGCTCGTGCTACTGCCTAATTGAATTGAATAAATTAAATTAAGCGAGCCGACACGAGGCGCGATGCTGCCGAATCCTCCTGCTTTTGCTTTTAGTAGCATCATCACCACCACCGCCCCGGCCCTCCGCCTCTGCCTCCCTATCTCGCCCCCGGCCGCAGCTGCCTCATCGTCGCCCCTCTCCTTCGCCGTCGGCAGCGTTTCCCTCCGCCGTCGCCGCCGCCGCCGCCGCCGCGCTTCCTTCAGCGGCTGCCGCTGCTCCTCGTCCTCCTCCCCAGAAATGGAGGCCGGCGCTGGCACAGCTCTGTACCCCGCGCACCGATGCAAAACCATATACCTGGTGAGGCATGCCCAGGGTGTTCACAACGTGGAAGGCGAGA…
TC87770	95	trinucleotide	ACC	342	21	GCAACACCCTCTTCATCTCC	183	20	59.66	55	GGACCACGAGGATGTCCTTA	479	20	59.92	55	297	AC051632	84.38	333	8.9e-67	258.2	1	10	CCCCTCGCGGCCTCTCCGCTTTTTGACAAGAGCACCCTCCGCTCACAGGAAATCCGGAGACTCCACTTCCTCACGCTGCTCCCCCGCCGTAGCCGCCATGGCCGACCGCCTCGTCCTGCTCGTTCTCGTCGTTGCCGCCGCATCCCTCACCGTAGCCTCCCCAGTCGCCGCCGCGCGTCCCTGCAACACCCTCTTCATCTCCTCCCACTCGGCCAACGCTAACCCCAGCAACGACCCCGACCACCGCTCCCCCCTCACCACGACGGTCGTCACCGTCTTCCGCATCCGCCGCTTCGGCCCCCACTTCCTCCGCACCCAAGGCCACGCGCACCCCCACCTCAACCACCACCACCGCCACCACCTACACTCCATCCCCGCCAACATCCAGATCCGCCGCCC…
TC87771	100	trinucleotide	ACC	320	18	ACTCAGCCAACGCTAACCC	185	19	60.27	57.8	ACCACCAGGATGTCCTTGAC	452	20	59.81	55	268	AC051632	87.46	271	5.1e-43	260.67	2	10	ATTCGGCACGAGGCTCAAAAAAAAAAGGAAATCCGGAGCCCCACTTCCTAACGCTGCTCCACCGCCGTAGCCGCCATGGCCGACCGCCTCGTCCTGCTCGTCCTCGTCATCGCCGCCGNATCCCTCACCGTAGCCTCCCCAGTCGCCGNGGCGCGTCCCTGCAACACCCTNTTNATCTCCTCCCACTCAGCCAACGCTAACCCCAGCAACGACCCCGACCACCGNTCCCCCCTNACCACGACGGTCGTCACCGTCTTCCGCATCCGCCGCTTCGGCCCCCATTTCCTCCGCACCCAAGGACACGCGCATCCCCACCTAAACCACCACCACCACCACCTACACTCCATCCCCGCCAACATCCAGATCCGCCGCCCCGAGCTCCCAGAGCTTCCCCACTCT…
TC87925	100	trinucleotide	CCG	193	21	GAGGTCCTGTCGGCCTTC	12	18	60.77	66.6	GAACTTGTAGCAAATCCGCC	281	20	59.71	50	270	chr1_ctg8	90.85	809	2e-35	1020.98	8	1	GAATTCGGCACGAGGTCCTGTCGGCCTTCGCTGCCACCTCCCCTACCCCCGCCACCGCGCCGACTTCACGCCGGGGACTCCCTCCCCGCCGCCGCCAACCGCCCGCGGGTAACGTGCAGGTCGGCGACGCCCTCGCCGGACCCCCGAGGGAGGCGGACTCCCGGGCTCGTGAGCCCTGCCTGCAGGGCTGCTGCCGCCGCCGCCGCCGCCGCCGGATCGCTGGCACGGCCGCCCCGATCCGCGAGGACACGAGCCGCCGTCGGCGGATTTGCTACAAGTTCTTCAGCGGTGCGGAAACCGTTCTGCTAACAAGTTCCATCGCGGCCAGAAGATACTGACAGCCCCCATGGCAAAGCCCGGCATTCTAGGCCGGAGCAGCATGCCAAGATCAAATGAAGG…
TC87958	100	trinucleotide	CCG	162	18	AGTAGTTTCCCCGGTTGCTC	11	20	60.49	55	AGATTCCTGGGGATGCTCTT	207	20	60.03	50	197								GACGGCAAACAGTAGTTTCCCCGGTTGCTCCACGCACCATCCTCCGGACGCGCCTCCCAGCTCCTTCGTAGCTACCTATCCTGCGACAATACCCAGGCGGGGGATCCTAGCCATGATGGCATGTGCCCTCTCCATCGCCCAGCCTACCGCCCTCGCGCCGTGCGGCGGCGGCGGCGGCGGCAGCAGCAAGAGCATCCCCAGGAATCTCCCGAAGCTGCGAAGCCCCATGGTTTCAGGCAGGATGAGAAGTCGCGGTGTCGTTGCCAGGGCTGCGCAGGACAGTTCAGAAGCCTCCTCCGGGAGCGTCGTCAAATACGTCAAGAGTTCGTTCAACACTACTGAAGACATATTTGCTCTAGCGGGTATCGGCTTTGCAGCCATTGCGGCATTCTGGGCTTC…
TC87965	100	trinucleotide	ACC	580	18	GGCTACCAGATCCACGACAT	484	20	59.95	55	GATCCAAGAGGAGAGCACCA	771	20	60.34	55	288	AL606444	94.59	481	0	747.8	1	4	GCACGAGGATCCCATCCCGCCGGCGAAGGCTCCCCACCACCCAACCCTAGATCCATACAGTCGTTAGATTAGATCCGAGCGGCGGCGGCCGCGGCGTGGAAGATGGTGTGCATCCGGCAGGCGACGATCGACGACCTGCTGGCGATGCAGGCGTGCAACCTGATGTGCCTGCCGGAGAACTACCAGATGAAGTACTACTTCTACCACATGCTGTCGTGGCCGCAGCTCCTGTTCGTCGCCGAGGACTACGGCGGCCGCATCGTCGGCTACGTGCTGGCCAAGATGGAGGAGGACCCCTCGGAGCCCTGCCACGGCCACATCACCTCGCTCGCCGTGCTCCGCTCCCACCGCAAGCTCGGCCTCGCCACCAAGCTCATGTCGGCCGCGCAGGCCGCCATG…
TC87966	100	trinucleotide	ACC	554	18	GGCTACCAGATCCACGACAT	458	20	59.95	55	AAATGGCTTTCCTCTCACGA	681	20	59.81	45	224	AL606444	94.63	484	0	753.8	1	4	CCGCCGGCGAAGGCTCCCCACCACCACCAAACCCTAGATTACAGTAGATAGATCTCGTTCTCCGGCGGCGGCGAAGATGGTGTGCATCCGGCAGGCGACGATCGACGACCTGCTGGCGATGCAGGCGTGCAACCTGATGTGCCTGCCGGAGAACTACCAGATGAAGTACTACTTCTACCACATGCTGTCGTGGCCGCAGCTGCTGTTCGTCGCCGAGGACTACGGCGGCCGCATCGTCGGCTACGTGCTGGCCAAGATGGAGGAGGACCCCTCGGAGCCCTGCCACGGCCACATCACCTCGCTCGCCGTGCTCCGCTCCCACCGCAAGCTCGGCCTCGCCACCAAGCTCATGTCGGCGGCCCAGGCCGCCATGGACCAGGTCTTCGGCGCCGAGTACGT…
TC88177	100	trinucleotide	AGG	84	21	ATTTCTTCTGCCCCTCTCCT	36	20	59.28	50	CATGGAGAGGTAGATCCCGA	205	20	60.02	55	170	AL662952	89.42	756	2.1e-80	858.84	5	4	GAGAAAGCTCTCCCCCCCTCCCCAAATTTCACCTTATTTCTTCTGCCCCTCTCCTCGCCCGGACCCCGGCCGGATTCCCCCGCAGGAGGAGGAGGAGGAGGAGGGGATGGGGAGGGAGGACAGGTTCCCGGTCTGGGAGGCCGCGCTCGGCGCCGGGGTCGCCGCCGTCTTCGCCGCGGGCCTCGTCGGGATCTACCTCTCCATGCCGGACTCCGACTACAGCTTCCTCAAGCTGCCCCGCAACCTCCACGAACTCCAAATCCTCACTGGCCATCTTGAGAACTATACCAGTGACTACACCGTACAGGTGTTGATAGGTTACTGTGCTGTGTACATTTTCATGCAGACCTTCATGATCCCAGGGACAATATTCATGTCATTGCTTGCTGGTGCTCTATT…
TC88178	100	trinucleotide	AGG	157	21	TTCATCTTCGTTCTTCCGCT	86	20	59.95	45	GAGGATTTGGAGTTCGTGGA	344	20	60.05	50	259	AL662952	91.07	571	2.6e-85	729.1	3	4	CCACGCGTCCGGGAAAGGGAGCCGGCGAGAGAGGAGAGAAAGGAAAGAAAGGGAGCCGAGGAAAGCTCTCCCCCCCTCCCCAAATTTCATCTTCGTTCTTCCGCTCCTCTCCTCGCCTCGCCTCGCCTCGCCCGGACCCCGGCCGGATTCTCGTCAAGGAGGAGGAGGAGGAGGAGGGGGAGGGGATGGGGAGGGAGGACAGGTTCCCGGTCTGGGAGGCCGCGCTCGGCGCCGGGGTCGCCGCCGTCTTCGCCGCGGGCCTCGTCGGGGTCTACCTCTCCATGCCGGACTCCGACTACAGCTTCCTCAAGTTGCCCCGCAACCTCCACGAACTCCAAATCCTCACTGGCCATCTTGAGAACTATACCAGTGACTACACCGTACAGGTGTTGATAGGTT…
TC88190	100	tetranucleotide	AGGG	88	16	GAAAAGATCTTGGTTCCGGC	30	20	60.94	50	CTGCATCTCAGGTTGTCGAA	219	20	59.98	50	190	AC136224	90.14	213	1.4e-30	256.7	2	5	CCCGCAAGAACTCCCTCATCCGCGGAGGTGAAAAGATCTTGGTTCCGGCGAGGGGAACCGCCGACCCTCCCACCGAGCAAGGGAGGCGGAGGGAGGGAGGGAGATCCCTGCCGCCGCCATGGCCGAGAAGGAGGCCGGAAACCTGGAGGCCGTCCTCAAGGAGGTCGTCGACCTGGAGAACATCCCCCTGGAGGAGGTGTTCGACAACCTGAGATGCAGCCGCGAGGGGCTCACCGCGGAGCAGGCGCGGCAGCGGCTCCAAATCTTCGGCGCCAACAAGCTGGAGGAGAAGGAGGAGAGCAAGGTCCTCAAGTTCCTGGGCTTCATGTGGAACCCGCTCTCCTGGGTCATGGAGGCCGCCGCCATCATGGCCATCGCGCTCGCCAACGGAGGGAATAA…
TC88261	100	tetranucleotide	AAGG	78	16	GAAAACAGAAACGCGTGTGA	18	20	59.88	45	AGCTCCATGGTTCCAAACAC	259	20	59.97	50	242	AC104487	89.04	502	6.1e-43	560.95	4	3	ATTCGGCACGAGGAAACGAAAACAGAAACGCGTGTGACGTGTGCCTTCCCGTGCGTCTCCGAGGGCGACAGCGACAGGGAAGGAAGGAAGGAAGGGGATGAGCTCCGCCGCCGCCGCCGCCTCCTCGTCTGCGTCGCCGGTGCCGCCGGAGGACGACGTCTGCTCCGTCTGCCACGACCGCTTCCGGATCCCCTGCCAGGCCAACTGCTCCCACTGGTTCTGCGGAGAGTGCATCATCCGTGTTTGGAACCATGGAGCTGCTGTACAGCCTTGCAAGTGTCCCATTTGCCGTCGCCTTATAAATCTGCTGGTACCTGCTAATGTATCAGACGATCAGAATGATGATCCCCAACTTCAGCGTGTTTTGGGAGAGATTCAGCACTACAATCACATATTTGG…
TC88441	100	trinucleotide	AGG	84	18	CATCCCCTCTCCTCGCTAC	43	19	59.77	63.1	CTTCAGCATGCACTCATCGT	192	20	60.01	50	150								GTCACTCGGCACGCAGGCTAGCAGCACAGCAGCAGCCAGAGCCATCCCCTCTCCTCGCTACGCTTCGCTTCCTCGGCGCCGATTCCTCCTCCTCCTCCTCCACCCTCGTCCGTCCCCTTCCGGCGCGCGAGCTCGCCCGAGATGGCGAACGCGAGATCGGGTGTCGCTGTGAACGATGAGTGCATGCTGAAGTTTGGCGAGCTGCAGTCGAAGAGGCTGCACCGCTTCATAACTTTCAAGATGGACGACAAGTTCAAGGAGATAGTTGTGGACCAGGTCGGGGATCGCGCTACCAGCTACGATGACTTCACAAACAGCCTCCCTGAGAATGACTGCCGATACGCGATCTATGATTTCGACTTTGTTACTGCAGAGGATGTCCAGAAGAGCAGGATCTTC…
TC88561	100	trinucleotide	AGG	156	18	CAGCTTCTCCTGTACCCGAA	19	20	60.38	55	AGCTAACCATCCATGCATCC	288	20	59.92	50	270								TTTGAGGTGTTCCTGCCCCAGCTTCTCCTGTACCCGAACCCCTCGGACCCCTTGAACGGCGAGGCGGCATCGCTGATGATGCGCGACAAGAATGCCTATGAAAATAAAGTCAAAGAATATTGTGAGAGATATGCCAAGCCTGAAGACATATCCCCGGAGGAGGAGGAGGAGGAAGAGGAGAGCGACGAGGAGCTGAGCGACGCCGAGGGCTACGACTCCGGCGACGAGGCCATCATGGGCCACGCAGACCCTTAACTGGTGGATGGATGGATGCATGGATGGTTAGCTCAGTCAGTAACTCAGTAATGGAGGATGATCATGATGTATCTCTGTCTGTCTGTACATAGCTGCGGCGCTCACTGATGAATGCCGCCATGGCAGATGCTGAAGAAAGTCATC…
TC88561	95	tetranucleotide	ATCC	260	20	AGGAGGAAGAGGAGAGCGAC	167	20	60.09	60	GCCGCAGCTATGTACAGACA	354	20	60.04	55	188								TTTGAGGTGTTCCTGCCCCAGCTTCTCCTGTACCCGAACCCCTCGGACCCCTTGAACGGCGAGGCGGCATCGCTGATGATGCGCGACAAGAATGCCTATGAAAATAAAGTCAAAGAATATTGTGAGAGATATGCCAAGCCTGAAGACATATCCCCGGAGGAGGAGGAGGAGGAAGAGGAGAGCGACGAGGAGCTGAGCGACGCCGAGGGCTACGACTCCGGCGACGAGGCCATCATGGGCCACGCAGACCCTTAACTGGTGGATGGATGGATGCATGGATGGTTAGCTCAGTCAGTAACTCAGTAATGGAGGATGATCATGATGTATCTCTGTCTGTCTGTACATAGCTGCGGCGCTCACTGATGAATGCCGCCATGGCAGATGCTGAAGAAAGTCATC…
TC88561	100	pentanucleotide	AACAG	532	20	CATGGCAGATGCTGAAGAAA	374	20	59.94	45	TGAGATGATTATCAACAGAAACAGA	613	25	57.95	32	240								TTTGAGGTGTTCCTGCCCCAGCTTCTCCTGTACCCGAACCCCTCGGACCCCTTGAACGGCGAGGCGGCATCGCTGATGATGCGCGACAAGAATGCCTATGAAAATAAAGTCAAAGAATATTGTGAGAGATATGCCAAGCCTGAAGACATATCCCCGGAGGAGGAGGAGGAGGAAGAGGAGAGCGACGAGGAGCTGAGCGACGCCGAGGGCTACGACTCCGGCGACGAGGCCATCATGGGCCACGCAGACCCTTAACTGGTGGATGGATGGATGCATGGATGGTTAGCTCAGTCAGTAACTCAGTAATGGAGGATGATCATGATGTATCTCTGTCTGTCTGTACATAGCTGCGGCGCTCACTGATGAATGCCGCCATGGCAGATGCTGAAGAAAGTCATC…
TC88562	100	trinucleotide	AGG	219	27	CTTCTCCTCTACCCGAACCC	85	20	60.06	60	CATCCACCAGTCAAGGGTCT	331	20	59.96	55	247								GGTTCGGTCTGCTTGGATGTGATCAACCAGNCCTGGAGCCCAATGTTCGACCTTGTGAATATCTTTGAGGTGTTCCTGCCCCAGCTTCTCCTCTACCCGAACCCCTCGGACCCCTTGAACGGCGAGGCGGCTTCGCTCATGATGCGCGACAAGAATGCCTATGAAAATAAAGTCAAAGAATATTGTGAGAGATATGCCAAGCCTGAAGACATATCCCCGGAGGAGGAGGAGGAGGAGGAGGAGGAGAGCGACGGGGAGCTGAGCGACGCCGAGGGCTACGACTCCGGCGACGAGGCCATCATGGGTCACGCAGACCCTTGACTGGTGGATGGATGGATGGTTAGCTCAGTCAGTAACTCAGTAATGCAGGATGATCATTTCATGTATCTCTGTCAGTCT…
TC88562	93	tetranucleotide	ACAG	389	16	AGACCCTTGACTGGTGGATG	312	20	59.96	55	CACGAGAGCTAGGGGAACTG	499	20	60	60	188								GGTTCGGTCTGCTTGGATGTGATCAACCAGNCCTGGAGCCCAATGTTCGACCTTGTGAATATCTTTGAGGTGTTCCTGCCCCAGCTTCTCCTCTACCCGAACCCCTCGGACCCCTTGAACGGCGAGGCGGCTTCGCTCATGATGCGCGACAAGAATGCCTATGAAAATAAAGTCAAAGAATATTGTGAGAGATATGCCAAGCCTGAAGACATATCCCCGGAGGAGGAGGAGGAGGAGGAGGAGGAGAGCGACGGGGAGCTGAGCGACGCCGAGGGCTACGACTCCGGCGACGAGGCCATCATGGGTCACGCAGACCCTTGACTGGTGGATGGATGGATGGTTAGCTCAGTCAGTAACTCAGTAATGCAGGATGATCATTTCATGTATCTCTGTCAGTCT…
TC88563	95	tetranucleotide	ATCC	60	20	CCAAGGAGGAGGAAAAAGAA	31	20	58.35	45	ATGGAAGGGGATTTGTAGGG	290	20	60.01	50	260								GCAAACAAACAGGAGGCAAGGGAAGCAGNACCAAGGAGGAGGAAAAAGAAGTGAGCAAGCATCCATCCATCGATCCATCGACCGGGGAATTGTCTTCCCCAAGGCAAGCGCAGGGAGATGGATCTGATGAAGCTGATGATGAGCGATTACAAGGTGGACATGATCAGACGAACGGGATGCACGAGTTCTTCGTCCACTTCCACGGGCCCAAAGACAGTATTTACCAGGGTGGTGTGTGGAAGGTGAGGGGTTGAGCTCACAGAAGCTTACCCCTACAAATCCCCTTCCATTGGCTTCACCAACAAGATCTATCACCCAAATGTTGATGAGATGTCCGGTTCGGTCTGCTTGGATGTGATCAACCAGACCTGGAGCCCAATGGTCGACCTTGTGAATATC…
TC88564	100	trinucleotide	AGC	430	24	CCCTACAAATCCCCTTCCAT	231	20	60.01	50	TTCGGGTACAGGAGAAGCTG	508	20	60.38	55	278								CACCTACAAACAGACAGGCAGGGGAAGCAGAGCAAGGAGGAAGAAGAAGTGAGATGTCTTCCCCAAGCAAGCGCAGGGAGATGGATCTGATGAAGTTGATGATGAGCGATTACAAGGTGGATATGATCAACGACGGGATGCAGGAGTTCTTCGTCCACTTCCACGGACCCAAAGACAGTATTTACCAGGGTGGTGTGTGGAAGGTGAGGGTTGAACTCACAGAAGCTTACCCCTACAAATCCCCTTCCATTGGCTTCACCAACAAGATCTATCACCCCAATGTCGATGAGATGTCCGGTTCTGTCTGCTTGGATGTGATCAACCAGACCTGGGAGCCCAATGTTCGGTAAATCCGATCGATATATCAAAACTAGTTTAACTTTGATGAATTTTACCAAC…
TC88632	100	tetranucleotide	AAGG	76	16	GTACGGCAGCGAGCCTCT	46	18	61.68	66.6	CCTGCACCTCCTCGTGTAAT	216	20	60.13	55	171	AC090485	89.85	197	4.3e-14	233.41	3	3	GCTTATTAATTCCCGCCGGGCGCGTGCGCGTGCGCGTGGGCGGGCGTACGGCAGCGAGCCTCTCCCGGACTCCGATTCCTTCCTTCCTTCCGGCGGAGCTGATCGCCTCTCCTTCTCCTCTCCCAGAGAGGAAACCCGGAGGAAGCAGAGACGGCCGGACAGATGGATTTGGGGGCAGAGCAGCACGGCTGCGAGCATTACACGAGGAGGTGCAGGATACGGGCGCCCTGCTGCGGCGAGGTCTTCGGCTGCCGGCATTGCCATAACCAAGCTAAGAATTCGCTGGAGGTGGACCTCCTCGACCGGCACGAGATCCCCCGCCACGAAATCAGCAAGGTTATCTGCTCTCTCTGCAACAAAGAACAGGATGTGCAACAGAACTGCTCCGGTTGCGGGGCA…
TC88672	100	tetranucleotide	ACAT	508	16	CCCCTCATCGGAAAGATGTA	276	20	59.88	50	TTAATTAGCACACCGTGCGT	574	20	59.25	45	299	AC025783	90.35	259	3.2e-84	315.7	1	10	CCAACCTCGCCTCCAACGTACCAACAGTGCTACTGATGGGGAACGAGGTGGCGACCGCGGCGGCTCTGATCTCCCCGGCGGCGGTGACTCGGTCGTGGCTGCTGTTGGCGTGGGTGAGCACGGTGGCGGGCAACCTGTCGCTGCTGGGGTCGGCGGCGAACCTGATCGTGTGCGAGCAGGCGCGCCGGGCGCCGCGCAACGCCTACGAGCTCACCTTCTGGAACCACCTCATCTTCGGCGTGCCCTCCACCCTCATCGTCACCGCCGTCGGCATCCCCCTCATCGGAAAGATGTAGCCACCCTATCCATCTACCAACATCGCCCTCGCCACCGCCGACGGTCCAACTATATGCAATATACACTTTCCTTATATATACCAGCAGCCTGTACATACGTATG…
TC88682	95	trinucleotide	AAC	417	21	CAGTTCACCGACATGGTCAC	376	20	60	55	GAGGCTCTCCTCGCTCTTG	507	19	60.37	63.1	132	AP004087	87.32	552	1.2e-35	533.72	5	2	CCACGCGTCCGCGGAAATAGTTCTCCATCTCAACCTTCTCTTCTCCCTTCTCTTCTCTCCCGCGCGTTACCTCGAACCGGAAGCGAACTCTACATCCATCCTCGACCGATGGATCCATGGGTCAGCAGCCAGCCTTCCCTTAGCCTCGACCTGCACGTCGGCCTCCCGCCGATGGGGCACCCGCACCACCACCAGGCGGCGCCCATGGTCGCGCTGGCCAAGCCCAAGGTCCTCGTCGAGGAGAACTTCATGCAGCTCAAGAAGGACCCTGAGGTTGCGGTTCTTGAGTCTGAGCTACAGCGGGTGAGCGAGGAGAACCGGCGGCTGGGCGAGATGCTCAGGGAGGTGGCCTCCAAGTACGAGGCCCTGCAGGGCCAGTTCACCGACATGGTCACGGCC…
TC88683	94	trinucleotide	AGC	547	18	CAGTTCACCGACATGGTCAC	395	20	60	55	CTTGCACTCCTCCCGGAT	655	18	61.18	61.1	261								GAGGCGGAAATAGTTCTCCATCCCAACCTTCTCTTCTCCCCTCTCTTCTCTCCCGCGCGTTGCCTCGAACCGGAAGCGAGCTCTACATCCGTTACAGCGCTTGGTGTTTGAGAGACGATCAGTCCATCGTCGACCAATGGATCCATGGGTCAGCAGCCAGCCTTCGCTGAGCCTCGATCTGCACGTCGGCCTCCCGCCGATGGGGCACCACCAGGCGGCGCCGATGGTGGCGCTGGCCAAGCCCAAGGTCCTCGTCGAGGAGAACTTCATGCAGCTCAAGAAGGACCCTGAGGTTGCGGTTCTTGAGTCGGAGCTACAGCGTGTGAGCGAGGAGAACCGCCGCCTGGGCGAGATGCTCAGGGAGGTGGCCTCCAAGTACGAGGCCCTGCAGGGCCAGTT…
TC88750	93	tetranucleotide	AGGG	51	16	CGAGATCTTTTTGTCCTCCG	11	20	59.8	50	ATAGAAAGGCCAAGAGCGGT	193	20	60.22	50	183	AL713902	86.88	465	1.4e-33	440.14	4	12	GAATTCGGCACGAGATCTTTTTGTCCTCCGGTAAATAATAAACCACCTCTCTCCCTCCCCTCCCTCCTCGTTGTCGTCGTCGTCCTCCTCCTCCTCCTCCTCATCGGCGCCCGGCAGTATATAACCGCCAATTCTATCTTTCTCGGGACTCCTCGGGATTCTGCCAGACAGACACCGCTCTTGGCCTTTCTATCTTTCCTGGGCTCCTCGGGACTCAGACACCGCTGCTGCCATGGGCCTCTTCGGCTCCTCGGCCAAGGTGTACCGGCCGGCGCCGGAGGTCGACCTCGGCCCCGGCAGCGGCGAGCTCTACATCAGCCCCAATGTCAAAGCTCCGCGGGTCGCCGGCCTTCTGGTGAAGATCTTCGTGTGGGTCCTGGAGATGCCGGTGGTGGGCTG…
TC88750	100	trinucleotide	AGG	85	18	CGAGATCTTTTTGTCCTCCG	11	20	59.8	50	ATAGAAAGGCCAAGAGCGGT	193	20	60.22	50	183	AL713902	86.88	465	1.4e-33	440.14	4	12	GAATTCGGCACGAGATCTTTTTGTCCTCCGGTAAATAATAAACCACCTCTCTCCCTCCCCTCCCTCCTCGTTGTCGTCGTCGTCCTCCTCCTCCTCCTCCTCATCGGCGCCCGGCAGTATATAACCGCCAATTCTATCTTTCTCGGGACTCCTCGGGATTCTGCCAGACAGACACCGCTCTTGGCCTTTCTATCTTTCCTGGGCTCCTCGGGACTCAGACACCGCTGCTGCCATGGGCCTCTTCGGCTCCTCGGCCAAGGTGTACCGGCCGGCGCCGGAGGTCGACCTCGGCCCCGGCAGCGGCGAGCTCTACATCAGCCCCAATGTCAAAGCTCCGCGGGTCGCCGGCCTTCTGGTGAAGATCTTCGTGTGGGTCCTGGAGATGCCGGTGGTGGGCTG…
TC88757	100	trinucleotide	AAG	141	18	GACTTCTTTCTCCGTCGCAC	50	20	59.99	55	ATCTTCCTCCTGCTGCTGAA	187	20	60.09	50	138	AL606641	92.36	419	6.7e-34	579.4	5	4	AAGAGATAGAGGAGCAGCCCCGGCGCATCTGGATCCGCGCCGTAAAGCTGACTTCTTTCTCCGTCGCACGCATCCTCCTCCCGGCGACCACCCCGGGGGCGCTATATCACGCGGCCGCCGCGAGGAGGAGCGCCCCGTCCCTTCTTCTTCTTCTTCTTCGTAGCAGCTTCAGCAGCAGGAGGAAGATGGCGGCGGCGGCGGCGGCGAGGAAGACCGCCGGTGTGCTCGCGCTCTTCGACGTCGACGGCACCCTCACCGCGCCCCGCAAGGAGGTGACGCCGGAGATGCTCGAGTTCATGAAGCGCCTGCGCGAGAATGTGACCGTCGGCGTGGTGGGGGGATCCGATTTGGTCAAGATCTCCGAGCAGCTCGGCAAATCAGTTATCACCGACTACGACT…
TC88757	100	trinucleotide	CCG	188	18	TCTTCGTAGCAGCTTCAGCA	155	20	60.03	50	GCTCGGAGATCTTGACCAAA	366	20	60.34	50	212	AL606641	92.36	419	6.7e-34	579.4	5	4	AAGAGATAGAGGAGCAGCCCCGGCGCATCTGGATCCGCGCCGTAAAGCTGACTTCTTTCTCCGTCGCACGCATCCTCCTCCCGGCGACCACCCCGGGGGCGCTATATCACGCGGCCGCCGCGAGGAGGAGCGCCCCGTCCCTTCTTCTTCTTCTTCTTCGTAGCAGCTTCAGCAGCAGGAGGAAGATGGCGGCGGCGGCGGCGGCGAGGAAGACCGCCGGTGTGCTCGCGCTCTTCGACGTCGACGGCACCCTCACCGCGCCCCGCAAGGAGGTGACGCCGGAGATGCTCGAGTTCATGAAGCGCCTGCGCGAGAATGTGACCGTCGGCGTGGTGGGGGGATCCGATTTGGTCAAGATCTCCGAGCAGCTCGGCAAATCAGTTATCACCGACTACGACT…
TC88761	100	pentanucleotide	AAGAG	70	20	CTGAGGAATTCGGACGAGG	10	19	60.74	57.8	CCAATGCTTGTTCTTGCTCA	295	20	59.98	45	286	AP005523	92.64	163	6.5e-58	228.5	1	8	TCCCCCGGGCTGAGGAATTCGGACGAGGCGCCGCCGCCGCCCGCCGCCGTCCGTCGTGGGGAGAGGAGAAGAGAAGAGAAGAGAAGAGATGAAGCCGGTGGTGGGGATCGTGGTGTCGAACAAGATGCAGAAGTCGGTGGTGGTGGCGGTGGACCGCCTCTTCCACAACAAGGTGTACAACCGATACGTGAAGCGCACCTCCAAGTTCATGGCGCACGACGAGGCCGAGACCTGCAACATCGGCGACAGGGTTAGGCTGGATCCTTCTAGGCCGTTGAGCAAGAACAAGCATTGGATCGTTGCCGAGGTTCTTCGCAGAGCTAAGATGTATGTTGCGCCGCCACCTGCACCAAAAGCTTCTGGTGCTACAACTCAACAAGCTAGCACCAAGTCATCTGC…
TC88805	95	dinucleotide	AG	123	24	CTTCCAAGGAGAGGAGAGCC	95	20	60.46	60	GGGAAACCAAGTGTGCTGAT	359	20	59.97	50	265	AP004743	90.53	1045	3.6e-76	1256.3	7	6	GCACGAGGGCCAGCACCTAACTGCCCACCATACACACTCACCTTCCCCCCTGTAAACTCTGAACATAAAAGTGCCTGTCCCTGCCTCCATTCCTCTTCCAAGGAGAGGAGAGCCACCTTACGCTCTCTCATCTCTCTCTCTCTCTCTCCCCCTCTCTATTCTCGCGATACGGAGGGAGGTGTGCCGTTCTTCGAGGAGACGAAGCAGCAGCTGTCGGAAAGATAAGCAAGGAAACATCAGCTGGTCAAGATGACAGCTGGTTTACAGCTCGGCGTGATCGGGTCTCTCGCGCTCTCCGTTGCATCTTCAGTTGCCATTGTCATCTGCAACAAAGCTCTCATCAGCACACTTGGTTTCCCATTCGCTACAACATTAACAAGCTGGCATCTCATGGTGACC…
TC88874	100	trinucleotide	CCG	355	18	GTCGCCAAACCCTAGCTTCT	175	20	60.76	55	ACACGTACATGCTGCTGGAG	471	20	59.92	55	297	AP004087	89.93	526	9.6e-46	624.46	4	2	GAATTCGGCACGAGGTTGCGCCTCCCCTCCCCCCGAGCGCCTCCGCCCCCGCCCCCGCCCGCCCCCCTCCCCCTCGCCACCCGACGACGCGGCGACGGAGGGCTCGATGTCGTTCCACTACCCGGACCACGGGCTCGCGATGGACGCGGCGGCGGCCGCCGCGGCCGCTGCCTCGTCGCCAAACCCTAGCTTCTCCCCCGGCGGCGGCGGCGGGGAGAGGGAGAAGGCGGCCATCGCGGCCCACCCGCTGTACGAGCGGCTCCTGGAGGCCCACGTCGCCTGCCTCCGCGTCGCCACCCCCGTCGACCAGCTCCCCCGCATCGACGCGCAGATCGCGGCCCGCCCGCCCCCGCTCGCCGCCGCCGCCGCCGCGGGCGGGCCCTCCGGAGGCGAGGAGCT…
TC88943	93	tetranucleotide	CCCG	93	16	CTAATCAGCTTCCCCAACCA	25	20	60.06	50	TTGCCCTTCTTGTTGCTCTT	173	20	59.99	45	149	AC083942	89.53	573	5e-35	651.17	6	3	TCGGCACGAGGCGACTTGGCAACCCTAATCAGCTTCCCCAACCAATTCGATTCCCCGTCGCCGAGCTCCCCCTCCCAACCCTAGCGCCAGATCCGCCCGCTCGCCCGCGCAGCCATGGCGGAGTCCCTCGACATGTCCCTCGAGGACATCATCAAGAGCAACAAGAAGGGCAACTCCTCGTCCGGCGGGGGTGGCCGCCGCCGCGAGGGTCGCCGCGGATCTGCCGCCGCCGCCGGAGGCGTCGGCCCCAACAGGCGCGCCTTCAAGAGGTCGGGGAACAGGGCGGCGCCCTACCAGCCGCCGAAGGCCCCGGAATCGGCGTGGCAGCACGACATGTACTCGGACGCCTCTGCGAGAGGCGGCGGCGGCGGGAGGGTCTCGGCTATCGAGACCGGCACC…
TC88954	100	trinucleotide	CCG	63	18	GAATATTCCAAGCTCGCGTC	41	20	59.81	50	GACTCTTCAAAGGTCAGCGG	262	20	59.98	55	222								GCTCCCTTTCCCCTCCCCCCTACCCACCGCCCCCCCGCCCGAATATTCCAAGCTCGCGTCTTGCGGCGGCGGCGGCGGCGAGCAGACGGAGCCCAGGCCGGAGGAGGCCCCGGACCCCGATTTCTGCTCCCAATCGTCTCGGCGAGAGAGGCAACGGAGCCACTATGCCTGGAGCAGATGAGACGTTTCCGGCAGAGTCGAGGGCGACGGTGTTCTTTGGGGCTGTGACATCTAAATCGGAGCCGCTGACCTTTGAAGAGTCCCTCAGATTTGTCAAGAAAGTGAAGGCTCGCAACTACATGCTGTACCTGTCGCTGTTTGACATCCTGGGCAGGACAGAGCTGTCCCAGCTGGAGGCCTACCAAACACTGCAGCTGCTGTTCCGCGACCACCCGGACC…
TC88957	95	trinucleotide	AGC	326	21	GTCACAGGAGAAGAGCAGCC	137	20	60.14	60	GTGAAGAGCCTCTCGGTGTC	382	20	59.99	60	246	AC026758	84.98	373	6.2e-45	292.4	2	10	ATTCGTTCGCTCCCAGCCTCACACTGCACCGATCAACACCAGCGTCGTCTCAGACTTCTTCTTCTTCCTCTGTCTACTCGGTTGATTCCTTTGACCCGTCGTTCGTTCGCTGGTCGGTGGTTTCATCCATCGTCCGGTCACAGGAGAAGAGCAGCCGGCGCCTCTTTTCGTTGCTTTCTAGCGACCCCTCCGAGTCCGACCTTCCATGGCCATCGCCTCCCGCATCACGAAGCGCGCGCTCTCCACCTTCGCCGCCGCAGCCAAGCTCCCGGAGGCGGCCGTTCGCGGCCGCCGGCGCCGAGGCGGTGCCCGCGCCGTCGTCCGCGCAGCACCAGCAGCAGCAGCAGGTCCTGGAGTTTGAGGACACCGAGAGGCTCTTCACCGGGGAGCCGTCCACGG…
TC89102	100	trinucleotide	AGC	88	21	CTTCAGAGGCTTGAGGATGG	14	20	59.94	55	CAGGGAGACCAAGCTAGCAC	142	20	60.01	60	129								CTTTGTCTCTCTTCTTCAGAGGCTTGAGGATGGTTTGCCTTGTGCATTACCCTGCATAGGGCTGTAAACTTGGAAGGCTTCTGAGCAAGCAGCAGCAGCAGCAGCAGCCATGGAGCCTGCTAGTGCTAGCTTGGTCTCCCTGAGGGCATCCGCCGCCACGAGCCACAGCTGCTTCTCGTGTCGGCAGCGAGCGACGCCCAAGACCAGGATGCTTCCGGCCATGGCGTCCAAGTCCGGGGCGAAACTGGTGGCTTCAGGCTGCAAGACATGCAGGGGGAAGGGTGCAGTGGAATGCGAAGGCTGCAAGGGGACTGGCAGGAACAAGAAGAACGGCAACATCTTCGAGAGATGGAAGTGCTTCGACTGCCAGGGGTTTGGGATGAGGAAGTGCCCCACCTG…
TC89252	100	trinucleotide	CCG	386	24	GAGCACTTCTCCAACTTCGG	146	20	59.98	55	TCTTTGTCCTAGCACCACCG	434	20	61.22	55	289	AC026815	85.23	1510	0	1195.38	4	10	GGCACGAGGNATCGCCCCCCTCCCGCACCCGANCGCGAGNANAATCCGAGGAGCGGAGCGGCGCAAGGAGGCGATGATGGAGTCGGATCAGGGCAAGCTCTTCATCGGCGGCATCTCCTGGGAGACGACGGAGGAGAAGCTGCAGGAGCACTTCTCCAACTTCGGCGAGGTCTCCCAGGCCGCCGTCATGCGCGACAAGCTCACCGGCCGCCCGCGGGGCTTCGGCTTCGTAGTCTACGCCGACCCCGCCGCCGTCGACGCCGCCCTCCAGGAGCCCCACACCCTCGACGGCCGCACGGTCGATGTGAAGCGGGCGCTCTCGCGGGAGGAGCAGCAGGCTACCAAGGCGGTGAACCCTAGCGCAGGAAGGAACGCTGGAGGTGGAGGCGGCGGCGGCGG…
TC89282	100	trinucleotide	CCG	606	21	GACCACACCTTCACCCAGAC	583	20	60.42	60	TTGGTGGTCCCCTTGTAGAG	743	20	59.95	55	161	AC113333	89.92	794	1e-125	941.7	4	5	CCACGCGTCCGCGAGCGCAGAGCAGATTCCCACGCGACGCGAGCGATCTCGATCGATTGACAGAGAAGAGACGAGAGGACGGCCATGGGGCTGGACTACTACAAGATCCTGGGCGTGGACAAGGCGGCCAGCGACGACGACCTCAAGAAGGCCTACCGCAAGCTCGCCATGAAGTGGCACCCCGACAAGAACCCCACCAGCAAGAAGGAGGCCGAGAGCAAGTTCAAGCAGATCTCTGAGGCGTACGAGGTGCTGAGCGACTCGCAGAAGCGCGCGGTCTACGACCAGTACGGCGAGGAGGGGCTCAAGGGCCAGGTGCCGCCGCCGGGGGCCGGCGGCGGCGCGGGCGGGCCGGGGGGCGCCACCTTCTTCTCCACCGGCGCCGACGGGCCCACCGCG…
TC89282	100	trinucleotide	CCG	653	18	ACACCTTCACCCAGACGTTC	587	20	60	55	TTGGTGGTCCCCTTGTAGAG	743	20	59.95	55	157	AC113333	89.92	794	1e-125	941.7	4	5	CCACGCGTCCGCGAGCGCAGAGCAGATTCCCACGCGACGCGAGCGATCTCGATCGATTGACAGAGAAGAGACGAGAGGACGGCCATGGGGCTGGACTACTACAAGATCCTGGGCGTGGACAAGGCGGCCAGCGACGACGACCTCAAGAAGGCCTACCGCAAGCTCGCCATGAAGTGGCACCCCGACAAGAACCCCACCAGCAAGAAGGAGGCCGAGAGCAAGTTCAAGCAGATCTCTGAGGCGTACGAGGTGCTGAGCGACTCGCAGAAGCGCGCGGTCTACGACCAGTACGGCGAGGAGGGGCTCAAGGGCCAGGTGCCGCCGCCGGGGGCCGGCGGCGGCGCGGGCGGGCCGGGGGGCGCCACCTTCTTCTCCACCGGCGCCGACGGGCCCACCGCG…
TC89411	93	pentanucleotide	AGAGC	85	30	CCTCCTCAGTCCGTCCAGTA	59	20	60.25	60	GATCAGCACCACCTTGAACA	249	20	59.68	50	191	AC084818	85.87	559	2.8e-51	479.24	3	5	GGNCTGCAGGNAATTCGGCACGAGGGTACAGTACAGTACGCTCTCCCCCTCCTCCCTCCCTCCTCAGTCCGTCCAGTAACAGAGAGAGCAGAGCAGAGCGGAGCGGAGCAGAGCTGTTGCTCACCAGTAGCAGAGATCCCAAGCAAGCAAGGCAAGGCAGCGGAGGAAGGAGAAGCGGCAATGGCGGGCGGCGGCGGTCGGGGGCGCGGGGAGGAGGAGTACGACTACCTGTTCAAGGTGGTGCTGATCGGCGACTCCGGGGTGGGGAAATCCAACCTGCTGTCCCGCTTCACCCGCAACGAGTTCTGCCTCGAGTCCAAGTCCACCATCGGCGTCGAGTTCGCCACAAGAACACTCCACGTGGAGGGCAAGATAATCAAGGCGCAGATCTGGGACACG…
TC89412	90	trinucleotide	CCG	188	21	GGAGGGAAGAGAGAGGGAGA	38	20	59.88	60	CGAGGGAGAAGGTGTTCTTG	325	20	59.83	55	288	AC092852	89.28	364	3.1e-57	405.4	2	3	GCCGCAGCCAGCCAGCCAGTCTCCTCCTCCTCGGGCGGGAGGGAAGAGAGAGGGAGACAGCGACCGGGCGAGAGGCGGCGGAGGCTCCGAGGAGGCGGCCGGCAGCGTTGGCCCGGGAAAGGGAACGGGGCCCGGAGGAGGCTGGCTGATCGGTTGGAGGGAAGGGAAGGCCGGGAGGGGAGGGGATGGCGGCGCGGCGGGCGGCGGCGTGGGAGCAGGGTCGGCGACGAGTACGACTACCTGTTCAAGGTGGTGCTGATCGGCGACTCCGGCGTGGGCAAGTCCAACCTCCTCTCCCGCTTCACCAAGAACACCTTCTCCCTCGACTCCAAGTCCACCATCGGCGTCGAGTTCGCCACCCGCACCACACAGGTGGAAGGGAAGACGATAAAGGCGCAG…
TC89512	96	trinucleotide	ATC	733	27	CACCGAGGAGTATAACCGGA	549	20	59.94	55	AGCAAGCAGAGCAAGACCTC	840	20	59.89	55	292	AP003769	89.63	492	3.3e-54	572.9	4	6	GTGGATCCGTCGGGCGCGTTCGCGCGGAGCTCCAGCAATGTCTCGCTGGCGTCGCTTGTGAGGAGCGGGAGCGGCGGCAGCAGCGGGAGTAGCGGGAGCAGCCGCGGGAGGGGCGGGAGCCGGAGGATGGTGCGCCGGGTGCTCCGCGGCGTCATCACCTTCATCTTCGCCATCGCCGGCCTGTTCCTGGGAGCCGTCACGGGCGGGCTGATCGGCCTGGCCACGGAGAGCGGCCTCTTCCGCGGCACCGGCATCGGCGCCATCACCGGCGCGCTCGTGTCCATCGAGGTCGTCGACTCCTCCATCCGCCTCTGGCGCTCCCGCCGGTCCGGGATCTGGAGCATCCTGTACGTGCTTAATGTGATCTACAGCCTCCTGACGGGCCGGCTCGTCCGTGAG…
TC89520	100	tetranucleotide	AGCC	93	28	GTCACCAAATTGGGCAAGAT	47	20	59.79	45	AAGAACCGCAAAATCACTGG	184	20	60.11	45	138	AC098573	88.11	572	4.5e-39	580.8	4	5	CCGTCTCTCCTCCCCTCTTCTTCTCCACGCAGCGCAAAAAAGCATCGTCACCAAATTGGGCAAGATTCTCTCTTTCCCGCACGCAACCAATCGCCAGCCAGCCAGCCAGCCAGCCAGCCAGCGTCACTCCTTCTCCTGCGGCTGTCATACAAGGAGAAGAGGCTCCAGTGATTTTGCGGTTCTTGGGAGCTCCGAGCGCCTGAGCTGGCCTGCGTCGTTGGAGCCTAGGTTCTTGGATTGGCCGGCGAGCGAGCGAGCTTGCTTGCCGAGATGCTGTCTGTGAGCTCGCCGAGGATGCACATGAGCCGGAACGCCGTGGATTTGGGCCTGCTGGCCGCCTGCCGCTGCCGCCGCTGGGCCGCGCGCCCGGCGCCCAGGCGGCGCGCGCCATGTGTTTGT…
TC89555	100	tetranucleotide	ATCC	62	16	AGAGACAGGGTCCGCAAAG	13	19	60.39	57.8	ACAGGACCTTCAGCAGGAGA	292	20	59.98	55	280	chr1_ctg7	88.81	447	2e-134	482.2	1	1	CCACGCGTCCGGAGAGACAGGGTCCGCAAAGCAAGCACCGCCCGGCAAAGGCAAGAAAGAGCCATCCATCCATCCATCATCCCCTTCCTCGTGCGCTGCTGCCTCTTGCTTCTTTCTTCTTCGTCTAGTACCAAGCTCAAGCTAGATAGATATCCATGGTTTTTCTCTCCTTGCTTGCTTGCGAATTGCTGCAGGTTGTAAGTAGATAGGTGTTATACGTAGTAGGAGCTACTAGTAGATAGGCGGCGGGTGGGAGAGGAGATGAAGCTCCATCTCCTGCTGAAGGTCCTGTTCGGCCCCGTGCCGGTCTACTTCTCGGCGCTGGCCATCCTCATCCTGCTGACCAACGCGCAGTACTTCGGGCTCGGCGGCGTCGGCGTGCCGCGCGCCACCAAGCTG…
TC89594	93	tetranucleotide	AAAG	1748	16	ACGCAACGCAAGCTTAGAAT	1625	20	60.04	45	CGAGGAGCTGAAGAAAGCTG	1785	20	60.41	55	161	chr1_ctg7	85.63	1413	0	1174.5	2	1	AGCTGGTGCAAAGAAGCTCGCAGTACTTGACCTTTCATACAACCGGTTGGAAGGGCCGATACCCAGCTCGTTCTCATCACTGTCTTTGTCTGAGATCAATCTGTCGAGTAATCAGCTGAATGGGACAATTCCAGAGCTTGGTTCTCTTGCCACATTCCCAAAGAGCCAGTATGAGAATAACTCCGGTCTGTGTGGCTTTCCACTGCCAGCATGCCAGTCGCATACTGGGCAAGGCTCTTCTAACGGTGGCCAATCCAGCCGGAGGAAGGCGTCCCTTGCAGGCAGTGTTGCTATGGGACTCTTGTTCTCGCTCTTCTGCATATTTGGGTTGGTCATCATCGCCATCGAGAGCAAGAAGCGGAGGCAGAAGAATGATGAGGCAAGTACCTCCCGTGATAT…
TC89664	100	tetranucleotide	ACCG	190	16	AAAGCTAGCTAGGGTTCCGC	78	20	60	55	CGCGGTGTACCTTACTTGGT	304	20	60.05	55	227								GNCTTCCTTCCTACCTACCAAATCCTTCCTTCCTTCCTTCCTAATCCTCCCATCCATCCCCATCCCCATCCCCATCCAAAGCTAGCTAGGGTTCCGCCCTCCCATCCCCATCCCCATCCCCGCAGCCGTCGCCTCCTCTTCTCTTCTCTCCCCGCCGCCGGCCAACGAGATCCAGCCAGCGAGCGAGATCCGACCGACCGACCGACGCCTGCAGGCAGAGGCAGATCGAGATCGACGCCTCCGCCGCCTGGTTCAGCCACGAGACCGCGACATGTCGCACTCCAACCAAGTAAGGTACACCGCGCGTTCCATCACTCCCCCCGCCGACAGGGACAGCGGTTCCAAGTCACCCCCACCCAGGAGGCGCGCAGCTTCCAAGTCGCCTCCCCTGCCCCCTCC…
TC89664	100	tetranucleotide	ACAG	1116	16	CGCGACTGAATGAAACAAGA	980	20	59.98	45	CGTTTCGATAGCGAGAATCC	1240	20	59.8	50	261								GNCTTCCTTCCTACCTACCAAATCCTTCCTTCCTTCCTTCCTAATCCTCCCATCCATCCCCATCCCCATCCCCATCCAAAGCTAGCTAGGGTTCCGCCCTCCCATCCCCATCCCCATCCCCGCAGCCGTCGCCTCCTCTTCTCTTCTCTCCCCGCCGCCGGCCAACGAGATCCAGCCAGCGAGCGAGATCCGACCGACCGACCGACGCCTGCAGGCAGAGGCAGATCGAGATCGACGCCTCCGCCGCCTGGTTCAGCCACGAGACCGCGACATGTCGCACTCCAACCAAGTAAGGTACACCGCGCGTTCCATCACTCCCCCCGCCGACAGGGACAGCGGTTCCAAGTCACCCCCACCCAGGAGGCGCGCAGCTTCCAAGTCGCCTCCCCTGCCCCCTCC…
TC89703	94	trinucleotide	CCG	381	18	TACTATGATGACCAACGGCG	208	20	59.56	50	TGGCAAAGGTGGTGGACTA	419	19	60.09	52.6	212								ACTTGTACCTAATTTAAATTTCAAATCACTGGAGCAAACACTGGCATGGACCAAGGCATACAAGATACTCATATATTACCATCACCAACGTACATGCGCGAGAATATCTCTCCCACAGAGAACAGAACGAGACACAACAAAATGCTAGTAGTGAGTTTCTACAAGGGAAAATCTCTTTCATCACACGTACTGCTCACATCGACAGAATACTATGATGACCAACGGCGCTCCGCAGAACAGAGCTGAGCCAAACGTACATACTACAACATCAGTGGCCGCCGCCGATGCCGCCACCGCCACCTTTGCCGATCCCGAAACCGAACCCACCTCCCTTGCCAAAGCCTTCGCCAAAACCGCCGCCACCACCACCACCACCTCCTCCGCCGCCTCCGCCGCCGC…
TC89717	100	trinucleotide	ATC	327	18	GTTCTTCCAGCGACCAAGTT	217	20	59.33	50	CATTGGCTGCAAGTTTCTGA	489	20	59.98	45	273	chr1_ctg1	89.89	376	5.8e-29	446.05	4	1	CTCTCCTCCCCTCCCCTCCCCTCCGTCGCACCCGCGCACTCCGCCCGAGCTCCCACCCCACCCCGCCTCCTACCCCTCTCGCGGCGCCCCCGGCCTGGCCTCCGCCGGCGGCCATGGACACAGAGTGCCGCGGGCCGCAGCAGGGGGGCTCGTCCTGCTGGGCGACGGGCGCGGCGGCTTGGAGTTCATCGCAGCAGAAGCGCCAGCGATGCGAGGGTTCTTCCAGCGACCAAGTTGGATCCAGCACAAGTGCTTCTGTGCAAATGTCTGAATCAGAGCTACCAGATACTGATTACGTAGAAAATGAGGAAGAGGATTACTATATGGATGATGATGATGATGATTGTGATGATGAAAACGGCGATGACTCTGAATATGAATTCGATGAAGCTGACTTTA…
TC89717	100	trinucleotide	AGC	1278	21	GGAGCACTTTGGAGACCTTG	1130	20	59.84	55	CCCTTCACGTTGAACTCCAT	1414	20	59.96	50	285	chr1_ctg1	89.89	376	5.8e-29	446.05	4	1	CTCTCCTCCCCTCCCCTCCCCTCCGTCGCACCCGCGCACTCCGCCCGAGCTCCCACCCCACCCCGCCTCCTACCCCTCTCGCGGCGCCCCCGGCCTGGCCTCCGCCGGCGGCCATGGACACAGAGTGCCGCGGGCCGCAGCAGGGGGGCTCGTCCTGCTGGGCGACGGGCGCGGCGGCTTGGAGTTCATCGCAGCAGAAGCGCCAGCGATGCGAGGGTTCTTCCAGCGACCAAGTTGGATCCAGCACAAGTGCTTCTGTGCAAATGTCTGAATCAGAGCTACCAGATACTGATTACGTAGAAAATGAGGAAGAGGATTACTATATGGATGATGATGATGATGATTGTGATGATGAAAACGGCGATGACTCTGAATATGAATTCGATGAAGCTGACTTTA…
TC89730	100	tetranucleotide	AAGC	723	16	TTGAGGCAGTAGCCGAACTT	670	20	60.01	50	TTTAACAGGCAAATCGGGAC	819	20	59.93	45	150	AP003818	86.78	522	3.7e-53	489.58	4	7	TCACTTGCACATGGAGCAGGAGAAGAAGCTCAAGGTGCTCTGCCTCCATGGCTTCCGGACGAGCGGCGGTTTCCTGAAGAAGCAGATCAGCAAATGGCACCCTTCCATCCTCCAGCAGTTCGACACGGTCTTCCCTGATGGCCAGTTCCCAGCTGGGGGGAAATCGGACATCGAGGGCATATTCCCCCCACCATACTTCGAGTGGTTTCAGTTCGACAAGGATTTCACCGAATACACAAATCTGGAAGAGTGCATTGCCTATCTCTGCGATTACATGGTGAAAAACGGGCCTTTCGACGGCCTGCTTGGATTCTCCCAGGGTGCAACACTTTCAGCCCTTTTGATAGGCTACCAAGCACAGGGCAAGGCGCTGAATGATCACCCACCAATTAAGTTCAT…
TC89849	100	tetranucleotide	ATCC	94	16	TTTGGTTGCCTTGCCTATTT	19	20	59.58	40	TCCATGAGAGGTCCTTGGTC	208	20	60.04	55	190	AP004839	86.74	739	1.8e-41	690.74	6	2	AGTCTGCCACGCTCCGCCTTTGGTTGCCTTGCCTATTTAACACACGTTGGGTCGCCCGCATGCTCAACCCAAGCTAAGCCGGTGCCCGCCCCTTCCATCCATCCATCCATGGGAACCATGGAGGAGAAGCCGGCCCTTGGCTTGGGGAGCCTGGTGAGCAGCCTGCGAGTGGTGTACAAGAGCGGCAGGACCAAGGACCTCTCATGGAGGCGGTCGCAGCTCAAGGGGCTCATCAGGCTCCTGACGGAGAAGGAGGAGGAGATCTTCGACGCGCTCCACGACGACCTCGGCAAGCACCGGACTGAATCGTTCAGGGACGAGGTTGGTGTTGTCGTCAAGTCCATCAAGCACACGCTGCAAAACCTCGAGAAATGGGCGGCCCCTGAGAAGGCTCCTACG…
TC89860	100	trinucleotide	CCG	195	24	GACAGGCCCCCTACCTCTC	68	19	61	68.4	TCCTGGAAAACCGAAGAATG	280	20	60.04	45	213								CGGCACGAGGATACCGGCAGCCACCTCCGTCGTCGTCGGTACTGACGCGGCACGAGCCGGCGAATCCGACAGGCCCCCTACCTCTCGCTCGCCGCGAGATCCCGCGTCCATGGCGGTCGGCATCGCGCTCCTGCTCGACCTTGCGGCCCGCGCGCCCCGCTCCTCCGCCTCGCTCCACTCGCACGCCGCCTTCTCCGCCGCCGCCGCCGCCGCCGCCGCGGCAGCCCTGTCCGCCTCCGGCGTACCCCTCTCCGCGCGGCCATTCTTCGGTTTTCCAGGATTCACTGTTGCTCATTGTGATGCTGGTGCAACTTATGGATCGATTGATAGTCCTGATCTTGCCAATGATCTTAATGAGAAGATACATGACTCGATTCATGATCTCCAATTACCGATAAA…
TC89863	95	trinucleotide	AGC	177	21	CAACCCAAGCTCTCGAACTC	26	20	59.98	55	AATCATTAACCTTGGCGACG	314	20	59.96	45	289	AC133340	89.81	412	5.1e-39	485.59	4	3	GGCACGAGCAGACGCCGACGCCGCCCAACCCAAGCTCTCGAACTCGAAGCGCCCACCCTCTCTGACCGCGGCGCCGGCGGCGAGCCGCGGCGGAGGCCGGCCGATGGGGTCCAACGAGGCGGACAAGCCGCTGCGGCGGATCGGCGCGTCGTTCGAGCAGCTCGCGGCCGTCGCGAAGCAGCAGCAGCCGCAGCAGCCCGCGATGGCGGCGGGGGACTTCTCGCGCGCCTGCTCCAACGTCTCCGTCCTCTTCGGCTGCCTCGGCATCGCCTTCAAGTTCGCCGAGATGGACTACGTCGCCAAGGTTAATGATTTACTGGAGGCATCCAAGACGATTTCAACATTGCCCTCCATGGTTGAGCTTGACATTCAGAAGGGCACTGTCAGGCAGGCGGGGAG…
TC89864	100	trinucleotide	AGC	223	18	AAATAGCACAACGCATCAGC	48	20	58.94	45	TAGTCCATCTCGGCGAACTT	337	20	59.83	50	290	AC133340	89.02	510	1e-38	568.82	4	3	GAAAAGCACAAGGCATCACCACGCATAGAGAGAGAGAGAGAGAAAAAAAATAGCACAACGCATCAGCCCAGACGCCGACGCCACCCAAGCTCTCGAACTCGAAGCGCCCGCCCTCAACGCCGGCGGCGAGCCGCGGCGGCGAGCGGCCGATGGGGTCCAACGAGGCGGACAAGCCGCTGCGGCGGATCGGCGCGTCGTTCGAGCAGCTCGCGGCCGTCGCCAAGCAGCAGCAGCAGCAGCCCGCGATGGCGGCGGGGGACTTCTCGCGCGCCTGCTCCAACGTCTCCGTCCTCTTCGGCTGCCTCGGCATCGCCTTCAAGTTCGCCGAGATGGACTACGTCGCCAAGGTTAATGATTTACTGGAGGCATCCAAGACGATTTCAACATTGCCCTCCATGG…
TC89901	95	trinucleotide	AGG	207	21	CCATAAGGATGAGCACTCCG	167	20	60.61	55	ACAGGATGGTCAGGTTCAGC	402	20	60.12	55	236	chr1_ctg8	93.21	530	4.5e-78	767.6	5	1	CGCACCGCGGCCCCCCTTCCCTCCCTCCTTCCCTCCGATCGCCGCCGCTCGCCCCGTCAACCGCACCGCCACCCCTCTGCCCGGCCTTCTCCCAGGTGTGACGGAGGAGGAGCCTCGCGCGGGAGGCAGAGTTGCGAGCGCACGTCCGTGCGTCGCCGGCCATGGACCATAAGGATGAGCACTCCGCCCACCCCGACCAGGAGGTCGAGGAGGAGGAGGATGAGGAGGCCAAGCGCGCCGTCGTGCTCGGCCCCCAGGTGCCCCTCAAGGACCAGCTCGAGCTCGACAAGGATGATGAGAGTCTGAGGAGGTGGAAGGAGCAACTGCTTGGGCAGGTGGACACAGAGCAGCTCGGAGAGACTGCGGAGCCCGAGGTGAAGGTGCTGAACCTGACCATCC…
TC89908	94	trinucleotide	CCG	74	18	ACCCCGCCACGATGAGAG	31	18	64.65	66.6	ATGTGGGAGACGTCGAAGAG	322	20	60.26	55	292	AL606645	89.61	1136	0	1317.8	3	4	GCAGGGATTCGGCACGAGGCTCTCAGCCCCACCCCGCCACGATGAGAGGCCTCCTCGCGTGCGCCACGCTGGCCCGCCGCGCCGCCGCCGCCTCATCCACGGGCGCCGCCTCCACCACGGCCGCGCGCCGCCACCTCGCGGGCGCGGCGGAGGCGGCCGAGGCGGAGCTGAAGAAGACGGCGCTCTACGACTTCCACGTGGCGCACGGGGGCAAGATGGTGCCCTTCGCCGGCTGGAGCATGCCCATCCAGTACAAGGACACCATCATGGACTCCACCCTCAACTGCCGCGCCAACGGCAGCCTCTTCGACGTCTCCCACATGTGCGGCCTCAGCCTGCAGGGCAGCCAGGCCATCCCCTTCCTCGAGTCCCTCGTCGTCGCCGACGTCGCCGCCCTCA…
TC89912	100	trinucleotide	AGG	178	24	TCTCTCTCCTCTGCGACGAT	34	20	60.24	55	CATAGACAGCGTGATGGTGG	327	20	60.13	55	294	AP004742	92.62	149	6.4e-27	209.15	2	6	TTCGGCACGAGGGAAATATTCTCCTGTCCTCTCTCTCTCTCCTCTGCGACGATGCTGCTGATGAGGTCCGCCGCCGCCCCCTGCTCCTTCACCTCCATGCTCCTCCGCCGCTTCACCACCTCCTCCTCCGCTTCATACGCCATCCGCCGTCAGGCCACCCTGGCCCTCTCTTCCCTATCCTCCTCCTCCTCCTCCTCCTCCTCTGCTAGATTCACCACCTGGTCCCCTCCCCCTCTTTCCGGCAGCACCCGGACCGGGGGATTCTCGGCCTGGGCGTCGGCGCCGGGACCGGAAGGGCCCACCGGCTCCACCATCACGCTGTCTATGGAGACCAAGATCAAGGAGCAGCTGGAGGCGGACACTGTCACCGTCGTCGACGCCTCAGGGGATGGCCGCCAC…
TC89967	95	trinucleotide	AGC	384	21	TATCCTCCTCCTGCTGCCTA	232	20	59.93	55	GCCAGTGGTAAGGTGTGGTT	482	20	59.89	55	251	AP004113	88.87	701	5e-155	768.63	3	2	CACCAGCGGAGCAGCGAGNACAGGGNACCCCTCCGCCGTCACCAACACCGCCCTACTCGCCGCCGCCTCACCGCCTCCACCGCCATCTTCTACGTCCTCCCGTCCCCGTACCGGAGATCCGGCGGTTCTCGTGACCGGAAGATATTTGGCTTTGCACGAACAAGATCTCACATGGAGCCATCCTCGCAGCCTGAGCCTGTCGTGGGTGTGGCCACTGCTGGGTCACAAGCATATCCTCCTCCTGCTGCCTATCCAGCTCCAGCCATGCCTGCCGCCATTCCTCCTGGCTCGCAGCCAGCAGTGCCATTCCCAGCTAATCCAGCTCAACTCAGTGCTCAACACCAACTGGTTTACCAACAAGCCCAGCAATTTCACCAACAACTGCAGCAACAGCAGCAG…
TC90104	100	tetranucleotide	ACGC	128	20	GGAGAGACCAACCAAACCAA	54	20	59.94	50	TCGCCTCCATAAACCATTTC	331	20	59.9	45	278	AC093018	89.5	362	1.9e-54	417.83	3	3	GCNCGAGCGGTCCCTCCGTCTCCACCACACCACGCCACGGCCGACCAAGGCGAGGAGAGACCAACCAAACCAAAGAGAGCACTACAAAAGGAGGAGGGAGAGAGCCAGAAGCTCTACCACGTTCGACCACGCACGCACGCACGCACGCCTGAAGAATCAATCTCGCAGCTCCAGCAGCGGCGGCGCCTCTCCGGCGGCATGGCCAAGGAAGGAGCAGGAGGAGGGCCCAACTGGAACGGCCTGCTCAAGTGGAGCCTCGCCCACGGCAGCGACGGCACCAACCCGCCCCGCGCGCTCAGCGAGGAGGACAGGAAATGGTTTATGGAGGCGATGCAGGCAAATACAGTCGATGTTGTTGGCAGGATGAAGGAGATTGCCCAGGTGATGAAAACCCCTGAT…
TC90131	100	pentanucleotide	ACAGC	72	25	ACCACCTCCCCTCCTCTCT	14	19	60.05	63.1	ATCCTTCACCACCCAACAAA	124	20	60.21	45	111								TCGGCACGAGGGCACCACCTCCCCTCCTCTCTCGCCCTCGCCCTCGCCCTCGCCGTCGCCGCCGCCGCCGCACAGCACAGCACAGCACAGCACAGCAGGGGGGGTTTGTTGGGTGGTGAAGGATGAGGCCGGTGTTCTGCGGCAACTTCGACTACGAGACGCGGCAGTCGGACCTGGAGCGCCTCTTCTCAAAGTACGGACCCATCCGCCGCATCGACATGAAATCCGGCTACGCCTTTGTCTACTTCCAAGACGAGCGCGATGCGGAGGATGCTATAAGGCGCCTTAGCAACGCCGAGTTTGGCCATACCAGCCGCAGGCTCTCCGTCGAATGGTCAAGGCAAGAGGAGCCGGTGCCCAAGAACCGCGACAGGCCTACAGGGGCTGATGCAAAGCCCA…
TC90131	100	tetranucleotide	AAAC	1237	16	CAGACCCTTTTTGTCCGTGT	1000	20	60	50	TACAGGGCTCGATCATCACA	1274	20	60.22	50	275								TCGGCACGAGGGCACCACCTCCCCTCCTCTCTCGCCCTCGCCCTCGCCCTCGCCGTCGCCGCCGCCGCCGCACAGCACAGCACAGCACAGCACAGCAGGGGGGGTTTGTTGGGTGGTGAAGGATGAGGCCGGTGTTCTGCGGCAACTTCGACTACGAGACGCGGCAGTCGGACCTGGAGCGCCTCTTCTCAAAGTACGGACCCATCCGCCGCATCGACATGAAATCCGGCTACGCCTTTGTCTACTTCCAAGACGAGCGCGATGCGGAGGATGCTATAAGGCGCCTTAGCAACGCCGAGTTTGGCCATACCAGCCGCAGGCTCTCCGTCGAATGGTCAAGGCAAGAGGAGCCGGTGCCCAAGAACCGCGACAGGCCTACAGGGGCTGATGCAAAGCCCA…
TC90220	95	pentanucleotide	AAAAG	1180	20	GATGAGCCCTGGCAAAAATA	1151	20	60.03	45	ACAACCCTGGAGATCAGCAC	1348	20	60.12	55	198	AC079890	89.86	917	9e-120	1058.52	4	10	CTCGTGCCGAATTCGGCACGAGATCCCCTCCCCTCCTCTCCTCTCCCCTCCCGTCTCCTCTGCTCTCATCACCACCACACTTCGCTTCTCCTCCCAGCCCACCTCTCCTCTCCCCTCCCCTTCCGGCGTGCGCGGCCGCCTGGTTCCTACACCGGCGGGTGCGCTGGCGGCTCCGGGGATGACCAGGCGGTGCTCGCACTGCAGCCACAACGGCCACAACTCGCGGACGTGCCCCAACCGCGGGGTCAAGATCTTCGGGGTGCGCCTCACCGATGGATCCATCCGCAAGAGCGCCAGCATGGGGAACCTCTCCCTGCTCGGGGGATCCACCAGCGGCGGCGGCGGCGCATCCCCCGCTGACGTCGGCCACGACGCCGCCGCAGAGGGCTACGCCTCCGA…
TC90282	93	tetranucleotide	AGGG	151	16	GCATTAAACTCCGAGATGCC	25	20	59.67	50	GAGCTGCTCCTGCAAGAAGT	225	20	59.89	55	201	BX000497	86.73	633	9.6e-37	583.31	5	11	GCACACACGCCCGCCCGCCCGCGCGCATTAAACTCCGAGATGCCCATCCCGTCCCGCGCACCAGTGCTTGCAGCTGCAGGAGCGAGCTAGCTAGGTGGTAGCTGCTGCCGAGATTTGGCCGCGGCAATGGGGATCTGCTGCAGCAGGGAAGGAGGGGGGAGGGAGCTCGAGGAGACGGAGGGGTGGTTCCCGTGGAAGCACGACGACTTCTTGCAGGAGCAGCTCGCCGGCGCCGCTGGGGTGTCCATGCACACCAAGCAAGGCTGGAAGGGCGTCAACCAGGACGCCATGGCCGCCTGCCAGGACTTCGCCGGGCACAAGGGCCAAGATCTTCTGCGGGGTGTTCGACGGGCACGGGCCCCTCGGCCGGGACGTCGCCCGGCATGTCCGGGACTCCCT…
TC90283	100	tetranucleotide	ACGC	56	16	TCCGGAGCATATACCGCTAA	27	20	60.56	50	GCTCTTACCCGTGCCTACTG	169	20	59.89	60	143	AP005806	90.7	172	6.2e-28	215.03	2	6	CTGCAGGCAATTCGGCACGAGGGGACTCCGGAGCATATACCGCTAATACATTGTACACGCACGCACGCACGCAAGTACAATGCCTGGCCATGCGCTGCTGAGCAGCATGCTGCTGGTGGTGATGGCGCATCTCTCGCGCGCCGATGGAGCAGTAGGCACGGGTAAGAGCAAGATCTCAGCCGTCTTCATGTTCGGCGACTCGATCGTCGATCCAGGCAACAACAACAACCGGCTGACGGAGGCGAGGGCCAACTTCCCGCCGTACGGGCAGGACTTCCCTGGCGGGAAGGCCACCGGGAGGTTCTCCAATGGCAGGGTTCCTGGGGACATGCTAGCTTCTAAATTAGGAGTCAAAGAGTTCTTACCACCGTACAATGGAGATGATCTTGAACTAAGTGA…
TC90309	100	tetranucleotide	AAAT	877	20	AATATGGCTTGGTGGCTTTG	818	20	59.96	45	TTCTGGTGTCTTGTTGAATTTGA	1005	23	59.64	34.7	188	AP003517	87.07	379	3.2e-23	364.76	4	6	AAGGCAGTCTGGGATGTGCTAGATAACAGGGGATCCAACGATACAGGGCTCTTGGAGCTCAGCAAAACCTTCAGGGCCTGCAAGACCGTGCAGTTCATTTATTCGCTGAGCAGCTGGCTACAGACAGCGTTCATCCACACAGCCACGATGGACTATCCAACCCCAGCAAATTTCTTAATGAATCTGCCTGCTTACCCAGTCAAGGAGATGTGCAAGATCATTGATTCTTTTCCTGCGGGAGCAGACGTCATCGACAAGGCTTTCGCTGCGGCGAGCTTGTACTACAATTACACAGGCGACAAGAAATGCTTCCAGGTGGAGGGTGGCGATGACCCTCATGGCTTCAAAGGATGGGGCTGGCAGGCCTGCACAGAGATGGTCATGCCAATGACGGTGTCG…
TC90310	95	trinucleotide	CCG	212	21	TGGCCTCATCTCTGACCTCT	43	20	59.94	55	ACCCAGGGTCTTCCTAGAGC	273	20	59.69	60	231	AC091532	91.22	501	6e-37	646.65	5	3	CGGCACGAGGATCGCGGCGGCGGCATTCCCCCTTGCCATCCGTGGCCTCATCTCTGACCTCTCGCCGCCCCCGGCGTCGCCGACGCGATGCCTCCGCTCCCCAGGCTCCTCCACCGCCACCTCTCAGTCCCGCTCGCCCGCCGCCTCACCCCTTGCCATCCGTGGCAGCCCGCGGCGGACGCCTTCCTCCGCCGCGGGCTCGCATCTTCCTCCGCCGCGGCCGCCGCCGCCGCGGCAGCGGGCCGGGAGAAGAGCTCTAGGAAGACCCTGGGTTACCTTGTCGGCGTGGCAGTCGCCATGGTCGGCGCCTCCTACGCCGCCGTCCCGCTCTACCGCCGGTTCTGCCAGGCCACCGGGTACGGCGGCACCGTCCAGCGCCGCGAGAGTGTAGAGGAGAAG…
TC90324	100	trinucleotide	CCG	164	18	ATCCAATGGAGCTTCCTCAG	88	20	59.23	50	TGAGGAAGAACTTGGCCATC	366	20	60.19	50	279	AP005419	92.14	445	2e-128	605.6	2	9	TCGGCACGAGGCCAGCTCAAGCTTGAAGACTTCACTTAGCCACAGCCACCTGCATCGATCTGATCACCCGGCCCGCGGCCCGCCTCGATCCAATGGAGCTTCCTCAGCTGGCGTCCTTCCTCGGCGTGGTGCTCGCCACGGTGCTCTTCCTCAAGGCCGTCCTCCGCCGCCGCCGCCGCCGCCAGTACAACCTCCCGCCGGGCCCCAAGCCGTGGCCGATCATCGGCAACCTCAACCTCATCGGCACGCTCCCGCACCGCTCCATCCACGCGCTCTCCAAGCAGTACGGCCCGCTCATGCAACTCCAGTTCGGCTCCTTCCCGGTCGTCGTCGGCTCCTCCGTGGAGATGGCCAAGTTCTTCCTCAAGACCCACGACGTGGTGTTCACCGACCGCCCCA…
TC90447	100	trinucleotide	AGC	1354	18	TATTGCGATGAGCAAGATGG	1221	20	59.79	45	GTGAGCTCCCTCCAAGACTG	1409	20	59.98	60	189	AP005198	89.86	631	1.3e-26	746.87	7	7	CTCTCTTTCTCTCTCTCCTCCACCCCGACCTTCTCGACCCTTCCATCCCCTCTCCCACCCCACCAATCTACCGTCGCCGGACCGGGCAGCGGGCCGGGCCGCGCGATGCTGCCGCAGCAGAGCCAGGCCGCGGCGATGATGCAGCAGGCGGCCGCGATGCAGTCCATGTACGCGATGCCGCCGCCGCCGCATCACCACCACCTCCTCGGCGCCGCGCCGCCGCAGCAGATAGAGCCAATTCTTACTGGAAATCTGCCACCTGGTTTTGATACAAGTACATGCCGCAGTGTATATGTCGGCAATATTCATGTTCAAGTGACCGAGGCACTTCTCCGGGAGGTTTTCCAGAGTGCTGGTTCAGTTGACGGATGCAAGCTTATAAGAAAAGAGAAGTCCTCA…
TC90678	95	dinucleotide	AG	682	24	CCTTTCACGCTACCACCAAT	588	20	59.99	50	AGACTGGCAAGGAAGCAAAA	800	20	59.99	45	213	AC105731	82.47	291	4.4e-19	173.45	2	3	GCTGCCGCTTCATCCTCAGCCATCGCCCACCGCCTCGCCGGTGACCTCCCCCGTCCACCGCCCCCCCGCCTGCGAGTTCGTTCAGGGAGATGTCGTCAAGGCGCGAGAACGGGTCGGAAGGCGACGGGCTCGGAGCCGAGGGAGGCGTGCCTCCGTCGCCTCTGTACGCCGCTCCGGTCGTCTGCCTCCTCCGGTCTGCCGGGGACTTCGGCGCCGGCGCCTTCGTTGGAGGCGTCGTTGGATACGGGCAAGGTTTGATCACTAAGAAGGGCTTCAAGGGCTCACTCAGCAATGCAGGCTCTGCTGCCAAGACTTTTGCAGTTCTCTCCGGCGTCCAGAGTTTTATTGTGTGCTTATTGAAAAAGCTACGCGGAAAAGATGATCTTGTCAATTCTGGCA…
TC90735	100	tetranucleotide	ATCC	401	16	ATTACAACGCCAAATCCGAG	286	20	59.96	45	GCGCAGCTTACTGACATGAA	580	20	60.16	50	295	AP004741	88.75	1316	7e-121	1430.3	6	6	TTCTAGCAGGGGAAGTAGTCCTGGCAGGTCTCCTGGTTACCACCATGATCATGTTTCACGGGTTGCCTTGATTGATGAAAATGTGCAAGGTTTCAAGGTTAACATTAAACAGGAAAAGAAATCAAAATTCTCCTCGATTGTTCTGAAGCTTCGTGGGATTGAGGAGGAGACTTGGAGACAACATGTCACTGGAGGAAAGCTTCGGGAAATTACCGAGGAAGCGAAGGCTTTTGCGATTGGAAACAAGGCCTTGGCTGCTCTTTTTGTTCACACACCTGCTGGTGAATTACAACGCCAAATCCGAGCATGGCTTGCAGAGAACTTTGATTTTCTATCTGTAACTGGTGGAGATGTTGCTGGAGGAACTACTGGGCAACTTGAATTGTTATCTACCGCTAT…
TC90821	100	trinucleotide	AGC	994	18	CCTTTCGTTCCCAACAGCTA	936	20	60.24	50	TCTAAACCTTGCATCACCCC	1216	20	59.93	50	281	chr1_ctg7	83.98	724	3e-144	515.9	1	1	CTGAGCGTGATGCTTACAATGAGTGGAACTACAGCAAATTCCGGTTGTGGCAGCTCACGGATTATGACAAGATCATATTCATAGATGCTGATCTGCTCATCCTGAGGAACATTGATTTCCTGTTTACAATGCCGGAAATCAGTGCAACTGGCAACAATGCAACACTCTTCAACTCTGGTGTCATGGTTATCGAACCTTCAAACTGCACATTCCAGCTGTTAATGAATCACATCAACGAGATCACATCTTACAATGGTGGTGATCAGGGATACTTGAACGAGATATTCACATGGTGGCATCGGATTCCAAAGCACATGAATTTCCTGAAGCATTTCTGGGAGGGTGATGAAGAGGAGGTGAAGGCGAAGAAGACCCAGCTGTTCGGTGCCAACCCACCGA…
TC90829	100	trinucleotide	ACG	136	18	TCGTCATCCTTCTCGTCCTC	101	20	60.34	55	CAGCTTGGCGAATCTCTCTT	361	20	59.71	50	261	chr1_ctg7	84.78	861	1.8e-41	672.95	6	1	TTCCCTCTACCTGCGTGCCTCGATCTCGCCACACCCTGAACAGAGCCTCGACAGATTCCTACCGAGGCGCCGAGTCATGACGTCCAGTCCGTCCCTGATCTCGTCATCCTTCTCGTCCTCCTCCCGGTTGCTGCGGTCGTCGTCGTCGTCGTCCTCGCAGTGCAGCACCATCGGCAGGCGGAGCATGGACGAGGAGGCGGAGGCCGTCGTCGCGCCACTGCCGCCGATGCANAAGCGAGTGCTGTCGAGGAGCCACGGGTCCAGGGCCGCGCCGGGTCGACAACTCCCGCCAAAGAACGTCGTCCGGGACGCCGGACCGCCTTCAGAAATGGATTTGATGAAAGAGAGATTCGCCAAGCTGTTGCTCGGGGAGGACATGTCCGGCACGGGGAAAGGTGT…
TC90892	100	pentanucleotide	AAAAC	1331	20	ATTTTCCGGGGTAGATGGAC	1178	20	60.01	50	TAACAGTTCTGGCATGGCCT	1377	20	60.65	50	200	AP005839	89.89	969	3.1e-67	1139.35	7	9	GGTTGTATTGAAGCAGAAGATTGTGTCAGGGCTCTAAGAGCTGCTCACTCAAGGTTCTTCCTCTCAAAAACCACACTTGCTATTGGGGTCATTGGACCTGGTTTGATTGGGGCAACACTGCTCAACCAGCTCAGGGACCAGGTAGCAGTCCTGAAGGAAAATATGAATATTGATGTGCGTGTCATCGGAATAACTGGCGCAAGCACGATGCTTTTGAGTGACACGGGAGTAGACCTAACCAGGTGGAAAGAAGAAATGCAAAAGGAAGCAAAACCAGCTGATCTTGCTAATTTTGTTCGCCATTTGTCTGAGGACCATGTGTTTCCAAACAAAGTATTGGTGGACTGCACAGCAGATACAAATGTGGCATCTCACTACTATGATTGGTTGAAGAAGGGT…
TC90952	100	tetranucleotide	ACCG	515	16	GTGAACAACTCGGTGCTCCT	324	20	60.3	55	ATGTGCATGATCAAACGCTC	623	20	59.68	45	300	AL662935	93.23	133	3.6e-47	192.8	1	4	GCGCTCATTGCTAGCCGCCCCCCCATTACTCTCCACCTAGCTTAACAACCACCGCCGCCGCCGCTGCTATGGCTTCCAACACCGCCAACGCGGCCTCCGAGGTGAGCAACGCCATCACCGACCTCAACGACCACCTCGCCACCGCCCTCGGAGCCGGCGACGAGGCCGGCAAGACGACCGTCATCACGCTGGCGGGGGAGAACAACGGCGCCGTGATGGACGCGGAGGACCTGGTCGTTGTCGAGGCCGGCGGCGAGGGGGAGGAGGGCGAGGAGGAGGAGGAGGTGCACGTGGCCGCCTACACCAACAGCAACTACCAGGCGGTGAACAACTCGGTGCTCCTCGCCGGCAGCTGCGCCGTCAGGGACCCCGGCGTGCACGTCGTCATCGTGGAGCACG…
TC90962	100	dinucleotide	AC	807	22	AGCCGTAGCAGCATTAGCAT	609	20	60.03	50	AACAGCCGGATGTACTTTGC	848	20	60.14	50	240	AP000391	84.68	235	1e-16	181.38	2	6	CGAGGCTCCTCCTTCCCATTCCCTTCCCCAGTCACCCTGTCCGCTCGCCGCCGCCGCCGCCGCACCGACTCACCGAAGAATATACCAGCGCGCGCGCGCGTGCTCTCTCCTCCCCCGTATCCGCCCGATCCCTCTTCCGGCCCCGCCGCGATGCTCTCCCTGTCCAGGACGCTCGCGAGGCGGCTCTTCTCCACCGCCGCCGCCGCCTCGACGCCGCTGGCGAGGAAGGCGCAGAACCCCCTCGAGGAGTTCTTCGAGGTCGAGCGGAGCACCCAGGACGACCAGCCCGCGCCCCACTACGGTCGTGGCTGGAAGGCTTCTGAACTGCGCCTCAAGTCCTGGGACGACCTTCATAAGCTGTGGTATGTCCTGCTAAAGGAGAAGAACATGCTCATGTCC…
TC91005	94	trinucleotide	CCG	701	18	CAGCACCAACATCAGATTGC	647	20	60.27	50	TCATGTACGGCTTCATCCAA	839	20	60.07	45	193	AC120529	95.92	367	6e-151	609.56	2	3	ATCTCCTCTCCTCTCCTCTTCTTGTTGCTCCAAACATTTTTCAACTTTTCGTACAAGTGTCCTTCCTTCTAGTTAAGTAGTTCATGCTTGATCAGGCTAGAGTGGTTTGATGTCACCACTTGCTTGTTGATTTGAGGCAGACAGATCGAGGAGGAGAGCCATGCCGGACTCGGACAACGAGGACTCGGGCAACGCGGGCGGGGAGCTGTCGTCGCCGCGGGAGCAGGACCGCTTCCTGCCCATCGCCAACGTCAGCCGCATCATGAAGAAGGCGCTCCCGGCCAACGCCAAGATCAGCAAGGACGCCAAGGAGACGGTGCAGGAGTGCGTCTCCGAGTTCATCTCCTTCATCACCGGCGAGGCCTCCGACAAGTGCCAGCGCGAGAAGCGCAAGACCAT…
TC91006	100	pentanucleotide	AAAAG	662	25	CAGCACCAACATCAGATTGC	558	20	60.27	50	CAGGCTTCATCCAAGAGAGG	742	20	59.94	55	185	AC120529	93.04	474	1e-154	653.2	2	3	AGTTCACCACTTGCTTCTTGATTTGAGACACAGATCGAGGAGGAGGAGCCATGCCGGAGTCGGACAACGACTCCGGCGGGCCGAGCAACACCGGCGGGGAGGGGGAGCTGTCGTCGCCGCGGGAGCAGGACCGCTTCCTGCCCATCGCCAACGTCAGCCGCATCATGAAGAAGGCGCTCCCGGCCAACGCCAAGATCAGCAAGGACGCCAAGGAGACGGTGCAGGAGTGCGTCTCCGAGTTCATCTCCTTCATCACCGGCGAGGCCTCCGACAAGTGCCAGCGCGAGAAGCGCAAGACCATCAACGGCGACGACCTGCTCTGGGCCATGACCACCCTCGGCTTCGAGGACTATGTCGACCCGCTCAAGCACTACCTCCACAAGTTCCGTGAGATCGAGG…
TC91009	100	trinucleotide	AGG	76	18	CCCGAGTAGACCAGACCAGA	54	20	60.25	60	CATAATCTTGAGGAGGCCGA	333	20	60.17	50	280								CCGCAGCTTAAGGGGGAGGCAGCGGAGCACAATCCAGTCCAATCCGATCACCACCCGAGTAGACCAGACCAGACGGGAGGAGGAGGAGGAGGAGGTTTAGCTAGGGTTCTCGCCGGCGGTCCATCGATCGGCTCATCGATGCGGAGGTTCCAGGAGTCCGTCAAGGCCCTCGAGGCCGACATCCAGCACGCCAATGCGCTGGCGTCGGAGTTCATGAGGGACTACGACGGGTCGGTCATCCAGATGCGGATGGCCTACAGCGCCGTAGCGCATGTCCTCGTCCAGTGGACCGACTGCCGACTCGCCAGCGCGCTCGGCCTCCTCAAGATTATGATTTACAAGGTGTACGCGGAGGATGGCACGACGACCTTGCCAAGTTGGGAGAGGGAGGCCAGCATC…
TC91050	100	tetranucleotide	AGGG	144	16	AGATCCCCGCATAAATTCCT	39	20	59.76	45	GTACTTGGCGACGATGGAGT	278	20	60.14	55	240	AP004084	91.06	895	4.3e-45	1145.24	11	2	GCACGAGGCCTCGTGCCGATTGCCAGCCACAACCGGACAGATCCCCGCATAAATTCCTCCACCCGTCGCGCCGCCCCCATTCGCCCACGCCCACGCGCGCGCGCACGCGGCCTCCCCCCCACTCCGCTCCCCCACTCGCTCCGTCCCTCCCTCCCTCCCTCCGCCGGCCGGGGACTCCGATTTGGGGGGAGGAGATGGGGTACGTCGGGAGCCACGGCGTGGCGACGCTGCGCAAGTACAAGTACAGCGGCGTCGACCACTCCATCGTCGCCAAGTACATCCTCCAGCCCTTCTGGTCGCGATTCGTCAACGTCTTCCCGCTCTGGTTCCCACCAAACATGATCACGCTGACAGGTTTCATGTTTCTGCTGACATCGGCATTCCTTGGCTTTTTGTATT…
TC91146	95	trinucleotide	CCG	198	21	GAAGAGAAGAAGGCAAGCGA	18	20	59.83	50	CGTACAGCGGCTTCTCCTT	267	19	60.54	57.8	250	AC120986	92.28	272	6.5e-73	373.65	2	5	GAGGCGGAGCGAAGCCGGAAGAGAAGAAGGCAAGCGACCGAGCGACGATGTCCATGGCGGTGCCGAGCTCGCTCCGCGCCCTGGCCCCTCCGGCTCTGCTCCCGTACCCTCTGGGGACGAGCGGGTCCGCGCGCCCGTCGCCGGCGCACCGGGCGGCGCGGGGGATGATGGTGGCCCGGCGGAGGGGCGTGGCGGTTGCGGCGGCGGCGGTGGCGGCGGACGCGGGGTGGCTGGAGCGGCTGCCGGAGAAGGAGAAGCCGCTGTACGCGCACAGCCTGCCGTGCATCGAGGCGTGGCTGCGCAGCGTCGGGTTCGCGCAGTCCCGCGAGGACCGCGCCGTGTGGGTCGCCGAGACGCCGCTCTGGCACGCCCGCCTCAGCCTCGACGTCACCGACCTCC…
TC91248	94	trinucleotide	CCG	103	18	CGAGGGAGAGGAGAGATCG	65	19	60.03	63.1	GGCATCGAAATTCACCTTGT	304	20	59.93	45	240	AL606455	89.45	635	4.2e-35	730.93	7	4	ATTCGGCACGAGGGTTGTTTCGTCACGGGCTTTTCTCCCCAGCCCAGTCAGTCCTGCAGCGCCGCGAGGGAGAGGAGAGATCGCCGGAGGGGCGGAGGGGATGGCGGCGGGGGCGGCGGCGAGCTTCGGGCTGATGGACAAGGCCTACTTCGTGGGGCGGGGCGAGATCCTCAGCTGGGTCAATGCCACGCTGCAGCTTTCCCTCAACAAGGTCGAGGAGGCGGCGTCGGGGGCGGTGCAGTGCCAGCTGCTGGACATGGTTCACCCTGGGTTGGTGCCGATGCACAAGGTGAATTTCGATGCCAAGACGGAGTACGACATGATCCAGAACTACAAGATTCTCCAGGATGTCTTCAACAAGCTGCGGATAGGCAAGAATATTGAGGTCAACAAACTTGT…
TC91314	100	trinucleotide	AAC	512	30	AGGGTGTGAACATGGAGGAG	357	20	59.96	55	GGGGAACGGAATTTGAGAAT	589	20	60.13	45	233								TNCATCCCAAAGANTACTTAGGATGTGNTTCCNGACCTACGNTGCATCCCTAGCATNCTATGTCCGAGAGAGCGCTCGCCATCCAGTTGGCTGCTATGCATCCCACCANGACCNAGTCATTNTCAATCGTGGCCATNAGCAGGGACCNTTCTGCNTGGAAGACCCCGAGGAGTTTAACCCGGAGCGGTTCCAGGACACTGACGTGGACTTCAACGGCAGCCACTTCGAGTTCATCCCCTTCGGCGCGGGCCGCCGGATCTGCCCCGGGCTGGCCATGGGGGTGGCAAACGCCGAGTACATCCTTGCCAACTTGCTCTACTGCTTCAACTGGGCGCTGCCCAACGGGGTGAGCCGGGAGGGTGTGAACATGGAGGAGGAAGGGGTGCTCACTTACCGGAA…
TC91390	100	tetranucleotide	ACTC	1086	16	TCTCCTTCGTGCTTCGTTTT	957	20	59.99	45	ACAAGGCATCCAACTTCCAC	1240	20	59.97	50	284	AP005569	88.39	844	4.4e-63	879.07	6	9	TGCTTTACTTGGCGAGGAGCTTGCCATTTTGAAGAAAGAAGATGCTAGTCCGCCAAGAGGAAGAATGGAAACTCAAGGACAAATACCTTGTCACCAAATGCCCGACAAGCTAGGATAGCATCACTTGAGAGCATGGTCACAATCTCTTCAAATACTCTCGTCGCGATGGCTTCTCAACTTTCAGAGGCTGAGGAAAGAGAGCGTACTTTCTCGGGGCGTGGTCGTTGGAATCAGTTGCGGTCAATGGGAGAAGCAAAGAGTTTGCTGCAGTACATCTTTAGTGTTGCTGCGGATGCAAGATGTGAAGTAAGGGAAAAAGAAATTGAGATCAAGGAAATGAAGGAGCAAATGACGGAAATGAAGGAGCAAATGACAGAGCTTGTGGGCATCCTTCGACAC…
TC91722	100	tetranucleotide	AGGG	128	16	CACGTCTTCCTCACCTCCTC	13	20	59.83	60	GGGGGAAAGAAAATGAAAGC	166	20	59.88	45	154	chr1_ctg7	91.19	545	1.9e-40	702.2	5	1	CGGCACGAGGCACACGTCTTCCTCACCTCCTCTCTCTCTCTCTCCATCCACCACGGTCATCCTCGCACGAACCCCTTTCAAAAAATTTAAGACTACGCCCCAGATCACATCGAATTCACCACCACCGCCTCCCTCCCTCCCTCCGTGCTTTCATTTTCTTTCCCCCCCTCGTGCGCCTCGCCACGAGCCGACAAGCCGCGGGCCGGGAGAGATCGATCGCGATCGTCCCCATCCATGTCGACCTCGCGCAGGAGGACCCTCCTCAAGGTCATCGTCCTGGGCGACAGCGGGGTCGGGAAGACGTCGCTCATGAACCAATATGTTCACAACAAGTTTAGTCAGCAGTACAAAGCTACCATTGGTGCGGATTTCGTCACCAAGGAGGTCCTCATTGAAGAC…
TC91764	100	tetranucleotide	ACCT	826	24	GGAGAGCCAGACGTAACTCG	599	20	60.01	60	ACACAATGGATCCTTCCAGC	873	20	59.93	50	275	AC135563	93.08	535	8.5e-67	769.65	5	3	CTCAAGTTTATGGATTCTACGATGAGTGCTTAAGGAAGTATGGAAATGCAACTGTGTGGAAAACCTTTACGGATCTGTTCGACTACTTCCCCTTGACAGCATTGGTTGAGTCAGAAATATTTTGCTTGCACGGTGGATTATCACCATCCATTGAGACACTTGATAACATACGTAACTTTGACCGCACCCAAGAAGTTCCTCATGAAGGCCCCATGTGTGATCTTCTGTGGTCTGATCCCGATGATCGATGCGGTTGGGGTATTTCTCCTCGAGGCGCTGGATATACCTTCGGACAGGATATATCAGAGCAGTTCAATCATACCAATAACTTAAGACTTATTGCTAGAGCTCACCAGTTGGTCATGGAGGGATTCAACTGGGCTCATGTTAGTATCTGCT…
TC91994	100	trinucleotide	ACG	257	18	GGAGTTCGTCACCAACAGGT	157	20	60	55	GCGCAATTGCTTAGATCCTC	452	20	59.95	50	296	AC108874	82.98	235	4.1e-34	149.2	1	5	CACGGGAGAGACGGTGGTGAAGTACCTCAACGGCGGCCAGGAGGCGGACCAGAGCAACTTCGTCGACGAGGCGACGTGCGGGGAGCTGGATGTTGTTGACAGGGTGCTGCTGCTGGAGTGGTTCGCCGAGAACTACCAGCAGTACGGCTGCAAGCTGGAGTTCGTCACCAACAGGTCCCAGGAAGGGTCGCAGTTCTGCCGGGGCTTCGGCGGCATCGGCGGGATCCTCCGCTACCCGGCGGACGTCGCCGCCTATGACGACGACGACGACGACATGCTGGATGACGACGTCTATGAAGACCTCGAATAGCAATCAACTGAAGCTTCAGTGCACACGGTCCGGGAGGAGCCTGTGCTGGCCACGACCGCGCCGGGACGAGACCCTGAAACATCCAAACG…
TC91996	100	trinucleotide	AGG	146	21	CCACTGACCTCACAGCCTC	77	19	59.37	63.1	AAGTAGTCGGAGGCGAGGAC	376	20	60.78	60	300	AC132492	88.24	102	2.3e-21	107.5	1	5	AACGCACGAGGCACTGCAGTACAAGCGCTCCCGCTTCCATCCGTCATCCGATTGACACGCTGCACCAGCCAAAAAGCCACTGACCTCACAGCCTCGCTCCGCCCGCCATGGCCGCTGCCACGGTGCGGTCGACGTTGCCCCGCTGCCTCCTCCTCCTCCTCCTCCTGTCCACGGCGCTTGCCTCCGCCGCCACCTCGCCGCGGCTCGTGCTCCTGGCGCCGTCCGGCTCGCACACGCCGTGCCTGGACAACCCGCCCGACCTGACGGCCGCGGCCGACGAGGCGGGCGAGCTCGTCCGCGACCTCGGCAGCCTCCCGGCCTACGTCACCGGATCCCGCAGCTCCACGCGCGCCATCGTCCTCGCCTCCGACTACTTCGGCTTCCAAGCGCCAAAACTGA…
TC91997	94	trinucleotide	CCG	347	18	AGCAGTACGAGCTGCACCAG	316	20	61.75	60	CCACCAGCACCATCTTTCTT	466	20	60.11	50	151	AP004374	89.55	335	2e-48	387.5	2	8	CCACGCGTCCGTCCAGGAGGAAAACCAAAAGCGAAAGGGGAGGGGAGGAAAAAAAAAGGTCAGTACCATACCACTCGCTCGCTCGCTCTGCAGCCGCGGCGCACGCACGCAAATCTCGCGCACGGGTTTGGGGGGCGCTCGATCCGCGGAGGAAACCCTAGGGCGGTGGATTCGGGATGGCGTCGCCGAGGAACGATGGGGGGTTCCTGACGCAGGAGCAGCGGGAGAAGCTGCGGATCGCGGTGCAGAACGCCGAGACGCTCTCGCTCACGTCGCCGCGCTCGCCCACGGGGACCACCACCTCCGCGCTGCTGCAGCAGTACGAGCTGCACCAGCAGCAGGTGCGCGCCGCTGCCGCCGCCGCGAGGGGAGGCGGGGGCGGGGGCGGGGGCGGAGCTG…
TC92065	100	pentanucleotide	AAACC	81	25	ATTTCTCGGCCCTCTGCTA	37	19	59.92	52.6	GCCAATCTGGTGTGAGGTTT	281	20	59.97	50	245								CTCGTGCCGAATTCGGCACCAGGTCCCTTCCCGGCCATTTCTCGGCCCTCTGCTAGTACTGCTCCTGCTATATATATCACCCAAACCAAACCAAACCAAACCAAACCCATCGATCGATCGCCTGCCTTCCTTCCAGCATATACATCGATAGACGGTCGAACAAGATGGCCACGCCGCCGGCGGAGAAGGTGATCGTGGTGGACGCCAACCCCTCCAAGAATGGGCACGGGGACAAGCTTGATGACCTGCCTGTCGCCGATGAAACCTCACACCAGATTGGCGTTGATCCATGGTACCAGGTGGCATTCGTGCTGACCACCGGGGTGAACAGCGCCTACGTGCTGGGCTACTCGGGCTCGCTGATGGTCCCGCTGGGCTGGGTGGGCGGCACCGTGGGCC…
TC92070	100	trinucleotide	CCG	425	18	GAGTTCTGCGTGCTCATGGT	335	20	61.43	55	TCAAACAACAACGGCGACTA	568	20	60.29	45	234	AP004885	90.95	221	6.5e-51	280.52	2	2	CTCGTGCCGAATTCGGCACGAGCAGAAACAACGACAGCGGCGACAGCTCTTCATCGCTTGATTTCTTGATCGTCGGAGCATGGCGGACGAGGGCGCGGGGGCGTACGAGGACCTGCTGCCGGTGATGGCGGGGCGGCTGGGCACGGCGGGGCTGCTGTCGGAGCTGCGGGCGGGGTTCCGGCTGCTGGCGGACCCGGCGCGGGGCGCCATCACGGCCGAGAGCCTGCGGCGGAGCGCGGGGGCCGTGCTGGGCGTGGAGGGGATGACGGCGGAGGAGGCGCGGGCGATGGTGGGCGAGGGCGACCACGACGGCGACGGCGCGCTCAGCGAGCAGGAGTTCTGCGTGCTCATGGTGCGGCTCAGCCCCGGCATCATGGCCGACGCCGAGGGCTGGCTCGA…
TC92073	100	trinucleotide	CCG	127	18	GAGGGAGACGAGCAGCAG	95	18	59.8	66.6	TGTCCCTTTTGTGTGGTTCA	388	20	59.97	45	294	AC092697	92.25	129	2.6e-42	176.9	1	10	GCCGCTGCGCTCCTCCGCCTCCCCCTCGTCTCTCCCAGATCCGCCCGTCCGTCGATCCATGGCGCCGTCGTCGCCGGCGGCGGCGGCGGTGGCGGAGGGAGACGAGCAGCAGCAGCAGCAGATCGTGGCGGCGGCGGCGGCGGCCAAGAAGGGCGGCGGGAAGAGGGGCCGGCGCGAGATGCGGCGGATCGAGGACGCCACCAGCCGCCAGGTGACCTTCTCCAAGCGCCGGAGCGGGCTGCTCAAGAAGGCCTTCGAGCTGGGCGTCCTCTGCGACGCCGAGGTCGCCCTCATCGTCTTCTCCCCCCGCGGCCGCCTCTACGAGTACGCCTCCGCGCCAGATTTGCAGAAAACGATTGATCGCTATCTGAACCACACAAAAGGGACATCTGCCAATGA…
TC92106	100	trinucleotide	AGC	734	21	AAAGAGGTCCGAGAGCACAA	627	20	59.98	50	ATCCTAAAGGTCCTGCCGTT	791	20	59.96	50	165	AP004843	88.46	468	8.7e-36	501.48	4	2	AGTCTGTCCGAGGAGGGCCCGTCTCGTGGTTGAGTTTTCTTCTGCTGCTTGTGACCGGAGGAGGAATCATAGTGTACTACGACAAGGAAAAGAAGCGTCACATTGAAGAGCTGAAGAACAATACGAACTCAGTAAAGCCAGCACAATCAGTAGGAACTGCTGCTATTGGTGGTCCATTCAGTCTTCTAAATCATGATGGGAAAGCCGTCACTGAAAAGGATTTCTTGGGTAAATGGACGCTGCTATATTTTGGGTTCACACACTGCCCTGACATCTGTCCAGATGAACTGCAGAAGATGGCTGCTGCTATTAATAAAATCAAGGAAAAGGCAAAACTAGAAATTGTGCCAGTATTCATCTCAGTTGATCCTGAAAGAGACACTGTTGAGCAAGTCCATG…
TC92112	100	tetranucleotide	AGGC	271	16	AGGTTTGCAGAGGGAGGTTT	232	20	60.11	50	TCGACCATCTTGTGCTTGAG	458	20	59.98	50	227	BX000498	87.97	499	5.3e-37	515.91	5	12	GTGCAATTCCAACTTCAACCTCCTCCTCTCGCTCACTCCTATTTATTACAGTAGCTAAAGCTTCCCTCCTCTCCTCCCCCCGAGCCCCCTTCCCTCCTGATCACAGACAGCCATTTCTTGCCACTTGCATCACATAGCAGCCAGCAGAACCCACCTCACCTATTTTCCACGCGGGACAGTGAAACAAATTGGCGGCGCGCGGAAAGGAAACGGAGCCACACGCCTGACCTGAGGTTTGCAGAGGGAGGTTTCCAGAGGCAGAGGGGGATAAGGCAGGCAGGCAGGCAGGGGATGAGTACAACCAAGGTGAAGAGGCGTGTGGGCAAGTATGAGCTAGGGCGGACCATCGGCGAGGGCACCTTCGCCAAGGTCAGGTTCGCCAGGAACACCGAGACCGGG…
TC92148	100	tetranucleotide	CCGG	64	16	GCCTCCATTGCTTCCTGAT	18	19	60.17	52.6	GGCAATGCTTCTTCCTGAAA	195	20	60.33	45	178								GCACGAGGAATCGCCCTGCCTCCATTGCTTCCTGATCACTCATTCCTACTCCCGGCCGGGCTCCCGGCCGGCCGGCCGGCAAGCACTACAAGATGTTGAGCTGGCTCCGTTGTTTCCCGCACGACGGCACCGTCATGGACGAGGAGAGGAAGCCCAGGCCCGGGAGGAGCGCCACTTTCAGGAAGAAGCATTGCCCCGATGCCGCACCGTCTCGGAAACGGTTCATCCGCTCGGGCACCTCGCTCACCGCGTCCTCGTCGGCACGAGCCAGCTTCGGCCGCCACTCCGTCGACGTCCCCAACTACAACCACAGCATCGTCTCGGCGCGCTCCTTCACCTTCCCTGAGCTCGCCGCCGCCACGGACTGCTTCAGCCATGCCAACCTCATCGGCGAGGGCG…
TC92182	100	dinucleotide	AG	659	22	CACACGACATGCAGACACTG	584	20	59.93	55	CTTAGGTTTCTCCGTGCGAG	754	20	60	55	171	chr1_ctg9	86.21	370	1.1e-44	322.2	2	1	ACTGAAGCACAATGTTTGNCGCGTTAAAGGCATTATTCAGGTTTCCAGAACGATTGGTGACGCCTACCTAAAAAGTTCGGAGTTTAACCGCGAGCCTCTTCTGGCCCGGTTCCGCATTCCAGGACCCTTCCATAAACCAATTCTTTGTCCAGAACCATCCATAGAAGAACACAGACTGTGCGCAGAAGATCAGTTCGTTATATTTGCCTCTGATGGACTATGGGAGCACTTGAGCAATCAGGAAGCTGTGGATATAGTTCACTGTTCACCTCGGAATGGCATTGCGAGACGACTAATAAAAGCAGCTCTGCGGGAGGCGGCAAAGAAGAGAGAAATGAGATACTCAAGACTTGAAGAAGATCGACCGCGGGGTCAGGAGGCACTTCCACGATGATATTA…
TC92340	100	trinucleotide	CCG	67	18	GCCACCACACGCTCTCTC	22	18	60.58	66.6	ATGATGACCGTCCTCTGGG	297	19	60.9	57.8	276	AP003573	92.42	132	6.8e-21	183.4	2	6	GCACGAGAGCAACCGCTGCAGGCCACCACACGCTCTCTCGCGCCACTCCCCGCCTCCCGATTCCCGGCCGCCGCCGCCGCCGCCGAGTCCGACCATGCACGCGGCAGCGACCGCCCCGGCGCTGGCGCCGCCCGTCCTCCTCCCCCTCTTCCTACCCACCGGCGCCGGCTCCTCCGCCCGGCCGCGCCGCGCCGCGCGGGCCGCAGTCCGGTGCGAGCTCGCCGCCTCCTCCGCGGCGCCCGCGGCCGCCCCCGGATCGGTGGCCGCCCCACGCTGGGCCCAGAGGACGGTCATCATCCCGCCGCAGCGCCGCGGCTGCCACATCATCACTCACAAGATCATGCACGCGATCAGGAGCGACCTCTCCGAGTTCAAGTGCGGCCTGGCGCATCTCTTCTT…
TC92419	95	pentanucleotide	ACGGG	157	20	GAGGACCGGAGCCAGATT	135	18	60.16	61.1	CCTCCATACCTTGGAAGCCT	380	20	60.45	55	246	AC093919	92.48	173	4.5e-31	240.9	2	5	CCGACTCCCAAGTCCCAACTCCCCCAGCCCCCCCAGGTCTCACGCCGCCGGTCGCCGCCCTCCCGCCTCCGCCGCCCGCGAGATCCCCAGAGCGACGGCCTTCCAGCCTCCCCCGTCCGGCCGCCTCCCTGCCGGAGGACCGGAGCCAGATTGCTGGTCCCGCCCCGTCCCGTCCCCCCACTGGCCAGCGCCGTTCTCTGCTCCACTCAACCGGCGACCCCTCCCGCGGACGCGGCAGGCCGAGGCGTGATGTGCGGATCGGAGCATGGACGTGATCGCCTCGCCCAGTAGAAGCTGCAGCAGCCGTCGCGGGAGCAGGGTGTGCGCCGTCTACTGCCATGACGATCTACCTAGCTCGGGAGGCTTCCAAGGTATGGAGGAAGGTGTGCGCGGAGACGA…
TC92544	90	pentanucleotide	CCGCG	168	20	GGCAGCAGCGACTACTTCCT	118	20	62	60	TTCTTCCTCGACCACCTCCT	251	20	61.16	55	134	AC135429	92.39	473	1.8e-52	654.2	4	5	GCACGAGGGTTGCACGCCACCGCGCACCGAAGCCCAGCGCACCGCACCGCGCCGACCGCCGAGCGCCGCAAGGCGGGGAAGGGAGGTGAGGGGAGGGGATCGATGGGGAGCAGCGGGGGCAGCAGCGACTACTTCCTGCGCCAGCTGAGCTCCAGCGACGGCGGCAGCGCGCCGGCGCCGGCGCCGCGCCAGCCGGGGGAATGGGAGTGCGGCGGCGGCAGGCGGGGCTCGAGGAGGTGGTCGAGGAAGAAGGCGCGGGCGAGAGGCCACCGGCGCGGCGGCGGCGGGTTCTGCGGGGCGCCGGAGGAGGCCGCGGCGGCGGGGAGGAAGCGGGTGATGGTGGTGGTGGACCAGAGCTCCGGGGCCAAGCACGCCATGATGTGGGCGCTCACCCACGTC…
TC92578	100	trinucleotide	AGG	112	18	GAGTGGAGGCGAGGGTTG	11	18	61.81	66.6	GGCCAGAAGTAGCAGCAGTT	293	20	59.64	55	283	chr1_ctg9	88.15	270	1e-50	282.5	2	1	GATTCGGCACGAGTGGAGGCGAGGGTTGCAGCAGGGGTGCCCGCAGACGAGGAGTCCGGCCTCCTCCCCCGCGCGAGCCCGCCGGCGGCAGCAGCCGCCGGACGGAGGCCTTCCTCCTCCTCCTCCTCCGCAGCGGCCCTGCGCCGCGCCCCCCCGCCGGCGGTCTGGGCGACGGTGGACGGGCCCCTGGGGATGCCGCTGGAGGAGGCGGAGGGCCACGCGCGGCGCTTCTTCCTCTGGGGCTTCGCCTGCCTCCCCTTCCTCTGGGCCATCAACTGCTGCTACTTCTGGCCCGTCCTCCGCTCCCCCGCCGCCTCCTCGCCCCCCGCCTTCGCCCCCATCCGCCCCTATGTCATGCGCTCCGCGATTGGCTTCACCATCTTCGCGGCGGTTCTCCTC…
TC92608	95	trinucleotide	CCG	62	21	AAGCAAAGTCGAGGGACAGA	14	20	59.98	50	TCTTGGACCACTGCTAGCCT	299	20	60.01	55	286	AP004812	87.66	462	1.6e-34	465.88	4	2	GGCACGAGGACAGAAGCAAAGTCGAGGGACAGATCGCAGCGGCGATGGCCGACGGAGAGGACGCCGCCGCCGCCCGCCGCCGCACGGCCATATCCGACTACCGCAAGAAAATGCTCAACTGCAGGGAGCTCGAATCGCGCGTCGGCACTGTGAGGGAAAACCTTAAAATTGCTAGGAAAGACTTCGCAAAGACTGAAGATGACTTGAAGTCACTGCAAAGTGTTGGACAAATAATAGGAGAGGTCCTTCGTCCTCTTGATAATGAACGCTTTATTGTTAAGGCTAGCAGTGGTCCAAGATATGTCGTCGGTTGCCGGAGTAAAGTGGACAAGGAAAAGTTAACTTCTGGAACTCGTGTTGTGCTGGACATGACAACTTTGACAATCATGCGCACTCTGC…
TC92614	93	tetranucleotide	ACGT	442	16	CTACACCATCAGCACCTCCA	234	20	59.7	55	ATCACAGCGTACACGACGAC	480	20	59.78	55	247	BX000512	93.16	190	9.3e-72	274.1	1	11	ATTCGGACGAGGGTGAGCTCGGCCATCGCGCCCTGCCTGTCCTACGCCCGGGGCCAGGGCTCCGCACCCTCAGCAGGCTGCTGCAGCGGCGTCAGGAGCCTCAACTCCGCCGCCCGCACCACCGCCGACAGGCGCGCCGCCTGCAACTGCCTCAAGAACGCCGCCCGTGGCATCAGCGGCCTCAACGCCGGCAACGCCGCCAGCATCCCCTCCAAGTGCGGCGTCAGCGTCCCCTACACCATCAGCACCTCCACCGACTGCTCCAGGGTGAACTAAACCTAAACGATGATCGATCGATCGATGATCCATTCCGCCGCCGCCGCCGTCGTCGTCGATCGGCGCCGGAGCATCGACCATGGATGAGTATCTATCTACGCCTGATATGATGAGATGATGAGT…
TC92831	100	trinucleotide	AGC	183	21	CAAACAATGCAATGGCAAAC	91	20	59.97	40	GTCATGCTGTTGCTGATGCT	242	20	60.02	50	152	AC123518	88.55	192	2.6e-20	207.2	2	11	CAAATCACTCAGGAGTGGGAGGAATGGGATTTGGGGCCATGGGTGGATTTGGTTCAAATAGTGCAGCTAGTGGACTGAGAATGGCAATGGCAAACAATGCAATGGCAAACAGTGCGATGGCGATGAATGGCAGGATGGGGATGGGGATGCATCACAGTGCACATGACCTATCACAGTTGGGCCAGCAGCAGCAGCAGCAGCAGAACCAGCACCAGCACCAGCAGCATCAGCAACAGCATGACATAGGAAATCAGCTGTTGGGTGGACTTAGAGCTGCAAATAGCTTCAATAATCTTCAGTATGACTGGAAACCCTCTCAATAGATTGATCGGAAATACAAGTTCAATATGATGATGATGCAGCTGCCCTCACTGGGCTCATTGCTTATGGAGCGTCAAT…
TC93029	95	pentanucleotide	AAAGG	871	20	ACCTCTCTGCGCCTTTCATA	831	20	59.97	50	CCAACACGATATCGCACAAC	1041	20	59.99	50	211	AP005056	87.58	757	6.5e-74	753.81	5	2	AAATAGATGTTACTGCCCATCAGAGGAAGTAGCCAAGAGGGCAGAACTGGATGACCTAAAAAGTTCTCAGATCCGTGTGTTCGGTCTTCCCATTCGACCATCATTCTGCCGTGCTGTTCTTGTTAAGGATGATTTGCGGAAGGAACTTGAATTGGATCCTGACCTACCGGCAGTGTTGCTGATGGGAGGTGGAGAGGGCATGGGTCCTGTAAAGAAGACCGCAAATNNCCCTTGGAGATGCATTGTTTGACAAAGAGCTCGGAAAACCAATCGGACAGCTTGTTGTCATTTGTGGTCGGAACAAAACACTGAGCTCCTCATTGCAGGCTCTTGAATGGAAAATGCCAATAAAGATTAGAGGATTCGAGACCCAAATGGAGAAATGGATGGGGGCTTGTG…
TC93447	94	trinucleotide	AGG	157	18	TTCTTGCCATGATGTCTTCG	45	20	59.79	45	TAGGAGTACTCGGACGTGGC	342	20	60.27	60	298	AC134927	92.61	460	0	642.8	1	5	GCGTCCGCACTCTCCTGCCCCGCACGCTCGCCGCGCCGTAACCCTTCTTGCCATGATGTCTTCGTCGCCGCCCGCCGGCGCCGCCGACGGCGACATGGAGACGCTGCCCCTCGCCGCCGCCTCCGACTACGCCTCCGTGGCCTCCACCTTCGACCCCCTCCTCTCCTCCTCCTCGCCCGCCTCCCCTCCCGCCCCCGCCGCCTCCCCCCTCTCCCGCGCCTCCTCCTCCTTCGTCGACCCGCCCTCCTACGCCGACGTCGCCGCCTCCTCCCCGCGCTCCGCCTCGGCCTCCTCCTCCTCCTCCCCGAGATCCGCGCGCGCCGCCACGTCCGAGTACTCCTACATCGCCGTCTCCGACCCGGAGACCGAGGCCGAGGCCGCCGCCACCTCCCTCGTCCC…
TC93531	100	trinucleotide	CCG	204	27	ATCTCTCCCTCTCTCTCGCC	34	20	60.05	60	CACCACCTCCTCCACAAAGT	312	20	60	55	279	chr1_ctg8	87.35	798	4e-159	782.1	2	1	GACAGTTCCATCTTCCCTCTCGCCCAACGGAGCATCTCTCCCTCTCTCTCGCCCAACGGAACAGACGCACGCGAATCGGGCCGCCGCGGCGGGTGCATCACGATGGCCGGCAACGAGTGGATCAATGGCTATCTGGAGGCGATTCTTGACAGCGGCGCGTCGGGTGGCGGAGGCGGAGGCGGTGGCGGCTCCGGTGCCGGGGCCGGCGGCGGCGGCGGCGGCGGCGGCGGGGGTGACCCGAAGTCGTCGTCGAGCCCCCGCGGGCCGCACACGATATTCAACCCCACAACGTACTTTGTGGAGGAGGTGGTGAAAGGCGTCGACGAGAGCGACCTCCACAGGACATGGATCAAGGTCGTGGCGACCCGCAACGCCCGCGAGCGCAGCAGCCGCCTCGAG…
TC93574	100	trinucleotide	CCG	152	18	GACATGCGGAGGGTCAAC	62	18	60.05	61.1	TCAAGCTCGCGTATCATGTG	359	20	60.97	50	298	AP005458	90.16	254	6.2e-45	290.5	2	6	TCAGCGACCGGTGTACGAGCTGCCGCACGGCGCCGTGGTGGACGTGGTGCTCCAGAACGCGGACATGCGGAGGGTCAACGACAGCGAGACGCACCCGTGGCACCTGCACGGCCACGACTTNCTGGGTGCTGGGGTACGGCGAGGGGCGGTACGGCGGCGGCGGCGGCGGCGAGCGCCTCAACACGGAGGACCCGCCGCTGCGGAACACGGTGGTGTTGTTCCCGCACGGGTGGACGGCGATCCGGTTCGTCGCCGACAACGTGGGCGCGTGGGCGTTCCACTGCCACATCGAGCCGCACCTCCACACTGGGCATGGGCGCCGTCTTTGTCGAAGGGGCCCACATGATACGCGAGCTTGACGTGCCAACGGGAGACCATGATGTGCGGGGTGATCAGGAC…
TC93675	94	trinucleotide	CCG	462	18	CAACAAGGCCAAGACCAACT	421	20	60.14	50	AAGGACTCGACGGTGCTG	534	18	59.98	61.1	114	AC108523	93.31	269	5.3e-64	383.6	2	5	GCATTTCCTCCCTTTTTAACCAGCTGCTCCCCCCACCCCCTATAANANGTACCTCCTCCCCCTCCCTCTCCCACCCCCCAACCCCAGATCCTGCACGCCATCCATCAGCTTCATACGCACACACCCATCCGTCAACAAGAAAGAGAAAGGCGAGCCGGCCAGCCATGGCGCCCAGGACGTCCGACAAGACGGCGACGCCGCCCGCTGCCGGGGCCGCCGCGACCGGGCTCGCGCTCGGAGTCGGCGGCGGCAACGGCGGGGGCGTCGGCACGCACTACCGCGGCGTCAGGAAGCGGCCGTGGGGCCGGTACGCGGCGGAGATCCGCGACCCGGCCAAGAAGAGCCGGGTGTGGCTCGGCACGTACGACACGGCCGAGGAGGCCGCCGCGCCTACGACGC…
TC93783	100	trinucleotide	CCG	275	21	GGACTTCCTCTTCGGCATC	102	19	59.75	57.8	GACCATGACAGTTGACACCG	401	20	60	55	300	AC084763	89.84	187	1.3e-45	186.8	1	10	GTCCTCACCGCCGTCAAGTTCGTCGATGACATATGCTACAACAACGCCTACTTCGCGAGGGTGGGGGGGATCAGCCTCATGGAGATGAACTACCTGGAGGTGGACTTCCTCTTCGGCATCGCCTTCGACCTCAACGTCACGCCCGCCGTCTTCGCCTCCTACTGCGCCGTGCTGCAGACCGAGATGGCCTACCTCGAGCACCCGCCGCCGTCCATCGACGCCGTCTCCCCCACCAGCTTGCTGCAGCACTGCTTGCCCGACCAGGAGGTCGACACCGCCGCCGCCGCCGCCGCCGCTGCCAAGTCCGGCTGCCACCGACACCAGCAGCAGCTCACCGTCTGATCGATGGAGCTCTTCCCCTCTCTCTCTTTTTTGTCCCTGCGGTGTCAACTGTCATGG…
TC93784	100	trinucleotide	ATC	536	18	GTAGCGTTACTGAGCTGGGG	455	20	59.89	60	TGCTTCGAATAAATAGGCGG	585	20	60.18	45	131	AC087851	92.86	154	4.4e-55	218.6	1	3	GGCTCTTCGCGCCGCTCAAGATGCCGGTGCACCTGCCCATCATCGAGTTCCACCAGGACGAGGTGTGGGAGCTGCCAGCTCACGCGGAGGTGCTGGCCCGGTCGGACAAGACCGGCGTGGAGATGTTCCGGCTGGGCGACCGCGCCATGGGCGTCCAGGGCCACCCCGAGTACAGCAAGGACATCCTCATGAGCATCGCCGACCGCCTCCTCCGCCAGAACCTCCTCCTGGACTGTCAGGTGGACGTGGCCAAGGCGAGCTTCGACGTGCGGCAGCCGGACAAGGAGTTCTGGAAGAAGGTGTGCCGGGGCTTCCTCAAGGGCAGGCTCCAGCCGCAGCAGCAGCAGCAGCCGAAGCAGCAACATAAGGTGCAGCTATAGGAGTCGGAGGATGAAACGG…
TC93796	100	tetranucleotide	AGGG	65	16	CCGGGGAAAGAGAAAGAGAG	27	20	60.31	55	TAAGGTGGGTTGGAATAGCG	141	20	59.95	50	115	chr1_ctg7	88.45	753	8.1e-46	803.85	6	1	AAACGACTCGTCGTTTCTCCTCTCACCCGGGGAAAGAGAAAGAGAGAGACCGCGGCCAGATCAACCCTCCCTCCCTCCCTCCCAAGTCTCCCAAGAGTCCGCTGCAAATCAAACAGCGCCCCGCTATTCCAACCCACCTTAATCACACTATTAATCCGGCTCCAACCCTGCAGCAGAGGTGGTTTGGAGGGTTGGTGGTGGCAGGATTCCCCTCCCGCGGGCGGCTCGGCTCCCTCCCCTCCGCGCGCGAATCGCCTCCTCGGTTTCCTGAAGAATCGTGTGGGTCCTGCTCGTGAGGGCTGCAAGGGGAGGAGAAGAAAGGTGGGCTGAGGTCAATCAAGTCCGGGCCAAGCAAGCGATGATGGAGAGGAGGTCGCTCATGGAGGCGCTGGTGACGGC…
TC93861	100	tetranucleotide	CCCG	71	16	CCTCCTCCTTCCTTCCCTC	44	19	60.13	63.1	ATCGAAAAATCATGATCGGC	160	20	59.86	40	117	AC099324	84.4	218	2.2e-14	163.54	2	3	TACCCACGCGTCCGCCCCCACCTCGCTCCCCAGGGTTATCGCCCCTCCTCCTTCCTTCCCTCCCAAGCCTCGCCCGCCCGCCCGCCAGCGATCCCCACACGGGAGGCTCCCTCCGCCGCGGCCCCCCCGCAAATGCTGCCGCCGATCATGATTTTTCGATGAACGTGCTGGGGGGATCTGAAGATGGCTTCAGCGTATCCACGCCGATGCATTGGATGATGCGTTGCTGAGTTTTACTGAAGCCGCAACAAGCATGTCAGTTGTGCAAATAATGATGCATAACCATTCATGCTCTGACACCCCCGTCTGGACCTTTCTTCTTCTTATGCAACCCTGCACGAGCGAACCTACTACCGTCATGAGCTTCAAAGGTGGTGCGGGTTCAACAGTGCTCGGTTT…
TC93866	95	trinucleotide	CCG	125	21	ATGGCCAAGATCTCCTTCCT	45	20	60.03	50	TGTTGCAGTAGGTCAGGCAC	234	20	59.9	55	190	AP003575	90.81	185	2.8e-59	232.4	1	6	GCTCTTACCCAGCCACACGTCGGAGAAGAGACGCAGCAAGCGCCATGGCCAAGATCTCCTTCCTCCTCGTGGCGCTCCTCGTCCTCGCCGTCGCGTTCCCCGTGGAGGTGATGGGAGGCGGCAACGGCGGCGCCGGCGGCGGCGGCAAGCTCAAGCCATGGGAGTGCTCGTCCAAGTGCTCGTCGCGGTGCTCGGGGACGCAGTACAAGAAGGCGTGCCTGACCTACTGCAACAAGTGCTGCGCCACTTGCCTCTGCGTGCCGCCGGGCACCTACGGCAACAAGGGCGCCTGCCCCTGCTACAACAACTGGAAGACCAAGGAGGGAGGCCCCAAGTGCCCCTAGATTCTTGATTTTCTTTCTTCTTCTTCTGGGGTGCCAGCTTGCGGTTGATGGTTAT…
TC93971	94	trinucleotide	AAG	608	18	TGCCGGGAATTAAGAGACAG	568	20	60.2	50	GTCCTTGTGTGAGCGAATCA	737	20	59.83	50	170	AP005413	87.43	334	1.4e-37	316.2	2	6	GGTAGATATGGCTTGCGCAACACTTGATGAAGAAGACAAACAAAAGTCTGTGATAGGATCATCTTCTGAAGCTGCTCTGAACCTTCTTCCACCTGCTAATAATCAGACAGCTGTATCTGTGGATTCGACGACAGCTAAGTATACGCCAGACAAACATATGTTCAGCAAGGACAGCATATATGAAGATTTCTCTATGGATGATATTGATCTGAGTTACGAAAATTATGAAGAACTATTTGGTAACTCTCATATTCAGACTGAGGAACTCTTTGATGATGCTGGCATTGACAGTTACTTTGAAGTTAAGGAAGCGACTGCTGTGAATTCTGATGAGCAGCCCAAGCCAAAGCAGCCGGCTGCTAGCAATGCGTTATCTGCTGACTCTGGGATGTCAAATCC…
TC94273	100	tetranucleotide	AAGC	286	16	TTGCGTCTTCTCCAATTTCC	247	20	60.19	45	GCAGTCCGAAATGAAAGTCC	474	20	59.67	50	228	chr1_ctg7	92.13	216	9e-44	286.5	2	1	CGCCAAGGACCCGGCCAAGTACAACCTCGTCGACCCCGTTGAGCGGAACACCGTCGGCGTGCCCGCCGCTGGGTGGGTGGCCATCCGCTTCCGTGCCGATAATCCAGGGGTGTGGTTCATGCATTGCCACCTGGAGGTGCACGTCAGCTGGGGCCTGAAAATGGCGTGGGTGGTGCAGGACGGGAGCCTCCCCAACCAGAAGGCTGCTCCCTCCGCCGTCCGATCTTCCCAAATGTTAGGGAGAGATTGCGTCTTCTCCAATTTCCACAGGACATCCGTCCGCTTTTGCTTGCTTGCTTGCGTGCGTGCGTGCACAACTGCTTGTTTGTGTGTCGCGCGTGCGCGCGGTTGGTGCCATTCAAGTGCTTTCTTAGCTGTGTTCTCTTCAACTTTCATGTC…
TC94495	94	trinucleotide	CCG	167	18	CTCAGTTCCTCACCTAGCGG	110	20	60	60	GGGACTTCTTGGCCATATCA	363	20	59.89	50	254	AC130601	91.56	154	1.3e-27	203.22	2	5	CCTCGAACGGCAAATATCTACCGGAGCGCGTCTCGGGGAGGAGAGAGAAAGTCAGATCCGTGTTCCGTGTCCGCGTCCAGTGTGTCCGCTACTCCGCTCCCCCTCAGTCCTCAGTTCCTCACCTAGCGGTAGCGTGCGCGCGGGAGACGTAGATGGCGGCTTCGGAGGCGGCAGCGGCGGCGGCAACACCGGTGACGCCGACAGAGGGGACGGTGATCGCGATCCACAGCCTGGAGGAGTGGAGCATCCAGATCGAGGAGGCCAACAGCGCCAAGAAGCTGGTGGTGATTGACTTCACTGCAACATGGTGTCCTCCGTGCCGCGCCATGGCTCCAATTTTTGCTGATATGGCCAAGAAGTCCCCAAATGTTGTTTTCCTGAAAGTTGATGTGGATGAAA…
TC94719	95	trinucleotide	CCG	426	21	AGCTCAACGAGACCAAGACC	338	20	59.45	55	GGGAAACTCCAAACAATCCA	609	20	59.76	45	272	AC079887	89.73	185	2.3e-54	216.6	1	3	AGCCGCGCACATCTCGTCGCCCCTGGTTCCTCGTCGGACGAGGAAGAGGCGATGGAGCGGCGGAGGGCTGCGTGGGCCGCGGTGCTGGTGGCGGTGGCCGCGTGCGCGGCGCTGCCGGCGACGACGACGGCGATTCTTATCAAAGTCAACTGGTTGCCCAACACCAACTACTCCGGCTGGGAGCAGGAGCACGGCCCCTTCTACAAGGGCGACTGGCTCGTGTTCTACTACACGGCGGGGCAGGCGGACGTGGTGGAGGTGAACGAGTCCGGGTACAACCGGTGCGACGCCAGCAACGCCATCTACAACTACAGCAAGGGCCGCAGCTTCGCCTTCGAGCTCAACGAGACCAAGACCTACTACTTCATCTGCAGCTTCGGATACTGCCCCGGCGGGATG…
TC95041	100	tetranucleotide	AGCT	1137	16	AGCAAGCTGATCGAAGTGGT	1056	20	60.02	50	TCATTGGATCAAAACGTCCA	1227	20	59.9	40	172	chr1_ctg2	91.97	573	8.9e-86	773.56	5	1	CTCTACGGAGTAGCAGCAGGCATCAGTTTCCCCTGACGATGTATCACCAGCAGTGCGAGCTCCTGATGCCCCATGAGGGCCTGGACATGGACGCCGGCCAGTCGCACCACCTTGCCGCCGCCTCAGCCGTCCCGGCAGAGCTCAACTTCCATCTCCTATCCTACGTAGACGCCGCTGTCTCGCCGCAGCAGCCCACCGTTGAGTACTTCTTCGGCGGCGCCGACCAGCCCCATGCGCAGTTCGAGCAGCTGGCCGCCAACCACCAGGCGATGACCGTGCTGCGGGACTACTACGGCCAGTACCCCGCCACCGCCGACGCGTATCTACCCGGCGGCGGTCCGAGGACCGGTTCGTCGTCCCTGGTGTTCGGTGCTGCCGAAGAGGAGTCGGCCTACATGG…
TC95048	100	pentanucleotide	ACCCT	247	25	GGAGAAAGGCAAGCAATCTG	155	20	59.95	50	GTAGTAGCTTCGGCTTTGCG	293	20	60.17	55	139	AC130727	88.85	278	6.5e-25	298.8	3	5	GAACCACGGNAAGCAGAGTTCCAGACAGATAGATAGGTAGATATACTACTAGTGGTGGTAGCACCGGGGCAGAGTTTGAATCCGAAGCAGAGCATCGAATCCGGCGTGGCTGCTCGCCGACGCAACCGACCACCCGCCGGCCGGCATCCGCGCCGGAGAAAGGCAAGCAATCTGCCCCGCCACGCCAGCGGAAGGAAGGCTGCGGGGGAAGCAAGGAACGAAGCAGAGGAGCCAGGGGAGGATCATCCCTACCCTACCCTACCCTACCCTAGGCGCAAAGCCGAAGCTACTACCCCCCGAGCACACCGGTGGCTTTTGGGGGGAAAGGAACACCCCGCCGCCGCCGCCGGCCCCGGACGCGAGGGAGATCGACAGCCCAGGCCGTGTTCTCTGTCAAGT…
TC95687	100	trinucleotide	CCG	163	18	AGCCAAACCAAAATCCGAC	30	19	59.92	47.3	GTGAAGATACCGGCCTTGAG	322	20	59.69	55	293	chr1_ctg7	92.36	157	9e-32	217.02	2	1	GCCCCCTCTCTCCTTAAACCCTCGGCGCGAGCCAAACCAAAATCCGACGACCCTCCCACATTCCTTGCCCCTCTCGCAAGCCGCGCCATGTCCCACATCGCGAGGGTTCGCGCCTCGCCCTCACGCTCAAGTCCTCCGCCGCCCCCTTCTCCACCATTTCACCCGCCGCCGCCGCCGCCGCATCCCTCGCTTCGAAGGAGGCGCCTGCCGCCGCCGACGCATCTTCCGCTCCCAAGGAGGCGGCCGCAGCTGGCGATCCCTCCCCGGCGCCACCTTCGGGGACCCGCAGCTCCTTCCGTCTGCTCAAGGCCGGTATCTTCACCGCCGTCACCGCCGCGCTCGGCGCCACAGGCTATGTCACATACGCTTATTCCGTGGATGAAGTGGATCAGATGACGC…
TC95896	93	tetranucleotide	ACCG	100	16	GGGAGAGGGGTAGAGGTTGA	79	20	60.44	60	GTAGGCCTTCATGATCTCGC	266	20	59.8	55	188	chr1_ctg7	93.78	434	1e-105	641.3	2	1	GATAGCTCTCGCCAGCTCGGCGCAGCGGCCGACCGGNGGCGACGGGGACAGGGATAGCGGAAGAGCAAGGGTCGGTCCGGGAGAGGGGTAGAGGTTGACCGGTCGTCGGTCGGTTCAGTTGAGTGGGCGTCATGGAGACCATCCGGTGCTGCATCGCGTGCATCCTGCCGTGCGGCGCCCTGGACGTGGTGCGCATCGTGCACTCCAACGGCCGGGTGGAGGAGATCAGCGAGCCCGTCCTCGCCGGCGAGATCATGAAGGCCTACCCCAAGCACGTCCTCCGGAAGCCGCCCTCCACCTGCCCCTCCGAACGGCGGCGGCGGCATCGTCGTGCAGAAGCCCGTCATCCTGCCGCCCAATGCCGAGCTGCAGAAGGGCAAGATCTACTTCCTCATGCCG…
TC96011	100	tetranucleotide	AGCT	238	16	GGGATAACTTGCTGTTCGCT	163	20	59.34	50	CAGCACCATCTTGGAATGAA	282	20	59.64	45	120	AC090485	87.35	332	2.9e-87	325.6	1	3	GAGGAATTCGGCACGAGGGACTTCCTCCTCNCGCCCCTACTCCGGTCCGAGGATATTCTTGAGCTTAGCTGCGCGTGCATGGAGAGATTGCCGTCGCTGCTGCCGATCGACTCCAGCAGCTGGATCGCTCCTGCGATTAACCTAGTCTGACTTGGCCGCCCGGGGATAACTTGCTGTTCGCTCTACTGTTCTTGAGTTTAGCTGCGACAGGTTCTTCATCTTGTTCCAAGTGCAGAGTAGCTAGCTAGCTAGCTAGTGGGAATTCATTCCAAGATGGTGCTGGGCGCACACGTCAAAGGTGGTGCTGGGATGCGTTGGCGTTCGGCATCTTCCGGGGTGCTGGCGGTGTTCCCCAGCGTGCCCTTCATGCCGGTGGGCCGCACCGCCGGCTCGCTGCTG…
TC96080	94	trinucleotide	CCG	362	18	CTGGCGTTTAAATCTGGAGC	267	20	59.84	50	CTGCATCTCGTGTGCTCAGT	534	20	60.21	55	268								TTCACTGTGTTNGACCCCCATAATAATTTTAACAAAAGGGCCAGAGGGTACAGGCAGCATNAAAGTTGTTGTAGCAAATATTTGCTGCTCAACGCAAGACTTGGATGAGAACTTGGTACCCAGTGAGCTGGGCNNCAGAAAATTTTGCATATCNCAAATTGGCCAGACAAGGTCCCGCCTGGTGCTATTGGAACATCCGGAGGAAATTGTTTGCGTAGGCCATCGGCTTGACATCAGGGTGTGACACTGCTGAGAAACTACAATATCTGGCGTTTAAATCTGGAGCACTGAACCGAACCGGGCCACGGTGCGCGCGGTGCGGCTACCCAGGCGTGCGGCGGCGCGGCGGCTACCCCGGACACGGCGGTGGCGGCGGCGGTGGCTACCCTGGACACGGCG…
TC96403	94	trinucleotide	CCG	182	18	CTCGCTCACCCTCAAATCTC	46	20	59.95	55	TTTCCACCCAAGTTTCATGG	337	20	60.72	45	292	AP004634	84.98	233	1.1e-18	185.35	2	8	CTCCACCCGTCCTCTCCTCCTACTTCCGCTCGGCGGCTCTTGCAGCTCGCTCACCCTCAAATCTCCTTAATAAATCGCTCATTGACCCTGCTCCTGCACAGATTTGCAGGGGAGGGGAGGGGGGCAAGAAATGGGGATGAAATGGCACGTCGTCGCGGTGCTGGGCGTGGCCTGCACTGTGGCCGCCGCCGTCGCCGCCGACAGGGGGCTGTCGTTCGCCGGCGCCGTGGCGCCGCCGGAGGAAGCGAGCTACCTGCGCAAGCTGGCCAGCTCCCTGTGGCAGAGTGACGGAACCGCCTACCACCACGTGTGGCCGCCCATGAAACTTGGGTGGAAAATTGTGTTGGGGTCATTCATTGGATTCTTCGGGGCAGCGTTCGGCAGCATCGGCGGCGTAGG…
TC96485	100	pentanucleotide	ACACC	71	25	TTTCCTTCTTCTGCACCTCG	21	20	60.5	50	ATCTCCTCTCCTCTCCGAGC	121	20	60.05	60	101	AP004623	84.14	769	3.1e-51	551.1	4	8	CCACGCGTCCGGGAACTTTTTTTCCTTCTTCTGCACCTCGCCTCGCCGGCCGGCGCCGTCTGCCATCACCCACCACACCACACCACACCACACCACACATAGCTCGGAGAGGAGAGGAGATGGTGTCGGACGCCAGCAAGAAGAAGGCGGCGCAGAAGAAGGCCGCCGCAGCCGCAAAGAGGGGCGCCAAGGTGCCCACCTCCTCCGCATCATCTTCCGCCTCTAACAACAAGACGACGGATAAGGGGGCCCTCGCCGCCGTTCAGCTGTCCGACCGCACCTGCACCGCCGTCCTCACCTCCCACCCGCTCTCACGCGACATACACATAGAGTCTCTCACTTTAACATTCCACGGCCACGATCTACTTGTAGACACTGAGCTGGAGCTCAACTACGGCA…
TC96493	100	trinucleotide	AGG	50	21	GGTCTCTCTCTCCCAGCACC	11	20	61.35	65	GTCAAGCATAGGCTGAAGGC	270	20	59.98	55	260	AC130728	94.53	402	7e-45	625.45	6	5	CCACGCGTCCGGTCTCTCTCTCCCAGCACCGCTGCACAGAGCCCAGAACCCTCCTCCTCCTCCTCCTCCTCCGGCGGCGGCGGCGGCGGCGGGCGGCGAGGGGAGATGAGCACGTGGAACTACGTCGTGACGGCGCACAAGCCCACCAGCGTCAGCCACTCCTGCGTCGGCAACTTCACCGGCCCCCACCAGCTCAACCTCATCGTCGCGAAATGCACCCGCATCGAGATCCACCTGCTCACGCCGCAGGGCCTTCAGCCTATGCTTGACGTGCCCATATATGGGAGGATCGCGACGATCGAGCTCTTCCGGCCTCACAATGAGGCCCAGGACTTCCTCTTCGTCGCCACGGAGAGGTACAAGTTCTGCGTCCTGCAGTGGGACGCAGAAAAATCAGAG…
TC96493	100	trinucleotide	CCG	72	21	AGAACCCTCCTCCTCCTCCT	45	20	60.57	60	GTCAAGCATAGGCTGAAGGC	270	20	59.98	55	226	AC130728	94.53	402	7e-45	625.45	6	5	CCACGCGTCCGGTCTCTCTCTCCCAGCACCGCTGCACAGAGCCCAGAACCCTCCTCCTCCTCCTCCTCCTCCGGCGGCGGCGGCGGCGGCGGGCGGCGAGGGGAGATGAGCACGTGGAACTACGTCGTGACGGCGCACAAGCCCACCAGCGTCAGCCACTCCTGCGTCGGCAACTTCACCGGCCCCCACCAGCTCAACCTCATCGTCGCGAAATGCACCCGCATCGAGATCCACCTGCTCACGCCGCAGGGCCTTCAGCCTATGCTTGACGTGCCCATATATGGGAGGATCGCGACGATCGAGCTCTTCCGGCCTCACAATGAGGCCCAGGACTTCCTCTTCGTCGCCACGGAGAGGTACAAGTTCTGCGTCCTGCAGTGGGACGCAGAAAAATCAGAG…
TC96831	95	tetranucleotide	AGGG	488	20	ACCCAAACAAACCACCATGT	320	20	59.98	45	GCTACAATGACAGCACCCAA	532	20	59.72	50	213	AP001129	86.81	273	8.2e-29	252.7	2	6	ATCTCAGCCTGTGCATCAGGCGGCTGGTTATAGACCTGAGATGAACAATGTAAATAATTTCCATATGCACCCTCGCCAGCCCAGCTATGGAGACTTTGGACTGATGCCGCCAGGTCCATCGGGTCCAGAGGTGCGAGGCAACCACCCAGACGCCTTTGAGAGGTTGATGCAGATGGAGCTCACAGCAAGATCAAAGCAGATACATCCAGCCATGGCCGGTCCTGTGCCTGGTGGCAGCATGTACGGGCCTGAGCTGGACATGAACCTGAGATACAGATGAAGAACGTCTCTGTTGTGCCTGTCGTCGCCATTCCCTGTTACCCAAACAAACCACCATGTTCTGTGTCCATGAACTTGCGCTAGCGTTTGCGGTTGCTACAAGATAAGATAGCTCGTCGG…
TC96889	100	pentanucleotide	AATCC	99	20	TCCCTAGGGTTAGGGTTTGC	62	20	60.31	55	CGTGGATCTTTGGGCATACT	354	20	59.95	50	293	AP005641	92	125	3.3e-40	169	1	7	TTATTTTATTTTCTCCTCTCGCTCAACTGGTCCGCCTCCATCGCCGCCGCCTGCTGATCTCTCCCTAGGGTTAGGGTTTGCGGCCGGAGCGGAGACCCGATTGGATTGGATTGGATTGAAGCGGCCGGCGCAGCGTGGTGGAATCGAATCGAAAAGATTCGATGGACGCGCAGCGTGCTCTGCTGGACGCGCTGATGGGGTCGTCGCGGGACCTGACGGAGGAGGAGAAGAAGGAGCACCGGGAGGTGGCGTGGGACGACCCCGACGTGTGCGCCCCCTACATGGCCCGCTTCTGCCCCCACGACCTCTTCATCAACACCAAGAGCAACCTCGGAGTATGCCCAAAGATCCACGACCCGGCCCTAAAGCAAAGCTTCGAGTCCTCCCCCCGCTACGCTG…
TC96954	93	trinucleotide	ACC	56	33	ACACACCTAGCACCACCTCC	35	20	60.03	60	CGTGTTTGTGCTCCAAAAGA	168	20	59.88	45	134								ACCACCTCCATTTTATGCTTCTTCAAGTTCAGCTACACACCTAGCACCACCTCCTCCACCACCGCCACCGCCACCACCACCACCACCACTGGCTTCAGTATGCTTGTCAAACATACCTCCCCCTCCTCCTCCTCCTCCTCCTCCTATGTCTTTTGGAGCACAAACACGGCACTTTGCACCTCCCCCTCCCCCCCCACCTCCGCCCCCAGGGTTAGGGGTCCGTGGAAGCATTCCACCACCACCTCCACCTCCGCCAAGGTTAAATGGCAGTGCTGTTGCTCCACCTGCGCCTCCACCTNCACCACCGAAACCAAGTTCAAGTGCTCCGCCCCCGCCCCCACCCCCACCGNCGNCTNCAGTTCAATCCTTCACAACACGTCCAGGTGCTCCACCTNCACC…
TC96954	100	trinucleotide	AGG	122	24	ACACACCTAGCACCACCTCC	35	20	60.03	60	CGTGTTTGTGCTCCAAAAGA	168	20	59.88	45	134								ACCACCTCCATTTTATGCTTCTTCAAGTTCAGCTACACACCTAGCACCACCTCCTCCACCACCGCCACCGCCACCACCACCACCACCACTGGCTTCAGTATGCTTGTCAAACATACCTCCCCCTCCTCCTCCTCCTCCTCCTCCTATGTCTTTTGGAGCACAAACACGGCACTTTGCACCTCCCCCTCCCCCCCCACCTCCGCCCCCAGGGTTAGGGGTCCGTGGAAGCATTCCACCACCACCTCCACCTCCGCCAAGGTTAAATGGCAGTGCTGTTGCTCCACCTGCGCCTCCACCTNCACCACCGAAACCAAGTTCAAGTGCTCCGCCCCCGCCCCCACCCCCACCGNCGNCTNCAGTTCAATCCTTCACAACACGTCCAGGTGCTCCACCTNCACC…
TC97007	100	trinucleotide	AGC	701	18	GAGGATGGAGAACACCCAGA	587	20	60.04	55	CGTACGTTTGTCGTCGTGAG	850	20	60.36	55	264	AP004014	96.12	103	1.3e-16	173.45	2	7	GGGATNTGCGCGGAGCAAAGAGGCCGCGGGGATGATGGCGCTCCACGAGGCGCTCCGCAACGTCTGCCTCAACTCGGACTGGACTTACTCCGTCTTCTGGACCATCCGTCCTCGCCCGCGGTGCCGCGGCGGCAACGGGTGCAAGGTCGGCGACGACAACGGCAGCCTGATGCTGATGTGGGAGGACGGGTTCTGCCGGCCGCGGATGGCGGAGTGCCTGGAGGACATGGAGGGCGAGGACCCGGTGCGCAAGGCCTTCAGCAAGATGTCCATCCAGCTCTACAACTACGGAGAAGGGCTGATGGGAAAGGTGGCATCTGATAAGTGTCACAAATGGGTCTTCAAGGAACCTTCTGAATGCGAGCCCAACATCGCCAACTACTGGCAGAGCTCTTTTGA…
TC97056	100	tetranucleotide	ACAG	247	16	ATCAACCGGAATGCACTAGG	216	20	59.95	50	GATTCTCCAGCACCGAGAAG	482	20	59.95	55	267								GCTCATCCCCTCCATCTCGCCGCCGCCGCCGCCGCCGCCGCCGCGACCCCCTTGGGTCCTCTCCTCCTGTTCCAGCCGCCGGGATCGACCTCGCCACATCAGTCGCCTCCGACGCCGGACCATTGAAGCTGCCTACGAGGAGCCCATCTCTTCCTTCTCCATCACCCTCCTACTGCAGATAGATCTCAAGTGGACAGCTGCTATCTGCCTCGCTCATCAACCGGAATGCACTAGGAGGATCTAGGCGTCTGTCTGTCTGTCTTTGCAAGGAAGCATGAGACCACGCGCCCGTCTAGAATAATAATGTCCATGCTCGCGTGCGCGCTTCAAACCATGGGCTCCTCCTGCAGCAGACCTCACTCCGTAAACGAGGCCGAGGCAGCCGACAACACAAGATCT…
TC97128	100	trinucleotide	AAG	820	21	CTGGGAAACTTACTCGCAGG	674	20	59.86	55	GTGCAGACATGGTCACTGCT	883	20	59.9	55	210	chr1_ctg1	89.78	137	1e-13	161.56	2	1	GCCCAACCCCAANACGACCCACATCTTCGGGGACTGCATTCTGGAGCCCCAGACGACGGTCGGGAAGAGCGACGAGGCCGCCGTGGAACCCAAGGACGGAGCTTCCGCCAAGTCCTACCTGGTGGTCAAGCGCGCCACCGAGGCCGCCGCCGGCCCGGGCGAGGACTTCCTGAGCTCCTGCTTCACCTGCACGAAGAAGCTGGAGGGGAACGACATTTACATCTACCGTGGGGAGAAGGCATTCTGCAGCGCCGAGTGCCGGGACCAGGAGATCATGATCGAAGAGGAAGCCGAGAAATGCATGGCCACGGGAGGCTCCCCTCGCTCCTCCTGCTCGTCCCTGCACGAGGACATCTTCATGGCCGGCATGATGGTGGCGACATGACCCCCCGCGACGAT…
TC97612	93	tetranucleotide	AAGC	162	16	GGTATTTGCTTCTTGGGCAG	64	20	59.7	50	CGGTCATCATATTGTGCGTC	217	20	59.95	50	154	AP005720	88.67	759	0	823.2	1	9	GAGGGTTTGATGGACGTGATTCATAAAAGATACCGATTTAAGACCATTGTCTTGCTATCAAGAGGTATTTGCTTCTTGGGCAGGGTGATTTTGTTCAGTATCTGATGGATGTTGTTGGTCCTGAGTTGTCAGAACCAGCCAATAGAATTAGCCCCTTCCACCTTGCTGGCTTGCTTGAAACTGCAATACGTGCATCTGACGCACAATATGATGACCGTGACATCTTGGACCGGATAAAAGTAAAGATGATGGATCACGGAGATGGTGATGTTGGCTGGGATGTCTTCTCCTTGGAGTATGATGCTAGGGTCCCTCTGGACACGGTGTTCACAGCTTCAGTCATGAAGATGTACCTCAAGATATTCAACTTCCTATGGAAGCTTAAGCGTGTTGACCATT…
TC97614	100	trinucleotide	CCG	162	18	CTCTTTCTTCGGCTTTGTCG	109	20	60.12	50	CACCGAGTTCTCCTTCACCT	364	20	59.3	55	256	AL606621	86.25	451	3.1e-32	404.34	4	4	CGGCACGAGGCAAGGGTCCATAAGTATTAATTCGTCGTTTAACCGCCTCGATCAGCCCCGGTTGGCGCGAGTCAGCGGTCGCACGTCGCCGCGGCCAGCCGAAGCACGCTCTTTCTTCGGCTTTGTCGGCGTACACACATGGCCCAGCCCAAAGCCGTGCGCGCCGCCGCCGCCGCCGCCGTGCCGGACATCGCCGCGCAGCTCGACCTCGCCTCCGCGTGCATCAACGGCGCCGAGTCGATGATGGCGGCGCCGGCNTGCCGGGGGGAGGCCGCCGCTGGTGGTGGTCGGCCACCGTGGGAAGGGGATGAACGCGCTGGCGTCCCCGGACGAGCGGCTGCGCGAGGTGAAGGAGAACTCGGTGCGGTCCTTCAACGACGCCGCGCGCGTCGCCGGCGT…
TC97785	93	tetranucleotide	AAGC	135	16	CTACTTCCTACGCCACCACC	95	20	59.61	60	CACGTAGGCGTCCACCTTAT	393	20	60.01	55	299	AP005558	91.85	405	1.3e-46	543.65	5	9	GATTCGGACGAGGCCCGTCACTATCGCGGTCGTCGCGGCTTGGATCGGATTCAACTCACCTACCCCACCCCCTCGATTCCTTCCCCAGCTCTGCCTACTTCCTACGCCACCACCGCCCGCCCACTCCGGCTCCTCAAGCAGAGCAAGCAAGCTGCCATGGCGGCCGCCGCGCTGAGGGAGCAGCTCAACGCCCTCCTCTCCTCCATGTTCTCCTCGGGTCTGGTGGACGACCAGTTCCAGCAGCTGCAGATGCTGCAGGAAGACGGGGGCACGCCGGGCTTCGTCGCCGAGGTCGTCACCCTCTTCTGCGACGACGCCGACAGGATCATCTCCGAGCTCGCCGCCCTGCTGGAGCAGCCCATCGTGGACTTTGATAAGGTGGACGCCTACGTGCATCAG…
TC98015	94	trinucleotide	AGC	190	18	GGAAAACTTTTTGCATGGGA	77	20	59.91	40	CTACGGCCATCAATGGATCT	318	20	59.91	50	242	chr1_ctg7	88.73	816	2.7e-54	882.8	5	1	TGCAGTTGTATGGCCAGACATTCCTTCATTCGTTGTGTACAAAGCTAGTGATTGGTCAGTTGTTGATTCAGGCACGGGAAAACTTTTTGCATGGGACAGCTGTCGTGACAGATATGCTTTGGTCGAGAGTGCATTGGCTCCAAGGATGCCACTTATTGTGAAAGGTGGTTCCTCTAAAAAGGCAAAAGAAGCAGCTGCAGCAGCAGCTCAAGCAGCAGCTGCAGCTGCTAGTGCTGCTTCTTCAGCCACAGTACAAGTTCGCATTTTGTTAGATGACGGAACAGCTCATGTTCTGCAGAGATCCATTGATGGCCGTAGTGAACCGGTCGTTGGCTTGCATGGTGGTGCTCTTCTTGGTGTTACATACCGAACATCTCGTAGAATCAGTCCTTTGACGGC…
TC98928	100	trinucleotide	AGG	61	24	GTCCTCCTTCCTCCTCATCC	14	20	60.01	60	CGCAGAACAGCAGACTTGAG	153	20	59.92	55	140	AC118133	99.8	492	2e-143	969.84	5	3	GATTCGGACGAGGGTCCTCCTTCCTCCTCATCCTCCCCAACCACTGCATCCGGGTCGGCGTCCTCCTCCTCCTCCTCCTCCTCCTCGCAGAATGCAACGGGCAATTCAAGCTATCGGGTCACATGGCAGTCTCCTCAAGTCTGCTGTTCTGCGACACATCAGTGCTCCAAAACCATCTATTTTACCTGCTGCATATTCACGCTCCATGTCAGTTTCATCTGCTCAAATAGAGGAGAGTGGATTTGAGACTGCCACTGTGGCAGATATTTTGAAGTCTAAGGGGAAGAGTGCTGATGGATCTTGGCTCTGGTGCACTACTGATGACTCTGTCTATGATGCTGTCAAATCTATTACCTCAGGAAAATCATAGTGCAGGGACGATCTTCCAAGTCAACTAAA…
TC99321	100	tetranucleotide	AGGG	135	16	TACCTCACTTCGCCGCCC	10	18	64.61	66.6	GGAGCCATCTGAGATCCGTA	297	20	60.18	55	288	AP004340	91.35	266	3.1e-31	346.49	3	7	GCGATACCCTACCTCACTTCGCCGCCCCGCTTCGACGGCGCGCGCTTCCGACCCGGCTCGTGTTCCGCCCGGCCGGATCCGACGGTCGCTCGCTGCTGCAGCGGGCGCTTGCTGTGCGTCGCGTCGGTTCGGCCGGAGGGAGGGAGGGAGGCGGAGCCTAGCCTTCCCTGGGTCTCGGAGATGGCGGCGCCGCCGGCGAGGGCCCGGGCCGACTACGACTACCTCATCAAGCTGCTCCTCATCGGCGATAGCGGTGTTGGTAAAAGTTGTCTCCTTTTACGGATCTCAGATGGCTCCTTCACCACTAGCTTTATCACCACCATTGGGATTGACTTCAAAATAAGAACAGTTGAGCTTGATGGTAAGCGCATAAAGTTACAGATATGGGATACTGCTGGT…
TC99326	100	tetranucleotide	AGGG	174	20	AAGGAAACCCTAGCCAGAGC	54	20	59.84	55	TCGCTTTCTTGCTTGCTGTA	220	20	59.89	45	167								CCCGCGTCCGGGGGAAAATATCGCCGCGGCGGGGAAGCAAGCCAAGCAAGAGGAAGGAAACCCTAGCCAGAGCTAGAGCCAGAGCCAGATAGATTGACAGAAACACCAAAAGCGCCGGTCGCCGGATCGCCACCACCAGGGCAGCCATCGCCATCGCCGCCGCCGAGGCACAGTCCCTCCCTCCCTCCCTCCCTACAGGCTACAGCAAGCAAGAAAGCGAGCAGGCAAGGAGGGGGGGATGGCGGACAGCGGCGGGGTCAGCGCCAACAACGCCGCCGCCGGCAACGACGACGAGGAGGGCAACACCGCCCCGTTCCCCGAGACGGTCCAGATAGGAGGATCTCCCGAGTACAGGGTCGAGAGGAAGCTCGGCAAAGGTGGCTTTGGCCACGTCTTTGT…
TC99327	94	trinucleotide	ATC	378	18	TCAGCAAGGACGACATCAAG	182	20	59.98	50	TTCTTTGAAGAGGCCTTGGA	476	20	59.92	45	295	AP005452	100	692	1e-71	1374.9	6	7	TTCGGCACGAGGATTTTAGCCGCCGCCGCCGCCGCTCACCCGCGCCTTCGACGAGCTCCAGCCCGTAGACCTCGCCGGATCTCCCCGATGGCCGTGACCTTCACCGACCTCCACACCGCCGACGGGCTCAAAGCCCTCGAGCAGCACCTCTCCGGCAAGACCTACGTCTCCGGAAACGCGATCAGCAAGGACGACATCAAGGTGTTCGCCGCCGTGCCATCAAAGCCTGGAGCTGAGTTCCCGAACGCTGCTCGCTGGTATGATACCGTCGCTGCGGCCCTCGCTTCAAGGTTCCCTGGCAAGGCAGTTGGAGTGAATCTGCCTGGAGGAGGTGCGGCATCGTCTGCTGCAGCGGCTGCGCCAGCTGCTAAGGATGCTGATGAAGATGATGATGACCTG…
TC99327	93	tetranucleotide	AAAG	471	16	TCAAAGCCTGGAGCTGAGTT	220	20	60.13	50	TGGTTTGACATCCAACAGGA	519	20	59.93	45	300	AP005452	100	692	1e-71	1374.9	6	7	TTCGGCACGAGGATTTTAGCCGCCGCCGCCGCCGCTCACCCGCGCCTTCGACGAGCTCCAGCCCGTAGACCTCGCCGGATCTCCCCGATGGCCGTGACCTTCACCGACCTCCACACCGCCGACGGGCTCAAAGCCCTCGAGCAGCACCTCTCCGGCAAGACCTACGTCTCCGGAAACGCGATCAGCAAGGACGACATCAAGGTGTTCGCCGCCGTGCCATCAAAGCCTGGAGCTGAGTTCCCGAACGCTGCTCGCTGGTATGATACCGTCGCTGCGGCCCTCGCTTCAAGGTTCCCTGGCAAGGCAGTTGGAGTGAATCTGCCTGGAGGAGGTGCGGCATCGTCTGCTGCAGCGGCTGCGCCAGCTGCTAAGGATGCTGATGAAGATGATGATGACCTG…
TC99545	100	pentanucleotide	AAAGC	264	20	AAGCTGAAGTCGTCCATGCT	44	20	60.02	50	CCAGTACCAGCAAAGCATCA	316	20	59.86	50	273	chr1_ctg9	89	191	5.5e-26	213.08	2	1	GACTATAGCTAAAGGCCTGGCTGATGCGTCTGGTGACCTAAGAAAGCTGAAGTCGTCCATGCTTACTCCAGAGAACACAGATCTTATTAAGCAGTCTATTTTCACCCTTATATTTACCCTGAAGAACATTGAGAGTATCAGCTCGGACATCTCTGGGTTCACTGGCGATGAGACGACAAGGCGGAACATCAAGCTTCTGATCAAGTCTCTCAGCAGGCTATTGTGATTGGTTTTTCAGTGCGCAGGAAAAAAGAAATGATGGATTGCTTTGCTTTGCTTTGCTTGAGACGGGGAGTTGATGCTTTGCTGGTACTGGTAGAGCAGGGTGGCAGGAGTAACTAATTAATGTTCCACAAGATTTTGATAATTCTGGGTCCAAGTTTTTAAAAAATCTTGAAC…
TC99662	100	tetranucleotide	ACGC	56	20	TTCGAGGGTAAGGGGAAGTT	34	20	59.93	50	GATGTCGGAGATCCTGAGGT	306	20	59.05	55	273	chr1_ctg7	90.93	463	3.7e-46	586.8	4	1	GGGCTGCAGGCGACAACGAGCGCGGTCGGGAGGTTCGAGGGTAAGGGGAAGTTCTTGCGTGCGTGCGTGCGTGCGTGAAAGCCGGCCATGGACGCGCCCTTCTTCCACGAGCTCCGGCGGCAGGCCTCCTCCTACCTCACCGGCAAGATCCGCTCCGCGCGGCTCGTGCTCACCGACGTCACCCCGACGCAGCTGATGACGGAGGAGGCGACGAACGGGGACGCATCGCTGCCGAACGCCAAGACGATGAGCCTCATCGCGCGGGAGGCGTTCGAGATCGACGAGTACCTCAGGATCTCCGACATCCTCCACACCAGGCTGGCGACGTTCGACCGGAGGCAGTGGCGGGAGCCGTACAAGGCGCTGCTGCTCCTGGAGCACCTCCTGACGCACGGCCCC…
TC100205	94	trinucleotide	CCG	566	18	CGATCATCGAGGAGGAGAAC	534	20	59.76	55	GTTCCGGGACACGATCAC	665	18	59.89	61.1	132	chr1_ctg5	89.82	560	9e-128	659.63	3	1	ATTCGGACGAGGCAACACCCTCTTCCTGCTCGCCGCCGCCGCCTCGGCCGACGAGCGCATCCGCCCCTACACTCGCAAGTGGGAGTCCAGCGTCATGAGCACCATCGACGAGCTGCGCCTCCGGGCCGTGCCCGTCCCCGACCCCGAGGGCGCTGCACGCTGCGACGTCCGGCACGACGTCCCCGCCGTCGTCTTCTCCACCGGCGGCTACACCGGCAACGTGTACCACGAGTTCAACGACGGCATCATCCCGCTCTACATCACCGCGCGCCGGTACAACAGGAAGGTGGTGTTCGTCATGCTCGAGTACCACGACTGGTGGATGACCAAGTACGGCCACATCGTGGAGCAGCTCTCCGACTTCCCGCCCGTCGACTTCTCCAACGACACCCGCACGCA…
TC100211	93	tetranucleotide	AAAG	469	16	CTAGAGCTTGCAATGGGGAG	364	20	59.97	55	ACTTGGCGGAGGTCTTCTCT	505	20	60.39	55	142	AC087851	90.91	143	4.8e-21	181.42	2	3	CGCCGCCGTCCCGACCCACAAGGTCACCGTCCACGACCGGGAGCGCGGGGTCGTCCACCAGTTCGTCGTGCCCCAGGACCAGTACATTCTGCACACCGCGGAGGCGCAGGACATCACGCTCCCATTCGCCCGCCGCCATGGTTGCTGCACTAGCTGCGCTGTTAGGATAAAATCAGGGCAAATAAGACAGCCTGAAGCTCTCGGAATATCTGCCGACTTAAGAGAGCAGGGCTATGCTTTGTTATGTGTTGGCTACCCATCCTCTGATCTTGAAGTTGAAACGCAAGATGAAGACGAGGTATATTGGGCTCCAGTTTGGGAAGATACTTTGCCCCGGGGCCTGTTGATAGAGATGATTACCCGCTAGAGCTTGCAATGGGGAGACGAGTGAAACGTGCC…
TC100458	100	trinucleotide	AAG	239	42	ATCATCATCGCTGATCCCTC	93	20	60	50	CCCCTGAAGTTTGGAGATGA	354	20	60.04	50	262								ACTCAATCAGTCGGCCGCTGTTGCTCCCTGCTCTGCTCTGCTGGAGTAGGAGCATGGGAAGTAGGAGTAGGTAGGTGGTAAAAGGGGAGGGAATCATCATCGCTGATCCCTCATCTAGTGAACACCATCTCCCTCACCAATCAAAACACCTCTGATGAAAACGGATAGGACAGGAGGAGGAGGAGGAGGACACTGAACCAGACAGACACCAAGCTCTGCTCACCTGTGAGCTGCTGCTTCTTCTTCTTCTTCTTCTTCTTCTTCTTCTTCTTCTTCTTCTTCCCCGGACATGAATTCCAGCCGGAGCTTGCTCTCGTCGCCGCTCTTCCCCACCTCATCTCCAAACTTCAGGGGCGCCGCCTCCTCCCCATCCCCCTCCCGCGCATCAGTTCCGATGAT…
TC100721	95	trinucleotide	AGC	323	24	TTCCAGAACGTCGGTACCTC	302	20	60.11	55	GCACTACCAACACAGCCAGA	490	20	59.9	55	189								TTTGTCAAGACAGAACATGCTGAACTGCCNTTGCAATTCAGACGGGTAATGGTCGTATTTTGGGTGTNAACCAGTCAAGTGTTCCTGGGGCAACAAGCCTACACCCCCTGGTACCACCTCTGCACCTCTGCCCCCTCCTGCTGCTCCTAGCCACCCCGCTGCCACCGATCTTGTAGCGTATCACCGTGCTATTGAGATGAGCAAGATGGCTTCGACCCAGGCATTGATGCAGGCTCAGCATCTCAGGCAAGCAGCCATGGGGATGGGTGTAGGTGCGAGTCAGGCGATGTACGATGGTACTTTCCAGAACGTCGGTACCTCACAGCAGCAGCAACAGCAGCAGCAGCTCATGTATTATTAATTCCAGTCTTGGAGGGAGGTCACCTTTGTAATTTAACC…
TC100789	94	trinucleotide	AAC	624	18	ACAAAGGAACGGCGAGTAGA	533	20	59.87	50	ATCCTTCACAGACTGGCAGC	760	20	60.41	55	228	AP005312	88.1	294	5.2e-40	306.3	2	9	CCACGCGTCCGCAGATAGAGAGCACAAGATACATCTTCGAGCCGAGAACGATCCTTCGAATGGAGCTTCTCGTCCTCACGGCGCTCAACTGGAGGCTCCGATCGGTCACGCCGTTCACATTCATCGACTTCTTCGCTTGCAAAGTTGACCCGAGAGGGAGGCACATGAGATACCTGATCGCCCGAGCCACACAAATTATTTTAGCTGCGATACATGACATCGAGTTCTTGGACCACTGCCCGTCGTCGATGGCTGCCGCGGCGGTGCTGTGCGCCGCCGGTGAGACGCCGTCCCTCACATTGCTCAACCCTAGGCTTGCAGTCAATTGGTGCATTGGCCTAGCAGAGGAAGGGGTGAGCAGCTGCTACCAACTAATGCAGCAGCTGGTGGGTGGAAAGA…
TC101050	95	trinucleotide	AGG	537	21	GATGGTCGAGAAAGAGGCTG	423	20	59.95	55	TGAGCTTCAATGCGATCTTG	670	20	60.09	45	248	AL606452	89.51	143	3e-14	165.52	2	4	GGTCCCCGATNGCCGGCGCGGCGGCAAGCTGTGCTCCTCGCCTCCCACGCTGCCCTTCCTCGGCCTCTCCCACCTCCTCCTCCGGCTCCTCGGTGAGTAGAAATGAGCAGTATGCTTCCATCTGATCCTGCGAGCTCTTGGTTGAGGATTTGTTTTGGTGTTCATTTGGCATCCGTTTCTTTCATCATTTCTTTTGGTTCCATCGGTTTCTTGACGTGCCTCTGTGCATATATCTTTGGCCTGTTGCTCTTCCGTCCATGTGGACGTGGTCCTTTGCTGTCGCTGATACTGCATCGCCTGCACGGGCTTGCAGATAAGATTGGTCCGACAATGGCAGTGCTGCGGCTCGACGTCCAACGGAACATCGAGAGGCTGCAGGAGCTATACTTGCAGGACCCA…
TC101055	100	tetranucleotide	AGCT	68	16	AGAGAGCAACAGCAACAGCA	11	20	59.92	50	GAGGTAGTTGATCCACCGGA	299	20	59.92	55	289	AL662952	93.35	361	5.2e-51	526.8	3	4	GCACGAGGAGAGAGAGCAACAGCAACAGCAACAGCGCGGAGACAGGCCATCGGCCGGCGACCATTCGAGCTAGCTAGCTAGCTATTTGAAGCGGTGGGAGGGAGGGGCCGATGGGGAAAGGCCGGGCACCGTGCTGCGCCAAGGTGGGGCTCAACAGGGGCTCCTGGACGCCGGAGGAGGACATGCGCCTCATCGCCTACATTCACAAGTACGGCCACGCCAACTGGCGCGCCCTACCCAAGCAAGCAGGTTTGCTCCGGTGCGGCAAGAGCTGCCGGCTCCGGTGGATCAACTACCTCCGTCCCGACCTCAAGCGCGGCAACTTCACCGTCGAGGAGGAGGAGACCCTCATCAAGCTGCACAACATGCTCGGCAACAAATGGTCCAAGATCGCGGCGT…
TC101189	100	tetranucleotide	CCGG	588	16	TGTACCCGGAGATGACCTTC	460	20	59.92	55	TGAACGGCATACGTACGAGA	741	20	60.28	50	282	AC137075	88.65	511	2.8e-72	550.1	2	3	TCGGCACGAGGCTGTGCCGGAGGGTATCAAAGGTGTTGTCCAAGGGGCTGGGACTCGACGGCGGGAGGCTGCAGGCAGCGTTCGGCGGGGAGGGCGGCGAGGGGGCATGCATGAGGGTTAACTTCTACCCGAGGTGCCCGCAGCCGGAGCTGACGCTGGGCGTGGCGGCGCACTCCGACCCCGGTGGCATGACCATGCTGCTCGTCGACGACCACGTTCGGGGGCTGCAGGTGAAGAAAGATGGCCAGTGGATCACCGTCGACCCGGTCCCTGACGCCTTCATCGTCAACGTCGGAGACCAGATCCAGGTGCTGAGCAACGCGGCGTATAAGAGCGTGGAGCACCGGGTGACTGTGAGCGCAGCGGAGGAGCGGCTATCGCTCGCCTTCTTCTACAACC…
TC101329	100	trinucleotide	ACG	415	18	TCAACATGCTCGACATCCTC	373	20	59.79	50	ACGTCTCCATGCAGTCCAG	586	19	59.83	57.8	214	AP004843	92.03	464	1.1e-43	628.4	4	2	ACTACTACCACGACCTCCAAAAATACTTTCAGAATTGGCAAATGGCGCAGCTGAGAGCGTTCGCCGACGAGCAGCAGCAAGAAGCGCTGCACGGCCACGGCGGCGACAGCAACAGCAACAAGAAGGCGCGCGCGGGCCTGTGCGGCGTGCTCCGGGAGCGCAAGGTGGTGGAGCTGGCGCGCGCCAAGCGCCGGCTGGTGGAGGTCCCCTACACGGCGACGCTGGCCAACGCGGCCAACGCGCTCCTCGCCGGCCGCGTCTCCGCCGCCACCGTGGCCGCGCCGCCGGGCCACTGGATCGGGGCCGGCGGCTCCTTGATCGTCGAGTCCGACCCCGCCACCGGCGCCGCCCGCAAGCACTACATCGGCATGGTCAACATGCTCGACATCCTCACCCACA…
TC101332	94	trinucleotide	CCG	146	18	TCCTGGAGAGGACAAACAGC	96	20	60.38	55	GACCATGACGTCGAAGGAGT	247	20	60.12	55	152	AL607008	85.65	460	7e-103	377.1	1	4	CTTGAGGCACGCGTACTCGCTGCCGCGTGACCGCCCGATCAAGCTCGGCGACGTCCGTCCGCCCGGCGGGCGCCGTCGGCGTCCGCGAATGATCATCCTGGAGAGGACAAACAGCCGGAAGATCCTGAACCTCCCGGAGGTCGTCGCGGCGGCGGAGGCGGCGGGGTTCAAGGTGACCGTGGCCGGGCGCCCGAAGGCCAGCTACGACGAGTTCACGCGGGAGATGAACTCCTTCGACGTCATGGTCGGCGTGCACGGCGCCGGGCTGACAAACTGCGTGTACCTGCCCACGGGGGCCGTGTTCCTGCAGATCGTGCCGTACGGCCGGCTGGAGGAGATCGCCCGGACCGACTTCGGGGACCCGGCCCGCGACATGGGGCTCCGGTACATCGAGTACAG…
TC101367	93	tetranucleotide	AGGC	262	16	AAAGGGTGCATTTGTTCAGC	105	20	60.11	45	TTGTTCCAGTAGCCTGGGTC	332	20	60.11	55	228	AL663002	89.2	361	1.3e-64	409.4	2	4	CACAATTTGATCGACAAGTACCAACTGAAAGGACAGATCCGCTGGATCAAGGCTCAAACTGACCGTGTCCGTAACGGAGAGCTGTACCGTTACATTGCAGATACAAAGGGTGCATTTGTTCAGCCTGCTCTCTATGAAGCATTTGGGCTAACAGTCATCGAGGCGATGAACTGCGGGCTGCCAACCTTCGCGACAAACCAAGGAGGGCCGGCAGAGATCATCGTCGATGGGGTCTCGGGTTTCCACATAAACCCAATGAACGGCAGGGAGGCAGGCACCAAGATTGCAGACTTCTTCCAGAAGTGCAAGGNAGACCCAGGCTACTGGAACAAGATGTCCACTGCCGGGCTTCAGCGCATCTACGAATGCTACACATGGAAGACTANGCAATAAAGTGCT…
TC63123	100	tetranucleotide	ATGC	1297	16	TCCAACCATTCCAATCAACA	1240	20	59.75	40	TGCAGTAACCATGCAAATCC	1505	20	59.54	45	266	AC128643	89.26	773	1e-100	876.72	5	11	TCGGCACGAGGCTAGCACCTTGAGCTTGAGGTCAGTGGCAGGCAGGCAAGCAAGAAAGTAAGAAGAAGAAGAAGAAAGGACATGGCATCTGCTACTCTCCTCAAGTCCTCCTTCCTCCCCAAGAAGGCCGAATGGGGCGTCGCGCGCCAGGTCGCCGCCCCGAGGGTGTCCATGGTCGTCCGCGCCGGCGCCTACGACGATGAGCTCGTCAAGACCGCGAAAACCATCGCGTCGCCGGGGCGCGGCATCCTGGCCATGGACGAGTCCAACGCCACCTGCGGGAAGCGCCTCGACTCGATCGGCCTGGAGAACACAGAGGCGAACCGGCAGGCGTTCCGCACGCTGCTGGTCTCCGTCCCTGGCCTCGGCAACCACATCTCCGGCGCCATCCTCTTCGAG…
TC63125	93	tetranucleotide	ATGC	948	16	TCTCCATGTTCGGCTTCTTC	747	20	60.34	50	TGTAGTCAAACGAAACCCAGC	987	21	60.16	47.6	241	AP005313	92.33	730	0	999.6	1	9	TCGGCACGAGGCCACCACAGCCCCACTCCTAGAGAGCACGCACATCGGACACGCACGAAGTCTCCTCGACCAGCGAGCAATGGCGACCACCGCGATGGCGCTCTCCCCCTCCTCCTTCGCCGGGAAGGCGGTGAAGGACCTGCCGTCGTCGGCGCTCTTCGGGGAGGCGCGCGTCACCATGCGCAAGACCGCGGCCAAGGCCAAGCCGGTGTCGTCGGGCAGCCCGTGGTACGGCTCCGACCGCGTGCTCTACCTCGGCCCGCTATCCGGCGACCCCCCGAGCTACCTCACCGGTGAGTTCCCCGGCGACTACGGATGGGACACCGCGGGGCTCTCGGCCGACCCCGAGACCTTCGCCAAGAACCGGGAGCTGGAGGTGATCCACTGCCGGTGGGCCAT…
TC63209	95	trinucleotide	CCG	86	21	CTAGGAAAAACCTCCTCCCG	45	20	60.06	55	CTTGCAGACGATGTTGGAGA	254	20	59.98	50	210	AP003843	92.38	407	1.5e-58	562.4	3	7	NGGTGACGGCAAAGGCCTCCCGGCTATATAACAAGGAACATTATCTAGGAAAAACCTCCTCCCGCTCCAGCCCCCTCGCGCCCCAGCCGCCGCCGTCGCCGCCGCCGACTGCAGCCATGTCGCTGAGCGCGGGTGAGGAGTTCCAGCACATCCTGCGTGTGCTCAACACCAACGTCGACGGTAAGCAGAAGATCATGTTCGCGCTCACCTCCATCAAGGGTGTGGGCCGCCGCTTCTCCAACATCGTCTGCAAGAAGGCCGACATCGACATGAACAAGAGGGCCGGAGAGCTTTCCGCGGAGGAGATGGACCGTCTGATGGCGGTGGTGCACAACCCGCGCCAGTTCAAGGTGCCGGACTGGTTCCTCAACAGGAAGAAGGACTACAAGGACGGCAGGT…
TC63336	100	tetranucleotide	ATGC	372	16	AAGGTGTCAGGTTTGCAAGG	319	20	60.14	50	GAGACCGAGAGCGTTAGCAC	444	20	60.16	60	126	AC093921	84.67	300	6.8e-30	230.95	2	5	CTTCATTCCATTCCATTCCGTTCCATTTCCATACGTTTCTTCCTCGAGTCAAGTGGCTCTTGATTGATCCCACCACCAGCCGCACCACCAACGTCTTCTGTCCGTAGCTCCTTGGTGCCTAGCTGCTGTGTTCACATCACATCTCCATCGATGAAGACGAAGCAGGCTTCCAAGGCCAAGGCGGCGCCGTCGCCGGGGAAGGAGGAGGAAGCAGTTGCACCGGGTGGTTTCCGCAAGGGGCCATGGACGGAGCAGGAGGACATGAAGCTGGCGTGGTTCGTGCGGCTCTTCGGCGAGCGCCGCTGGGATTTCTTAGCTAAGGTGTCAGGTTTGCAAGGTGGCGGGTGACCCATGCCGTGCCATGCATGCGCCATGCATGCATGCATGTCTGGGACCAAA…
TC63344	100	dinucleotide	AG	761	82	TACGTCTGCCACGACATCTT	691	20	59.31	50	TTGTTGTGACGGTGAAGCTC	954	20	59.88	50	264	AC074354	90.86	361	5.4e-48	455.4	3	10	GCAATCAAAGAGGCCTTTTCAAAATAAAATAAAAAGTACTATAAGTTTACAATCGAAAGAAATGTAGCACAAAATTTGTTGTCAACACAATTCATACGACAACCAAAATAATGGACCCACTGAAGAAGAAGGAAAGCCGAAAAGGCATTACAAATGGAACTTGTTAGAGCAACTGGTCATCATGAGTGATGGATGCCAGAGCCGCTTGAAGAGGGAAAAAAAGGCCCACATATATTTCCGTAGATATTTAAAAGAGAATCTTGAAAATTGTGTGATCGATCATCGTGGACGCCATTATATTGATGGGTGGCCTACATGCCTTGTTCGACAAGGTAGTCGCCGAGCCTCTCCACCACCATGTTGCACTGCCCAGGGGTCATGGGCTCCTCGTAGGCGCCG…
TC63344	100	tetranucleotide	ACTG	1586	20	GCAACCCTTCTTCACCTCTG	1528	20	59.84	55	TCCTTCGGGCATAGCATTAC	1739	20	60.06	50	212	AC074354	90.86	361	5.4e-48	455.4	3	10	GCAATCAAAGAGGCCTTTTCAAAATAAAATAAAAAGTACTATAAGTTTACAATCGAAAGAAATGTAGCACAAAATTTGTTGTCAACACAATTCATACGACAACCAAAATAATGGACCCACTGAAGAAGAAGGAAAGCCGAAAAGGCATTACAAATGGAACTTGTTAGAGCAACTGGTCATCATGAGTGATGGATGCCAGAGCCGCTTGAAGAGGGAAAAAAAGGCCCACATATATTTCCGTAGATATTTAAAAGAGAATCTTGAAAATTGTGTGATCGATCATCGTGGACGCCATTATATTGATGGGTGGCCTACATGCCTTGTTCGACAAGGTAGTCGCCGAGCCTCTCCACCACCATGTTGCACTGCCCAGGGGTCATGGGCTCCTCGTAGGCGCCG…
TC63351	100	pentanucleotide	AGATC	89	20	CTGAGTCCACAGCAGAGCAG	17	20	59.91	60	GGCCATGGTTGGATCTTACA	141	20	60.72	50	125								CGGCACGAGACAGCCGCTGAGTCCACAGCAGAGCAGAGCAGAGCAGCATTCTTCTCTTCCATTCTACTCAACGCAAAGTCTCTCTATCTCAGATCAGATCAGATCAGATCGAGCGCTAGGCTGTAAGATCCAACCATGGCCCCCTCACAGGAAGTCGCGGCCCCCGCCGCCACCGCCACCAAGGAGCCATCCGCCAACGGCAACGGGACCAACGGCACGCCCGCAGCCGCCCCCAAGACCAAGGCCCCGGCGCTGAACGAGCGGATCCTCTCCTCCATCACCCGCCGCTCCGTCGCCGCCCACCCGTGGCACGACCTGGAGATCGGCCCGGACGCTCCCACAATCTTCAACTGCGTGATCGAGATCCCCAAGGGGAGCAAGGTCAAGTACGAGCTGGAC…
TC63357	93	trinucleotide	ATC	339	33	GTGTACCAGACCCGCTCAAT	167	20	59.99	55	ACGAGGATGATGACCCTGAG	425	20	60.07	55	259								GGAGTAACAAGAATTAGATTGAATGGTATCACAGCTCCAATAAACACAGCACATCAACACCGAAATGTTAAGACTACTTGCACAACGCAGGAAACAACATTAGAAGTTCAATGTTCTACCCTATGAGACACCAAACCACCACGACACAGAAGCTACATAGGTCGGTGTGTACCAGACCCGCTCAATCATCATCTAGACAGCAGATAAACTAAGGGACTGAAACACTGACAGCAGGAAGGCAGATCATTTCTTCTTCTTGGCCGGCGGCTGGTCCTCATCTTCCTCATCCTCCTCATCGTCGTCCTCGTCATCATCATCGTCATCCTCGCCATCTTCACCATCATCATCGTCATCATCACCATCATCATCATCGTCGCTCCCCGCACCAGCGTCATCGCC…
TC63357	92	trinucleotide	ATC	497	27	CATCATCATCGTCATCCTCG	309	20	60.03	50	CAAGCAATTTGGCAGAATCA	592	20	59.8	40	284								GGAGTAACAAGAATTAGATTGAATGGTATCACAGCTCCAATAAACACAGCACATCAACACCGAAATGTTAAGACTACTTGCACAACGCAGGAAACAACATTAGAAGTTCAATGTTCTACCCTATGAGACACCAAACCACCACGACACAGAAGCTACATAGGTCGGTGTGTACCAGACCCGCTCAATCATCATCTAGACAGCAGATAAACTAAGGGACTGAAACACTGACAGCAGGAAGGCAGATCATTTCTTCTTCTTGGCCGGCGGCTGGTCCTCATCTTCCTCATCCTCCTCATCGTCGTCCTCGTCATCATCATCGTCATCCTCGCCATCTTCACCATCATCATCGTCATCATCACCATCATCATCATCGTCGCTCCCCGCACCAGCGTCATCGCC…
TC63390	100	tetranucleotide	ACCC	106	16	TCCTCCTCGTGACTCCCTC	42	19	60.34	63.1	AAGTGGCTCAATGTTCCTGG	321	20	60.11	50	280	AP004113	91.35	936	1.9e-50	1217.68	9	2	CGCGAACGAAAGGCCAAACCTCTGCCCCCCTCCTTGGCTCCTCCTCCTCGTGACTCCCTCCTGCGGCCCCTCCCCCCTCCCTCGCCGGTCAAACCCTAACGCGCGCACCCACCCACCCACCCGTCAATCCCTTCTCCCATGGCGGCGCTCTCCGTGCCTCTCCGCACCGCGGCGGCCCTGTCCTCGTCCGGCGCCGGATCCCGCGCCGCCGCCGACCCCTCCAAGGTGTCATGCGTGAGGAGCACCCGCTCCGCTCATTTTGACTGCAGCTTCCCCTCCATTGCGGCTTCCTCTTCATCTGCCAGGAACATTGAGCCACTTAGAGCTATAGCTACACAGGCACCCCCGGCCGTCCCACAATATTTGAGTGGAGAGAAGACGAAGGTTGGCATCAATGGG…
TC63395	100	trinucleotide	AGG	199	18	CGTTCTTCTTGGCGTATGGT	120	20	60.13	50	TTAAGACATGCTGCACTCCG	278	20	60.01	50	159	AL606684	88	842	8.9e-77	870.3	4	4	TCGGCACGAGGGCCGTTGCCTCGTCTCGTCTTCTCGACCAAGTTTCTCCCTTTCTCCCCTCTCTCTTTCTCTCCGCGTTGTGGCTGTGGCCTGCGGGGCGCGGGCCGGCGGCGGTTGCTCGTTCTTCTTGGCGTATGGTCGGCCGGATGGAGCGGCAGACGGTGTCGACGTCCTCCGCGTCCTGCTCCCCCTCCGCCGCCTCCTCCTCCTCCTCCTCTCTGCGGCGGACGGAAGCGGCCCGACATACTCAACATGATCCGGAGTGCAGCATGTCTTAATTCATCATCTACTGATACTGGCAAGGGGCGGAGTAAGCAATCAAGCACCAAGGTGACGCATGGATTCCACTTGGTTGAAGGGAAATCTGGCCATGACATGGAGGACTACCATGTAGCAGAG…
TC63399	100	trinucleotide	CCG	304	21	GCCGTCACTCTGGATATGGT	272	20	59.95	55	CCGACCAGCTTTAGTTCTGC	456	20	60.01	55	185	AC134233	88.24	527	4e-103	554	2	3	CCGGGCAGGTCAGNCGGCAGGTAAGGGAGGAGGAGGAGGAGAGCGGCGGCGAAGATGGTGTCGCTGAAGCTGCAGAAGCGCCTGGCCTCGAGCGTCCTCAAGTGTGGCAAGGGCAAGGTCTGGCTCGACCCCAATGAGGTCAACGAGATCTCCATGGCCAACTCCCGGCAGAACATCCGGAAGCTGGTAAAGGATGGTTTCATCATCAGGAAGCCTCAGAAGATCCACTCCAGGTCTCGTGCAAGGAGGGCACATGAGGCCAAGCAGAAGGGCCGTCACTCTGGATATGGTAAGCGTAGGGGTGCGGCGGCGGCGGCGGCGGCGGCAGCGGAAGAAAGAGGAGAGAGCTCCAGCCATGGTGCACGTCAACTTCTACCGCAACTATGGTAAGACATTCAA…
TC63460	95	trinucleotide	AGC	657	21	AAGCTCATCTATGCCGAGGA	509	20	59.93	50	TGCTGGTTCTGCTACTGGTG	724	20	60.04	55	216	AP004801	88.64	440	1.2e-32	478.23	5	2	ACCGGAGGCTTCTGGAGGAGCCTGACGCGCACTCGTCGACATCAGGCCGCTCAAGGACGCCCGGGAGGTCGGCTCGCCGGACATATCGGAGGCCAAGAAGAAGGCGGTGGTCGTGCCCTACGACGGGGAGGACAAGAATGGTTTCTTAAAGAAGCTTGCGCTGAGGTTTAAGGACCCGGAGAACACCACATTGATCATCCTTGACAAGTTTGATGGGAACTCCGAGCTAGTTGCTGAGCTTGTCACATCCAATGGCTATAAAGGTGCCTTTGCGGTAAAGGATGGCGCAGAAGGACCTCGGGGATGGCAGAGCAGTTATCTTCCCTGGACTGCTCCCAAGAAGGGATTCAGTTTGGACTTTGGTGAGCTATTTGGGGATGGTTCAGAAGGTTTGCCCGT…
TC63535	100	trinucleotide	ACC	929	21	GGATGAGGAGGACAACTGGA	903	20	60.04	55	ACGGGCGTACAGGTACAGAG	1038	20	60.19	60	136	chr1_ctg9	90.78	141	3.2e-17	177.41	2	1	GGCGGCCAACCACCACCTCCGCCGCCTCGCCTCCGCGTCCGCCCCTGCTCTCTCCCGCCTCTCCAAGCCCACTCCCTCGCCGCTCCTCCGCCCCGCGTTCTCCAGTTCCGCCTCTCCCGCGGGTCAGCCGGCGGCGGCGGCGGGGGCCGATGCAGCCGAGAAGGGCGAGGCCCGGAGCGCCGTGAAGGAGGCGGGCGAGGCGCAGGGCGGCGATGCTGGCGCGAGGAAGACGGGGGAGGAGGAGGAGGATGACGGCGGCCTGGACATAAACGAGGCCACGGGCGAGATCGGCGGCCCGCACGGGCCGGAGCCCACCCGCTACGGCGACTGGGAGCGCGGCGGCCGCTGCTCCGACTTCTGAGCAACCGCTGCCAGCTGGGAGGGTAAAAGCTTGCTCTC…
TC63543	100	trinucleotide	CCG	50	18	CACCTAGACTCCTCCTCCCC	12	20	60.06	65	GCTTCACCCTCTTCTTCACG	129	20	59.98	55	118	AC108763	92.33	378	3.9e-71	520.9	3	9	GCGTTGCCCACCACCTAGACTCCTCCTCCCCTCACACTCCCTCCCATCTCCGCCGCCGCCGCCGCCGCTCGCCTCGCAAGATGGCGGTGCCTATCCTGAAGACGGCGATCGTGAAGAAGAGGGTGAAGCACTTCAAGAGGGCGCACAGCGACCGCTACATCGGCCTCAAGCAAAGCTGGCGCAGGCCAAAGGGTATAGACTCCCGCGTCAGGCGGAAGTTCAAGGGATGCACCTTGATGCCCAACATTGGATATGGTTCTAACAAGAAGACCAGGCACTACCTGCCAAACAAGTTCAAGAAGTTTGTGGTGCACAACGTCTCTGAGCTGGAGCTGCTTATGATGCACAACAGGACGTACTGTGCTGAGATCGCGCACAACGTGTCCACGCAGAAGCGCA…
TC63562	100	tetranucleotide	AGGG	261	16	AACCTACCGACCCAACGAAC	41	20	61.16	55	GCCTCGTACTTCTCCATCCC	296	20	60.99	60	256	chr1_ctg7	92.93	905	7.8e-56	1290.96	9	1	CGCGCCACCGCAGACGCAACCCGCGGCACGGCCCAGAGCCAACCTACCGACCCAACGAACGAGGCACGGCGCGAGCCCCCACCGCACCGCACCCTTCCGCAGCCTCGCCTCGCGCCCTTCCGCCGCCGCCGTGCCCTCCGTTCCGTCCGCGGCTCCGGCCGGCAGGCAAGCCGTCGTGGGTCCCACGGGGATCGTGCGCGTGAGGGAGGCGAGGCCGAAGGGCAAGGGCACGGGGGCGCGGCCGGCGACGCGCGGGGGGCGGAGGGAGGGAGGGAGGGGATGGAGAAGTACGAGGCGGTGCGGGACATCGGGTCGGGCAACTTCGGGGTGGCGCGGCTGATGCGCAACCGCGAGACCCGCGAGCTCGTCGCCGTCAAGTGCATCGAGCGCGGCCACCGG…
TC63562	94	trinucleotide	AGG	1283	18	CCAAGGGAGCTCACAGAGAC	1074	20	59.98	60	TCATGATATGCGTAGCGAGC	1373	20	59.96	50	300	chr1_ctg7	92.93	905	7.8e-56	1290.96	9	1	CGCGCCACCGCAGACGCAACCCGCGGCACGGCCCAGAGCCAACCTACCGACCCAACGAACGAGGCACGGCGCGAGCCCCCACCGCACCGCACCCTTCCGCAGCCTCGCCTCGCGCCCTTCCGCCGCCGCCGTGCCCTCCGTTCCGTCCGCGGCTCCGGCCGGCAGGCAAGCCGTCGTGGGTCCCACGGGGATCGTGCGCGTGAGGGAGGCGAGGCCGAAGGGCAAGGGCACGGGGGCGCGGCCGGCGACGCGCGGGGGGCGGAGGGAGGGAGGGAGGGGATGGAGAAGTACGAGGCGGTGCGGGACATCGGGTCGGGCAACTTCGGGGTGGCGCGGCTGATGCGCAACCGCGAGACCCGCGAGCTCGTCGCCGTCAAGTGCATCGAGCGCGGCCACCGG…
TC63615	100	dinucleotide	AG	529	48	ATGGCTTCGCACTTGGTTC	507	19	61.2	52.6	AACCTCAATGTCAAGCGGTC	700	20	60.11	50	194	AC104487	91.37	1437	2e-115	1869.4	8	3	AAAATCGGGACCGGGCCCCCNCNTGTGCNGCAATGTCCACGCAAGNTAANCCAGAAGNTANCGCTNTGATACGTCCGCCAATGGCAGAAGACGGCTGGAGCAGCTACTCACGGCTAGCTGTCGTAGGTGCGGCACTTCGTCGGTCTAGGGGTTGTCCTCGCAGAACTCCTCCAGCGGGTCGCTGTGCTCCTTCTTGCGGTCGCGCGCGTGGCTGGCCACCGCGCTGAGCTCCTCCACCTCGTCCCACGCCGCCACGCACTCGCCGCCCTCCCGGGTCCCCCGCGCACGTCTCCTCCGCCTGCTTGATGCTCTCTGTCACCTTCTGCGCCAGCTCCGGGGGCGTGGACGGCGAGCCCGCCACGGCCACCAGCCGCCGGCCGTGCGCGCGCATCGCCCGGG…
TC63621	100	dinucleotide	AC	1245	18	AGAAGGAAGGCAAGGGCTAC	1071	20	59.84	55	TGCAATGCAGATCACACAGA	1282	20	59.98	45	212	AC082645	88.5	687	3.2e-39	738.95	7	3	TCGGCACGAGGATTCCCAACAACACCTCTCCCTCCGCTTGCTCTGCCCTCTCCATCACCGCCTCCATCTCCGGCGACCGGGGGAAGAAGAAGAAGAAGTAGCAGCCATGTCTCCGCTCGCTGAGCTTCTCAGCCTCGACCTGTCCGGCTGCACCGGCAAGATCATCGCCGAGTACATATGGGTCGGCGGCACCGGGATGGACGTCAGGAGCAAAGCCAGGACGCTGCCCGGACCCGTCGATGACCCCAGCAAGCTTCCAAAATGGAATTTTGACGGCTCCAGCACCGGCCAAGCCACGGGTGACGACAGCGAGGTCATCCTCTGCCCTCAGGCCATCTTCAGGGACCCGTTCAGGAAGGGGAACAACATCCTGGTCATCTGTGACTGCTATGCGCCTAA…
TC63628	100	trinucleotide	AGC	271	21	CCTCCTCCTCCTTCCTCAAC	212	20	60.18	60	GGTGCCTGAAGCCGTACTC	449	19	60.81	63.1	238	AC087192	95.02	281	1.6e-79	447	2	10	CAGGAATTCGGCACCAGCCAACAACGACCTCCTCCTCCGCACCAGAGAAAAAGAAAGGGAAGCAGGCAAGGTGGAGTAGCTAGGAACCATGTCCAACGTGCCCACCTCCCTCCGCGACTCCTCCCTCACCGTCTTCCGCCTCGCCATCTCCAGCTCCGACCCCTGGCCCTTCTCTTCCTAACCCAAACCCCGCATCCCGATCTCCCTCCCCCCTCCTCCTCCTTCCTCAACAACTCTTCTCCGGTCCTCGCCGCCTCCGATGCACCTCAGGCAGCAGCAGCAGCAGCAGCACAGGGCGGAGATGGTTGCGCCCAAGGGGTGCGTGACGGTGCGCGTGGGGGCGGACGGGGAGGAGCAGCGCCGCTTCGCCGTGCCGCTCGACCACCTCAAGCACCCGCT…
TC63688	100	pentanucleotide	AGGGG	64	20	CGCTAGGGTTTCTCCTCTCC	37	20	60.34	60	GGATCTCCACCATGTTGTCC	282	20	60.18	55	246	chr1_ctg1	89.4	1556	5e-70	1761.9	11	1	GCACGAGGGTGAGCTTTAACTCCCTTTCGCAGCGGCCGCTAGGGTTTCTCCTCTCCCTCTTTTCTCCCCTCCCCTCCCCTCCCCCAGAGCCCCGTCGCCTAGCTAGGGTTTTTGCCTCCCCGCCGCCACCGCCGCGCGCGCGCGAGAGAGAGACCACAGCGACCAACCCAGCCATGTCGGTGCGTCCGAGCGAGCGGGCCGACGCGCGGCGGAACCGCTACAAGGTGACGGTGGACGCCGATGAGGGGCGGCGGCGGCGCGAGGACAACATGGTGGAGATCCGCAAGAACCGCCGCGAGGAGAGCCTCCTCAAGAAGCGCCGCGAGGGGCTCCAGGCCCAGGCTCCTATCCCTGCCGCCGGCGTCGAGAAGAAGCTTGAAAGCTTACCTGCTATGGTTG…
TC63696	95	trinucleotide	AGC	2152	24	GTTTCGATCTGGTCGGAGTC	2104	20	59.66	55	CTGCTGCTGTTGCTGCTG	2208	18	60.67	61.1	105	chr1_ctg6	86.88	899	1.7e-54	825.23	5	1	GCAAGTTTTCTCCACTCCCAGAAGCTGCAGAGCCCGAGGGATGCCTGCGGGGCACCGCTGAGGTCGCCGTCGCCGAGGGTCGTCGCCGGCCCGCCCAAGAAGAGGATGGCGCGCGCCGGAGGCCTCTTCGAGAGGTCGCTCAGCTTCAAGAACTGGGAGGCGGAGGTTGGCGCCGATGAGCCAGAGGCGGCGAGCCGGTGCATCAACGGCGCGCGCCCCGGGACCCTCGTGCTCCAGAGCCCAGGAAGCAAGCAGCAGCAGTCCCCGAGGCCGTCGCCGTCCAAGGCGCACTTCGTCTCTCCGAGGCCTCAGGCCGAGCTGGGACGACGCGGCCACCAAGGTCCAAGAAGCTCTTCAAGGGCCACCGGACCCGGAAGGAACCTCGCCGACTGCGCCATT…
TC63699	100	trinucleotide	AGC	105	18	ACGCTTCCTAGGGTTTCGTC	61	20	60.63	55	ATCTTGGAGTTGACGTTGGG	300	20	59.96	50	240	AP004187	90.91	374	1.3e-46	461.4	3	2	CCCGCACTCACCCACCAAAGCTCCCAGCTTTCCCCCCTTCCTCCGCCGCCGCCGACGCCGACGCTTCCTAGGGTTTCGTCCCCCGATCCGGATCCGGCGGCGGCAGCAGCAGCAGCAGCAGCGAGCGATGGCGGCCGCGGGAGACGCCGGCGAGAAGAAGATGATCACGCTCAAGAGCTCGGACGGCGAGGAGTTCGAGGTGGAGGAGGCGGTGGCCATGGAGTCGCAGACGATCCGCCACATGATCGAGGACGACTGCGCCGACAACGGCATCCCGCTCCCCAACGTCAACTCCAAGATCCTCTCCAAGGTCATCGAGTACTGCAACAAGCACGTCCAGGCCAAGCCCGCCGACGGGGCCGCGGCCGGAGCCGGAGCCTCGGACGCCTCCGCCGCCGA…
TC63703	95	trinucleotide	CCG	168	21	GAGGCTGCTTGAAGAAGGTG	38	20	60.13	55	GCTTGGAGAGCGATTCGTAG	328	20	60.11	55	291								GGCACGAGGCCTCTTTCTTCTTCTTCTTCTTCTTGTTGAGGCTGCTTGAAGAAGGTGCCGGAGATGTCGTCGTCGTCCTTGTCCAAGGCCAGATTCGAGGGTAAAGGAGGAGGAGGAGCAGGCGGATCCGGGAGATCCATATCGCTGGCCGCCTCCAGGGCCAAGCTCGCCGCCGCCACCGCCGCCGCCAAGAAAGCCGCTACTACAGCTAGCGGCCGGGGCAAGGCCAAGGCCAAGGCCAAGAAGGTCTTCTCCCTCACCGGCCAGAAGTTCGACACCCCAGAGGAGAGGGAGCCCCTGAGGATCTTCTACGAATCGCTCTCCAAGCAGATCCCATCCAGCGACATGGCCGAATTCTGGTTAATGGAGCATGGGCTGTTATCTCCGGAGAGAGCCAAG…
TC63739	95	trinucleotide	AGG	88	24	GGAAAAGAGAGACGGCTGTG	17	20	59.98	55	ACCTTCTGCTTCACCTGCAT	202	20	59.87	50	186	AC079874	94.34	318	1.3e-77	481.25	3	10	GAGGAATTCGGCACGAGGAAAAGAGAGACGGCTGTGCCCTGCTCCACCTTCTCGCCGGTGCCTTCTGCTCGAGGCAAACGAAACCCATCCTCCTCCTCCTCCTTCTCCTCCCCTCTCCCACGCTTCCCCCTTCGTCCCCGTCGACAGGAAGCAACGAGGCGAGGCGAGGCGAGGCGGCGACGATGCAGGTGAAGCAGAAGGTCTACGAGCTCTACAAGGGGACGGTGGAGCGGGTCACGGGCCCGCGCACCGTCTCGGCGTTCCTCGAGAAGGGCGTCCTCTCCGTCCCCGAGTTCATCCTCGCCGGCGACAACCTCGTGTCCAAGTGCCCCACCTGGTCCTGGGAGGCGGGCGATCCGAGCAAGAGGAAGCCGTACCTCCCCTCCGATAAGCAGTTCC…
TC63739	100	pentanucleotide	AGGCG	155	20	GGAAAAGAGAGACGGCTGTG	17	20	59.98	55	ACCTTCTGCTTCACCTGCAT	202	20	59.87	50	186	AC079874	94.34	318	1.3e-77	481.25	3	10	GAGGAATTCGGCACGAGGAAAAGAGAGACGGCTGTGCCCTGCTCCACCTTCTCGCCGGTGCCTTCTGCTCGAGGCAAACGAAACCCATCCTCCTCCTCCTCCTTCTCCTCCCCTCTCCCACGCTTCCCCCTTCGTCCCCGTCGACAGGAAGCAACGAGGCGAGGCGAGGCGAGGCGGCGACGATGCAGGTGAAGCAGAAGGTCTACGAGCTCTACAAGGGGACGGTGGAGCGGGTCACGGGCCCGCGCACCGTCTCGGCGTTCCTCGAGAAGGGCGTCCTCTCCGTCCCCGAGTTCATCCTCGCCGGCGACAACCTCGTGTCCAAGTGCCCCACCTGGTCCTGGGAGGCGGGCGATCCGAGCAAGAGGAAGCCGTACCTCCCCTCCGATAAGCAGTTCC…
TC63746	94	trinucleotide	CCG	381	18	CCCAACGTCAACTCCAAGAT	277	20	59.96	50	TGACAGGTTAGGCCCAAAAG	518	20	60.1	50	242	AP004187	88.46	182	9.7e-47	190.8	1	2	CTCGTGCCGAATTCGGCACCAGAAAGCTCCCAGCTTTTTCCCCTTCCGTCCGTCGCCGCCGCCGCTCTAGGGTTTCCTCTTCCCGATCCCCGATCCGGATCCAGCAGCAGCAGCGAGCGAGCGATGGCGGCCGCGGGAGACGCCGGCGAGAAGAAGATGATCACGCTCAAGAGCTCGGACGGCGAGGAGTTCGAGGTGGAGGAGGCGGTGGCCATGGAGTCGCAGACGATCCGCCACATGATCGAGGACGACTGCGCCGACAACGGCATCCCGCTCCCCAACGTCAACTCCAAGATCCTCTCCAAGGTCATCGAGTACTGCAACAAGCACGTCCAGGCCAAGCCCGCCGACGGGGCCGCGGCCGCCGCCGGAGCCTCGGACGCCGCCGCCCCCGCCGCC…
TC63806	93	tetranucleotide	ATCC	1276	16	GTGAAGCCAAGCATGTGATG	1240	20	60.27	50	TAAGCTCCAAAGCACCCACT	1464	20	59.87	50	225	AP004121	89.62	1127	0	1299.93	3	2	GCACCCACGACGTGACGGGCTTGACCTGCGCCGACTTCCTCCGCGCGCCGGGGGCGCGCACGCCGGTCATCGTCCGCTTTTCCACGGTGATCCACGAGCGCGGCTCGCCGGAGACGATCCGTGACCCGCGCGGGTTCGCCGTCAAGTTCTACACGCGCGAGGGCAACTGGGACCTGCTCGGCAACAACTTCCCCGTCTTCTTCATCCGCGACGGCATCAAGTTCCCCGACGTCATCCACGCCTTCAAGCCCAACCCCAAGTCCGCACGTGCAGGAGTACTGGCGCGTCTTCGACTTCCTCTCCCACCACCCGGAGAGCCTCCACACCTTCTTCTTCCTCTTCGACGACGTCGGCATCCCCACCGACTACCGCCACATGGACGGCTTCGGCGTCAACACC…
TC63874	100	tetranucleotide	ACTG	544	16	CATCGCCATGAGAGACTGAA	424	20	59.94	50	AAAATGGACACGAGATTGGC	693	20	59.93	45	270	chr1_ctg9	92	375	2e-141	506	1	1	GATCGCCACCGGNGNCGAGGCCGTGGGCGCCTTCTCGCTCTCCGCCGGCGTCGGCGTCTGGAACGCCGTGGTCTTCGAGATCGTCATGACCTTCGGCCTCGTCTACACCGTCTACGCCACCGCCGTCGACCCCAAGCGCGGCGACCTCGGGGTCATCGCGCCCATCGCCATCGGCTTCATCGTCGGCGCCAACATCCTCGCCGGCGGCGCCTTCGACGGCGCCTCCATGAACCCCGCCGTCTCCTTCGGCCCCGCCGTGGTCAGCGGCGTCTGGGAGAACCACTGGGTCTACTGGCTCGGCCCCTTTGCCGGCGCCGCCATCGCCGCCCTCGTCTACGACATCTGCTTCATCGGCCAGCGCCCACACGAGCAGCTCCCCACCGCCGACTACTGAAAATA…
TC64045	100	tetranucleotide	ACAG	955	16	ACCTGCAGAGACCTGGAAGA	733	20	59.98	55	TGAGACGGTATTGCTTGATCC	1026	21	60.08	47.6	294								ACCAACAAACTAATAATATACTTAGACGTGAGACATCATAACCCTTGATCCACTACCACGAATGTTGCAACTCGCACGGAATAACTCCGACCACTCGGAAGCAAAACAATAACCACCACAACCTCAAGTCTCAGATAACACAGACACGGTATAATAAGCAGCAGGCTTCGCCGCCTCTGCAACAGAACAACTGACTGTTTAGTCGACCTCCTCGATCTTGGCTGAATTTCCCCTTTCCTCTTCTTCTTGTTGATCTGAATTTCTCTTGCTTGAGCTGCGAGCTGCCGGAGCCATGTCGTCCTCCTCCTTCTCCAAGGCCAGATTCGAGGGTAAAGGAGTAGGAGGCGGCGGAGCCGGGAGATCCATATCGCTGGCCGCCTCCAGGGCCAAGCTCGCCGC…
TC64151	95	dinucleotide	AG	437	22	TCCAGCAAGTGTACGTCGTC	385	20	59.9	55	CATCAAGTTGCCAGGACAGA	608	20	59.83	50	224	chr1_ctg9	92.81	320	2e-125	452.5	1	1	TCGAGATCGTCATGACCTTCGGGCTCGTCTACACGGTGTACGCCACGGCGGTCGACCCCAAGCGCGGCGACCTCGGGGTCATCGCGCCCATCGCCATCGGCTTCATCGTCGGCGCCAACATCCTCGCCGGCGGCGCCTTCGACGGCGCCTCCATGAACCCCGCCGTCTCCTTCGGCCCCGCTGTCGTCACCGGCGTCTGGGAGAACCACTGGGTGTACTGGCTCGGCCCCTTCGCCGGCGCCGCCATCGCCGCCCTCGTCTACGACATCTGCTTCATCGGCCAGCGGCCCCACGAGCAGCTCCCCACCGCCGACTACTGAAAACCTCACTCTCAATCTCATCCATCCATCACCGCCATGAGAGATTGAAATCGATTCAAAAAATTCCAGCAAGTGTACG…
TC64200	100	trinucleotide	CCG	461	18	GTGACATACAAGCAATGCGG	395	20	60.14	50	TGGCATCCAGCAATAATTCA	683	20	60.03	40	289	AC135206	93.92	428	7e-153	643.31	2	3	CGCGAACGTCGCCGAGGCCCCCGCCGCCGCCTACCTCTCCCTCAACATCACGCTCCTCTTCACCGCCGTGAACCCCAACAAGGTGGGCATCCGCTACGCCGCCACGGCGTTCGACGTCATGTACCACGGGGTGCCGCTCGGGGTGGCGGCCGTACCCGGGTTCGAGCAGCCCGCCCACAGCACCCGCCTGCTCCAGACCCGCGTCATCGTCGACCGCTTCAACGTGCTCCAGTCCGACGCCCAGGACCTCATCCGCGACGCCGCGCTCAACGACCGCGTCGAGTTCCGCATCACCGGCGACGTCGCCGCCAAGATCCTCGTGCTCGGCTTCTCCTCCCCCAAAGTCCAGGTGTCGGTGGACTGCGCGATCGACATCAGTCCCAAGAGGCAGTCGGTGAC…
TC64200	100	pentanucleotide	ACCTC	613	20	GTGACATACAAGCAATGCGG	395	20	60.14	50	TGGCATCCAGCAATAATTCA	683	20	60.03	40	289	AC135206	93.92	428	7e-153	643.31	2	3	CGCGAACGTCGCCGAGGCCCCCGCCGCCGCCTACCTCTCCCTCAACATCACGCTCCTCTTCACCGCCGTGAACCCCAACAAGGTGGGCATCCGCTACGCCGCCACGGCGTTCGACGTCATGTACCACGGGGTGCCGCTCGGGGTGGCGGCCGTACCCGGGTTCGAGCAGCCCGCCCACAGCACCCGCCTGCTCCAGACCCGCGTCATCGTCGACCGCTTCAACGTGCTCCAGTCCGACGCCCAGGACCTCATCCGCGACGCCGCGCTCAACGACCGCGTCGAGTTCCGCATCACCGGCGACGTCGCCGCCAAGATCCTCGTGCTCGGCTTCTCCTCCCCCAAAGTCCAGGTGTCGGTGGACTGCGCGATCGACATCAGTCCCAAGAGGCAGTCGGTGAC…
TC64211	95	tetranucleotide	ACCG	774	20	CCCCACCGGTTAACTCCTAT	711	20	60.06	55	TGTCTTTTGATCCAGGACGA	963	20	59.21	45	253	chr1_ctg7	91.43	385	2.7e-36	503.5	4	1	CTCGTGCCGAATTCGGCACGAGCGATAGATTCTTCCTCCTCGTCACTCCTCCAGAAGCCTACCTACCATCCACCACCTCCTCCACCCTCCAACAAGATGGACGCCGCCGTGGAGCGCCTCAAGACCGGGTTCGAGAAGTTCAAGACCGAGGTCTACGACAAGAAGCCCGATTTCTTCGAGCCCCTCAAGGCCGGCCAGGCGCCCAAGTACATGGTGTTCGCGTGCGCCGACTCCCGTGTGTGCCCCTCGGTCACCCTGGGCCTGGAGCCCGGCGAGGCCTTCACCATCCGCAACATCGCCAACATGGTCCCGTCCTACTGCAAGAACAAGTACGCTGGTGTTGGATCGGCCATCGAATACGCCGTCTGTGCTCTCAAGGTTGAGGTCATCGTGGTGATT…
TC64374	100	pentanucleotide	ACGAG	591	20	ATATCACCCCGAGTCACCAA	458	20	60.19	50	CTGGATGTTCATGGCCTTCT	739	20	60.07	50	282	AP005244	90.99	233	1.4e-32	296.84	3	7	ACAATCAAACAGAACTTCCATCTTTAATATATTTTTGAATACATGCCGTATGGCATGGCCACGCCCATAACAAGATGATATTCTCCCCAGGACCAGAGCTATCTTCCACAATCCACAGTAGGATGACAGCACAGCAGGTGAAATGAAATATCTTACAACACTAGACAACCTCAAATAGATTCATGGAAGTAGAGAAACATCAGTCACCACTCTTACCACCATATTGACATCTTTGAAATCACAATTCCAAGGCAACATTGGGATGTGAGGTATTAAAACCATGAGTTCCGAACTTATGAGTGGATAAAACTGGGTGTATCTAAACCATAGAAAACCTGAAGCTACACAAATGTTCTTCAGGTGCATACAGCACAAGACACTGCATTATTCAAGGTACAC…
TC64471	95	trinucleotide	CCG	66	21	AGAACTAGCCTCCACTCCGC	25	20	60.92	60	AGGGTGGACTCCTTCTGGAT	319	20	59.92	55	295	AC119288	96.28	403	2e-107	680.9	2	5	GCACGAGGAGAGAGAGAGAGAGAGAGAACTAGCCTCCACTCCGCCCCCTAACCCAAACCCTACCCCGCCGCCGCCGTCGCCGCCGCAGCGCGCGGAGGCGACCTCGCACCGCCGCCAAGATGCAGATCTTCGTGAAGACCCTGACGGGCAAGACCATCACGCTGGAGGTGGAGTCCTCGGACACCATCGACAACGTCAAGGCCAAGATCCAGGACAAGGAGGGCATCCCGCCGGACCAGCAGCGCCTCATCTTCGCCGGTAAGCAGCTCGAGGACGGCCGCACCCTCGCCGACTACAACATCCAGAAGGAGTCCACCCTCCACCTGGTGCTCCGCCTCCGCGGCGGCGCCAAGAAGCGCAAGAAGAAGACCTACACCAAGCCCAAGAAGCAAAAGCACA…
TC64484	95	trinucleotide	ACG	584	21	CCAGGATCTGAAAACAAGGC	535	20	59.67	50	CCAACAGCTGAGTGTGGAAA	752	20	59.87	50	218	AP003892	90.67	525	5.3e-77	653.7	3	8	CCAGCAAGGCGGCGAGGTCCGTGCGCGTCTTCTTCGACTGGAAGGACTACCTCAGGTTCTACGAGATGGGCACGTACTGGCCATACACGCCATCCATCCAGCTCCTCTACGGACTCCGCACCGCGCTCGACCTCATCTTCGAGGAAGGGCTCGACAATGTCGTCAAGAGGCACAATCGTCTTGGAACAGCCACCAGGTTCGCCGTGGAGGCGTGGGGGCTCAAGAACTGCTGCCAGAAGGAGGAGTGTTTCAGTGACACGGTCACCGCCGTCGTCGTGCCGCCATACATCGACAGCGCCGAGATCGTCAAGCACGCGTGGAAGCGGTACAACCTCAGCCTTGGCCTCGGCCTTAACAAGGTCGCCGGGAAGGTCTTCAGGATCGGCCATCTCGGCAACC…
TC64613	94	trinucleotide	CCG	646	18	TACTTCTTCTCCTCGCTCGC	418	20	59.85	55	TTTTCAAGCTCCCTCCCC	716	18	60.12	55.5	299	chr1_ctg7	87.89	289	4.5e-71	272.1	1	1	ATTATTAAGTGAGCGAGGAATTGATTAGTGCCAGTGTTTGATTTTGTTCTGTTTGTCATGGTACTATAATAGCAACATATAATATAAGCAACACAGCTCAGTTGCAAGCACAAGGCGCAACACGACCATTCCCTTCCTTCCTTCCAGCCCACTCTCTCGATTCATCCATTTCAAAACCAAAACCCCCAATCAGCATCACCCCACCTCACCCCGGATCAAATCCACCACCGAGAGATTCCGGAATAAACCCGAGAGAGCCCGGCGAGAAGGGTCAGCGCAAAAACCCTAGCCAGCTAGCTCCCCATGGCGGCCAACTCCTCCTCCCCGTTGGCCGGCGGCGACGCGCCGGCCCCGGCGCTGCCGCCGGTGCGGCTCGCGGCGGGGCAGGCGGCGACGATC…
TC64663	95	trinucleotide	AGG	82	21	GCAGTTTTGGTTGGCAGAGT	16	20	60.29	50	CTCTGGACAACCTCGGAGTC	242	20	59.83	60	227	AP003769	92	2125	2e-147	2867.46	14	6	GGAATTCGGCACGAGGCAGTTTTGGTTGGCAGAGTGAAGCGGCGGCCGTCGACGATGCGCAAGTGGGCGCTCTCCTGCGCGCTCCTCCTCGTCCTCCTCCTCACCACCCTCCCCGATCCAGCTAAGAAGCTCCAAGTCAATGCCGAGGAGAGCAGCGACGAGGTGGGCGACTTTCCCAAGGTAGAGGAGAAGCTTGGGGCCGTCCCCCATGGCTTGTCCACCGACTCCGAGGTTGTCCAGAGGGAGTCCGAGTCGATCTCGAGGAAGACCCTCAGGAACTCGGCTGAGAAGTTTGAGTTCCAGGCCGAGGTGTCCAGGCTCATGGACATCATCATCAACTCACTCTACAGCAACAAGGACATCTTCCTGAGGGAGCTCATTTCCAATGCATCTGATGCT…
TC64663	91	trinucleotide	AGG	2376	24	CTTTGCCTCGAGCATCTACC	2313	20	59.97	55	ATGAGAAGACGGCAGCAACT	2493	20	60.02	50	181	AP003769	92	2125	2e-147	2867.46	14	6	GGAATTCGGCACGAGGCAGTTTTGGTTGGCAGAGTGAAGCGGCGGCCGTCGACGATGCGCAAGTGGGCGCTCTCCTGCGCGCTCCTCCTCGTCCTCCTCCTCACCACCCTCCCCGATCCAGCTAAGAAGCTCCAAGTCAATGCCGAGGAGAGCAGCGACGAGGTGGGCGACTTTCCCAAGGTAGAGGAGAAGCTTGGGGCCGTCCCCCATGGCTTGTCCACCGACTCCGAGGTTGTCCAGAGGGAGTCCGAGTCGATCTCGAGGAAGACCCTCAGGAACTCGGCTGAGAAGTTTGAGTTCCAGGCCGAGGTGTCCAGGCTCATGGACATCATCATCAACTCACTCTACAGCAACAAGGACATCTTCCTGAGGGAGCTCATTTCCAATGCATCTGATGCT…
TC64667	100	trinucleotide	AAG	90	24	GGGAGGAGATCGTCGTCAT	54	19	60.02	57.8	GGTAACCTCCTTGCTGTGGA	282	20	60.11	55	229	AP001111	88.33	120	9.2e-24	115.5	1	5	TATATAAAATCCCCCANCACACACAGGNAGCCCAAATATCCACGGNAGCGCACGGGAGGAGATCGTCGTCATCCGCCAAACCAGATCGGCTTCTTCTTCTTCTTCTTCTTCTTCAACTTCGCAGAATCGTCGGCGGTCGTCTCTTCCTCTAGTTAGATCCTTCGAGAGCAATGGGAGGAGGCAATGATGGTCATGGGTACCCACCCGGTGGCCAGGGGGGATACCCTCCGGCAGGGTACCCGCCGCAGCAGGGAGGTTACCCTCCACAGCAAGGAGGTTACCCTCCACAGCAAGGATACCCGCCTGCACCTGGAGCTTACCCACCTGCACCTGGGGCATACCCTCCTGCACCTGGGGCGTACCCTCCTGCACCTGGAGCGGGAGGCCCTGACGGGGAGA…
TC64788	94	trinucleotide	CCG	98	18	AAAACCCTAACCCATCTCCG	49	20	60.18	50	GTCGGGGTTCTCCATCCC	180	18	62.68	66.6	132	AC104179	89.68	126	1.7e-33	147.2	1	3	CCACGCGTCCGCGGACGCGTGGGCGGACGCGGGGGCGGACGCGTGGGGAAAACCCTAACCCATCTCCGCTCTCCCCCTCCTCTCCCATCCCCGACCTCGCCGCCGCCACCGCCGCCCCCTCGCCCGCTCCGGCCTCCACCGCACCGCCCCGAACCGCGCGCGGGGATGGAGAACCCCGACGGGCAAGCGGGAGCCGACGCGGGGCTTCCCCCGCCCCCACCGCCGCCCCTGGACGCCGCGGGGGCGGGCCTGGGCAGCGACCCGGCCGAGGTTCTCCCACCGCCGCCCCCGCATCTCCCGGGGGGCGCCCCGCACGAAGTCGCGGCGCAGGGGGCCGACGGATCCGCGTACCCGGCCGAGCACGCCTCGCTGAACGGGACCTCCGGCGACGCGGCGGGC…
TC64789	92	pentanucleotide	AAAAG	1352	25	CTCCTCTCGAAATTTTCCCC	1269	20	60.01	50	AGAACCTGGCAAACGATACG	1494	20	60.13	50	226	AL606460	92.89	1153	0	1637	3	4	TCGGCACGAGGATCAGATCCTTTGGACATGGCGTCGCCCATGCTCTCCACGGCCATGGCGCCACTCCAGGGGGGCATGCTGGAGTTCTCCGGGCTGAGGAGCTCGTCGTCGCTGCCGCTCCGGCGGAATGCCACCTCCGACGACTTCATGTCCGCGGTCTCCTTCAGGACATACGCGGTGAGCACCAGCGGCGGGTCGCGGAAGGCGCCGACGGAGGCCAAGCTCAAGGTGGCGATCAACGGGTTCGGGCGCATCGGGCGCAACTTCCTGCGGTGCTGGCACGGGCGCGGCGACAGCTCGCCGCTGGAGGTCATCGCCATCAACGACACCGGAGGCGTGAAGCAGGCGTCCCACCTCCTCAAGTACGACTCCACGCTGGGCATCTTCGACGCGGACGTC…
TC64789	93	tetranucleotide	AAAG	1380	16	CTCCTCTCGAAATTTTCCCC	1269	20	60.01	50	AGAACCTGGCAAACGATACG	1494	20	60.13	50	226	AL606460	92.89	1153	0	1637	3	4	TCGGCACGAGGATCAGATCCTTTGGACATGGCGTCGCCCATGCTCTCCACGGCCATGGCGCCACTCCAGGGGGGCATGCTGGAGTTCTCCGGGCTGAGGAGCTCGTCGTCGCTGCCGCTCCGGCGGAATGCCACCTCCGACGACTTCATGTCCGCGGTCTCCTTCAGGACATACGCGGTGAGCACCAGCGGCGGGTCGCGGAAGGCGCCGACGGAGGCCAAGCTCAAGGTGGCGATCAACGGGTTCGGGCGCATCGGGCGCAACTTCCTGCGGTGCTGGCACGGGCGCGGCGACAGCTCGCCGCTGGAGGTCATCGCCATCAACGACACCGGAGGCGTGAAGCAGGCGTCCCACCTCCTCAAGTACGACTCCACGCTGGGCATCTTCGACGCGGACGTC…
TC64794	100	trinucleotide	AGG	96	24	GAGCACACACCACCTTCGAT	75	20	61.14	55	CGAAGTAGGTCTCCCCGTAG	363	20	58.81	60	289	AP004844	87.75	939	2e-102	951.4	4	6	CCGGGCTGAGGAATTCGGACGAGGCTCTGCCCCGCCCGCCGGCTCATCTCCGCGCGCAGAGGCAGCGTCGCAGCGAGCACACACCACCTTCGATCCCTCCTCCTCCTCCTCCTCCTCCTGCTTCTTCTCTCGCGTACACGGCTGCGCGTGTGACGATGGCGAGGACGTCGTCGTCGCCGACGGCGACGAGGCTGCCGCTGCTGCTTGTGCTGCTGTCGTCGCTGGCCTTGCAGGCGGCGGCGCAGAAGTACAATGCGGTGTACAGCTTCGGCGACTCGATCACGGACACGGGGAACCTGTGCACCAACGGGCGGCCCTCGGCGATCACCTTCACGCAGCCGCCCTACGGGGAGACCTACTTCGGGAGCCCCACCTGCCGCTGCTCCGACGGCCGCGTCA…
TC64794	100	tetranucleotide	AATC	1323	16	CTACAAGCAGATCACCGACG	1199	20	59.46	55	TGCGGTACTATTCCACGACA	1494	20	60.13	50	296	AP004844	87.75	939	2e-102	951.4	4	6	CCGGGCTGAGGAATTCGGACGAGGCTCTGCCCCGCCCGCCGGCTCATCTCCGCGCGCAGAGGCAGCGTCGCAGCGAGCACACACCACCTTCGATCCCTCCTCCTCCTCCTCCTCCTCCTGCTTCTTCTCTCGCGTACACGGCTGCGCGTGTGACGATGGCGAGGACGTCGTCGTCGCCGACGGCGACGAGGCTGCCGCTGCTGCTTGTGCTGCTGTCGTCGCTGGCCTTGCAGGCGGCGGCGCAGAAGTACAATGCGGTGTACAGCTTCGGCGACTCGATCACGGACACGGGGAACCTGTGCACCAACGGGCGGCCCTCGGCGATCACCTTCACGCAGCCGCCCTACGGGGAGACCTACTTCGGGAGCCCCACCTGCCGCTGCTCCGACGGCCGCGTCA…
TC64794	100	trinucleotide	AAT	1340	18	CTACAAGCAGATCACCGACG	1199	20	59.46	55	TGCGGTACTATTCCACGACA	1494	20	60.13	50	296	AP004844	87.75	939	2e-102	951.4	4	6	CCGGGCTGAGGAATTCGGACGAGGCTCTGCCCCGCCCGCCGGCTCATCTCCGCGCGCAGAGGCAGCGTCGCAGCGAGCACACACCACCTTCGATCCCTCCTCCTCCTCCTCCTCCTCCTGCTTCTTCTCTCGCGTACACGGCTGCGCGTGTGACGATGGCGAGGACGTCGTCGTCGCCGACGGCGACGAGGCTGCCGCTGCTGCTTGTGCTGCTGTCGTCGCTGGCCTTGCAGGCGGCGGCGCAGAAGTACAATGCGGTGTACAGCTTCGGCGACTCGATCACGGACACGGGGAACCTGTGCACCAACGGGCGGCCCTCGGCGATCACCTTCACGCAGCCGCCCTACGGGGAGACCTACTTCGGGAGCCCCACCTGCCGCTGCTCCGACGGCCGCGTCA…
TC64797	92	pentanucleotide	AAAAG	711	25	CTCCTCTCGAAATTTTCCCC	628	20	60.01	50	CCGTGTCTGGACACTGAAAA	779	20	59.72	50	152	AL845344	89.82	167	2.7e-26	197.24	2	12	ATTTTGGAGATCNNNTNNNGNNNNTCATCCGTGAAGGTGAGACTGCTGCAGAGGTAATGGACCGTGTGCAGAAAAAACTCCGAGTNNNNNATGAAGAATTCGCCAAGTGGAAGGTTGCATTCATATCCATGAATCGTCCAGAATACCTCCAGGATATTGATGCTGTGTCTGCACGCTTTCAGAGGAGAGATGTCTACGGAGCTTGGGAACAATACCTTGGTTTGGAGCATACTGACACAACACCCAAAAGGTCTTACACAGCTAATCAGAATCGACACACGTATGAGAAGCCTGTGAAGATTTACAATTGAGAAACCTTCCATCTGGGCCTCATCCGAGAAAGTATGCTAAAGAGGCCAAGTGACCTCAACAGAAGGGAAATACTGTCAAATATATGGT…
TC64797	93	tetranucleotide	AAAG	740	16	CTCCTCTCGAAATTTTCCCC	628	20	60.01	50	CCGTGTCTGGACACTGAAAA	779	20	59.72	50	152	AL845344	89.82	167	2.7e-26	197.24	2	12	ATTTTGGAGATCNNNTNNNGNNNNTCATCCGTGAAGGTGAGACTGCTGCAGAGGTAATGGACCGTGTGCAGAAAAAACTCCGAGTNNNNNATGAAGAATTCGCCAAGTGGAAGGTTGCATTCATATCCATGAATCGTCCAGAATACCTCCAGGATATTGATGCTGTGTCTGCACGCTTTCAGAGGAGAGATGTCTACGGAGCTTGGGAACAATACCTTGGTTTGGAGCATACTGACACAACACCCAAAAGGTCTTACACAGCTAATCAGAATCGACACACGTATGAGAAGCCTGTGAAGATTTACAATTGAGAAACCTTCCATCTGGGCCTCATCCGAGAAAGTATGCTAAAGAGGCCAAGTGACCTCAACAGAAGGGAAATACTGTCAAATATATGGT…
TC64800	100	trinucleotide	AAG	432	24	TGGTTGCTTCCTTTCATTCC	373	20	60.05	45	CGATGCTTATTCTCGCAACA	477	20	59.97	45	105	AP004844	89.8	245	3.8e-52	288.39	2	6	GGCCCGCCACAACTCGCTGCTCCAGAGCAAGGTGACCAGCCTGCAGGGCAAGTACCCCTACGCCAAGATCATGTACGCCGACTTCTACTCCCACGTCTTCGACATGGTCAAGAGCCCCGCTAGCTACGGGTTCAGCACGAACCTGAGGGCGTGCTGCGGCGCGGGCGGCGGCAAGTACAACTACCAGAACGGGGCTAGGTGCGGCATGTCCGGCGCGTCGGCGTGCGGCAACCCATCGTCGTCGCTGAGCTGGGACGGGATCCACCTGACGGAGGCGGCCTACAAGAAGATCGCCGACGGCTGGGTCAACGGGCCCTACTGCCACCCGGCCATCCTCTCCTAGAGCGAGCGACCGAGCTCCGGCTCGTCGTTTGGTTGCTTCCTTTCATTCCTCGAAGC…
TC64958	100	tetranucleotide	AGCG	166	20	GAGCGAGATCCAGTCCAGAG	26	20	60.09	60	ATGCTAGGGAAAACAGCCCT	312	20	60.09	50	287	AC104285	91.27	836	1e-158	1058.1	3	5	CCGACAGCAGTGTGTGTGCGTCTGCGAGCGAGATCCAGTCCAGAGCGGCAGCAGTTATAGCCAGCGCCTCCCCCACCACCACCACCACCTTCCCCCTCCTCCTCCTCCGATCGCATCTCCTCTCCTCCGTCCTCCCCTCCCGTCGCCCGTCTCAGCCTCCTCCGAGCTCGCTCGCTCGCTCGCTCGCCACGACATTCTGTAGGAAATGGCTGACGGTGAGGACATCCAGCCCCTTGTCTGCGACAATGGAACCGGAATGGTCAAGGCTGGTTTCGCTGGAGATGATGCGCCAAGGGCTGTTTTCCCTAGCATAGTTGGTCGCCCTCGGCACACTGGTGTCATGGTAGGGATGGGGCAGAAGGATGCCTATGTCGGTGATGAGGCGCAGTCCAAGAGAGG…
TC65141	95	pentanucleotide	AGAGG	104	20	CCGTAGCCTCTACTCGCTTG	55	20	60.16	60	ACTGTCTCCACGTTGAACCC	326	20	60	55	272	AP005197	89.47	380	1.1e-50	437.6	3	7	GCGGGGACGCTCTCCTCTTCTTCTCCAAAGGCAACCACACCTCCCTCTGCGACTCCGTAGCCTCTACTCGCTTGTGCTTTGGGCGATTCCATCCGAGGCGAGAAGAGGAGAGGAGAGCAGAGGAGGAGGCGACGGAGGAGAAGTTCGGTAGGGAGATCGATGGGGCTGTCGTTCGGGACGCTGTTCGGGGCGCTGTTCGCCAAGAAGGAGATGCGGATCCTGATGGTCGGCCTCGACGCCGCCGGGAAGACCACCATCCTGTACAAGCTCAAGCTCGGCGAGATCGTCACCACCATCCCCACCATCGGGTTCAACGTGGAGACAGTAGAGTATAAGAACATCAGCTTCACTGTTTGGGATGTTGGTGGCCAGGACAAGATAAGGCCTTTGTGGAGGCAC…
TC65143	94	trinucleotide	AGG	131	18	TCTCCCTGCTTCTTCTTCCA	71	20	60.06	50	GAGTAAGAAGGTCCTCCGGG	321	20	60.06	60	251	AP004028	89.61	308	1.4e-18	358.8	4	2	TTCGGCACGAGGCAACAACACGCCTCCCTCCCGCGACCCCAAAATCATCAGTCAGCGCGAGCGAGAGATCTCTCCCTGCTTCTTCTTCCATGGAGAAGGCGATCGACCGGCAGCGCGTGCTCCTCGCGCACCTCCTCCCCTCCTCCTCCGCCGCCCCGTCCCGGATATCCGCGTCGGCGTGCGCGGCCGGGGACAGCGCCGCCTACCAGAGGAGCTCCTGCTTCGGGGACGACGTCGTCATCGTCGCCGCCTACCGGACGCCGATATGCAAGGCCAAGCGAGGGGGCTTCAAGGACACGTACCCGGAGGACCTTCTTACTCCTGTCCTCAAGGCTGTCCTGGACAAAACTGGAATCAACCCAGCTGAAATCGGCGACGTTGTGGTCGGGACGGTGCTAG…
TC65307	90	trinucleotide	CCG	119	21	CAGAAGCCGAGCCAAGAA	101	18	60.21	55.5	TGTCTTCACTGGCGTAGTCG	323	20	60.04	55	223	AC121365	89.78	460	5.4e-38	537.69	5	5	GACCTGACTTTTTCTGCCTCCATGGCGACCGGAACCCCTTCGCCTCCTCGCGCGACGAGGGCGACGACCCCCGCACTCCTGGCCAAGCGGCCGACTGGCGCAGAAGCCGAGCCAAGAAGCCGCCGCGCCGCCCGCCGCCGGCAAGGGCGGCGCGCGGACGGTCGCCAATCTGCCCACCAAGCCGCCTCCGCCTGGTCAGGCTGCCAATGAGTCTCGTGGTGGTGGTCCACTCTCCCGTGGAGGATATGGTCGCGGTGAACGTGGCTCAGGCAGAGGTGGCCGAGGAGGGTACGGTCAGAATCGCGACTACGCCAGTGAAGACACAAATGGCTACAGGGGAGGTTATGGTGCCAGAACTGGAGGTGAGGAAGGCGCCCAGGATAGAGAGAGGGCCCCTCG…
TC65485	94	trinucleotide	CCG	245	18	CTACGTCATCCTCTCCCTGC	213	20	59.82	60	ATTGCTGCCTCCAAAATGAC	494	20	60.08	45	282	AP004307	86.55	669	3.5e-66	600.64	4	7	TCACGTTGCTCCTCCCCTCCCTCTCGCCTTCCTGAGACTCACACCCGCCAAAACCCTACCTNCGACCGAAGGCTGCTTCTCCCTGCTCATCCATCGCCGGGCGAGATGAAGGGCGGCGACATCGAGGCGGGGACCTCCGCGGCGCCGGCGGGGGCGCTGTACCCCGGGATGGCGGAGAGCCCCGAGCTGCGCTGGGCGCTCATCCGGAAGATCTACGTCATCCTCTCCCTGCAGCTGCTCCTCACCGCCGCCGTCGCCGCCGTCGTCGTCAAGGTCCCCGCTATCCCCCACTTTTTCGCCTCCTCCTACGCCGGCCTCGGGCTCTACATCTTCCTCCTCATCCTCCCCTTCATCGTGTTGTGCCCGTTGTACATCTACCGCCAGAAGCACCCAGTCAAC…
TC65579	100	trinucleotide	CCG	558	18	CATCACCGTCAACGAGGC	351	18	61.29	61.1	GCTCAGTTCCTCCACTGGC	650	19	60.97	63.1	300	AL713905	89.85	197	5.5e-34	232.95	2	12	ATTCGGCACGAGGGTTGGCTTCTCCTCCCCTTCCGGTTCGGGTTCTGGTTCGGTTCGGGTCCGAGAGTAGCTAGCCTAGTCTAGGGTTTCCGTAGTTCGGAGAGGAGAGAAAGGGAGAGATCCATGGCGGAGACGGAGTACCGCTGCTTCGTGGGCGGCCTCGCCTGGGCCACCGACGACCACAACCTCCAGCAGGCCTTCAGCCAGTACGGCGAGATCCTCGACGCCAAGATCATCAACGACCGCGAGACGGGCAGGTCCCGTGGCTTCGGCTTCGTCACGTTCGGCAGCGAGGAGTCGATGCGCCAGGCCATCGAGGAGATGAACGGCAAGGAGCTCGACGGGCGCAACATCACCGTCAACGAGGCCCAGTCCCGCCGGTCCGGCGGTGGGGGCGGC…
TC65581	100	tetranucleotide	ACCG	115	16	GGATTCCAACATCACATCCC	56	20	59.99	50	GACAAGTGGAAGGCGACAAT	255	20	60.11	50	200	chr1_ctg1	87.24	1011	7.6e-66	984.76	7	1	ATTTCGCAGCTATCACTTGCATTTTCTTCATCCATTTAAACTGAGTTCAAACATAGGATTCCAACATCACATCCCAATCCATGACAGAAGGGATTGCTGCATCACCGACGAACACGACCGACCGACCGACTGAAAGATAACACATGTTGTTTCTTCCTCGCGTAACCAGCTCTAATTAACCCCGGACAGAGCGACACTCGAGCTCGCGATCAAAAACACCACAGGACCGAACCGAATTGTCGCCTTCCACTTGTCTCACGGCCTCCGCCCCCATCTCCCCCTCCGCCGCTCCCGCCGCGCCGCCGGCGACGACCCCGTCGACAGATCTCCACCGGCGCCCTCCATCATGTACCGAGCCGCCTCCGGCCTCGGCGCCCTCAAGCAGCATGGGGCGGATAC…
TC65715	94	trinucleotide	AAG	165	18	AGAAGACCAAGGCCGAGAAG	107	20	60.89	55	GATGGTGGGCTTCTTGTTGT	354	20	59.97	50	248	chr1_ctg1	93.73	351	4e-123	522.3	2	1	GCACCACACCTCTCCCCGTCCAAGTAGCAGCAACCAACGGCATCCATGGCCCCCAAGGCGGAGAAGAAGCCGGTGGCGGAGAAGGCCGAGAAGACCACGGCGGGGAAGAAGACCAAGGCCGAGAAGCGGCCACCAGCGTCCAAGGAGGGCGGCGAGAAGAAGGGGAAGAAGAAGAACAAGAAGAGCGTGGAGACGTACAAGATCTACATCTTCAAGGTGCTGAAGCAGGTGCACCCCGACATCGGCATCTCCTCCAAGGCCATGTCCATCATGAACTCCTTCATCAACGACATCTTCGAGAAGCTCGCCGGCGAGTCCGCCAAGCTGGCGCGCTACAACAAGAAGCCCACCATCACGTCCAGGGAGATCCAGACCTCCGTCCGCCTCGTCCTCCCCGGC…
TC65756	93	tetranucleotide	AAGG	417	16	ACCAAAGACACCTGGACCTG	300	20	60	55	CCCGGGAGGTAATTCTTGTT	481	20	60.18	50	182	AP004126	89.79	186	5.1e-30	219.05	2	2	GGAAGACCAGGGAGCCCAAGGAGGAGAATGTCACCCTTGGACCGGCTGTCCGTGAGGGAGAGCATGTCTTTGGCGTTGCTCACATCTTTGCATCCTTCAATGACACTTTCATCCATGTGACTGACTTGTCTGGGAGGGAAACCCTGGTGCGGATCACTGGTGGAATGAAGGTCAAGGCTGATCGTGATGAGTCTTCACCCTATGCTGCTATGCTTGCATCTCAGGATGTTGCTACACGTTGCAAGGAGTTGGGTATTACCGCACTGCACATTAACTCCGTGCCACTGGGAGGCAACAAGACCAAAGACACCTGGACCTGGACTCATCTGCCCTCAAAGGTCCTTGCTCCTTCCGGGGATGAAAATTNGGGCGCATTTAAGACGTTATCCATTCCCACTG…
TC65820	100	dinucleotide	AC	491	26	TGCATTAAGAGTGCTGCTGG	307	20	60.15	50	TGCAGAACTGGCTCGACATA	580	20	60.56	50	274								TCGGCACGAGGAGCAAGTCCATCCATCTCATCATCTACATCTGAGCTCAGCACTACTACTATTGCTAGCTTGATCAAGATGGCCCGTGCTGCAGCTGCTCAACTCGTGTTGTTCACCCTCGTGGCAGCAATGGTCCTCACAGCCACAGACGCTGCAATCTCCTGTGGCCAGGTGAGCTCTGCCTTGAGCCCCTGCATCTCCTATGCACGCGGCAGCGGCTCCAGCCCACCTGCGGCCTGCTGCAGTGGTGTCAGGAGTCTGGCCGGCGCAGCGCGGAGCACCGCTGACAAGCAAGCGGCGTGCAAGTGCATTAAGAGTGCTGCTGGTGGGCTCAACGCTGGAAAGGCCGCTGGCATCCCCTCCAAGTGCGGCGTCAGCATCCCCTACGCCATTAGCTCA…
TC65821	95	dinucleotide	AC	478	20	GATTCGCTGATCGAGCACTT	415	20	60.51	50	GGAGTGGAGGAACAACCAAA	607	20	59.94	50	193								CACTTAGCAAATCTAGCTATTTCATCATCTCTGCCTGAGCTCACCACCACTACTAGTGCTAGCTAGCTTGATCGTGATGGCCCATTCTGCTGTTGCTCAGGTCGTGCTCGTCGCCGTGGTGGCCGCTATGCTCCTCGCAGCCACGGAGGCGGCCGTATCGTGCGGTCAGGTGAGCTCTGCCTTGAGCCCCTGCATCTCCTATGCACGCGGCAACGGCGCCAACCCGTCTGCGGCCTGCTGCAGCGGCGTTAGGAGTCTAGCCAGCTCAGCCCGGAGCACCGCTGACAAGCAAGCGGCGTGCAAGTGTATCAAGAGCGCTGCTGCTGGGCTCAACGCTGGCAAGGCCGCGGGCATCCCCACAAAGTGCGGCGTTAGCGTCCCCTACGCCATCAGCTCTTC…
TC65835	94	dinucleotide	AC	514	18	CGTGAATAACGAGCGTCTGA	413	20	60.01	50	CACTCCATCCATAGTGGGGA	578	20	60.73	55	166								GCTTTGTGTACACCATTCGGCTATAAATAGTGGCGCCGGTGGGAGGCTATCCATTCAATTCAATTGTGCTCATCATCATCCCCGATACCAAAGCTCATCTTCTTCTCCTTGAAATCTTTTTGGGTTCACAGATTTGGAGGATGTCTTGCAACTGTGGATCCGGTTGCAGCTGCGGCTCAGACTGCAAGTGCGGGAAGATGTACCCTGATCTGACGGAGCAGGGCAGCGCCGCCGCCCAGGTCGCCGCCGTGGTCGTCCTCGGCGTGGCGCCTGAGAACAAGGCGGGGCAGTTCGAGGTGGCCGCCGGGCAGTCCGGCGAGGGCTGCAGCTGCGGCGACAACTGCAAGTGCAACCCCTGCAACTGTTAAGCTGCATGCACTCGCGTACGTACGTGTGTTG…
TC65907	100	trinucleotide	AGC	1188	27	TCACGTGCTTCTGATTGCTC	1013	20	60.14	50	GCAACGGGACATTGAAACAT	1283	20	60.76	45	271	AC123521	91.88	505	5.5e-47	678.49	5	11	GATGATGGCACGGATTGCATCGTAGCGTGATTGTTCGGGGATTTGCGGCAGCTGCCGGCAACATTGTTGCTGCATCACATGGCAACTACTCTGCCACAACATTTGCGACCTAGCAAGACTTTGTGGCATTGCCACAGGGCTGCATTGCTGCTGGAGGAATACCTTGCATGGGTTTAGCTGCTGCAAGATAGATGGCTGAACAGATGGTATTTGTTGTTGCGGTAGAACTGGTTGTTGGTGTTGTGAAAATGGTGGTTGTTGCAGTAGAATTGGTTGTTGTTGTTGCTGCGAAAATGGTGGTTGTTGCGGTAGAATGGGTTGTTGTTGCTGCGAAAATGGTGGTTGTTGTTGTGAAAATGGTGGTTGTTGTTGCTGCGAAAATGGTGTTCTTAGCTGTGG…
TC66072	100	trinucleotide	CCG	794	18	GATACCGGACTTCGACCAGA	672	20	60.07	55	AAAGGAGCAAGGGTAAACGG	964	20	60.47	50	293	AL928748	88.68	521	5e-127	565.9	2	12	GCACGAGGCACCGCTCCAAGCTCCCGCTAGCCGCTAGCTAGCTAATCAACCCCACCGGCGAGACACGCGCCAGTCGCCATCGCTTCCCTGATGGAGAAGAAGCAGGCGAGCTACGGGAAGGGCGCGGCCAGGATGGCGCCGATGGAGGTGTCGGTGGAGGCCGGGAACGGCAGGGAGTCCGACTGGCTTGACGACGACGGGCGCCCGCGTCGGTCGGGCACGGTGTGGACGGCGAGCGCCCACATCATCACCGCCGTCATCGGCTCGGGCGTCCTCTCGCTGGCGTGGGCCATCGCCCAGCTCGGCTGGGTGGCGGGCCCCGCCATCATGCTCCTGTTCGCGCTCGTCATCTACTACACCTCCACGCTCCTCGCCGAGTGCTACCGCTCCGGCGACCCG…
TC66176	95	tetranucleotide	AAGG	1625	20	TCGGCTTCATCGTCTACTCC	1507	20	60.36	55	ACGGTCAAACCACTTCTTGC	1666	20	60.15	50	160	AC079887	90.71	1442	0	1796.5	1	3	GGNCTGCAGGCAATTCGGCACGAGGCTTCTCTGCATCCACCAAGAAGTCGCCTCCGTTGCTTTCCTCCAGCAGTGCGCGCCCCTCCTCTCGAGATCTTCTCCGAGTTCCTGAGATCTGGTTGTAAGCAGCCAAGATGGTGAAGATCTGCTGCATCGGAGCTGGCTACGTCGGCGGCCCAACCATGGCCGTCATTGCCATCAAGTGCCCGGCGATCGAGGTGGTGGTCGTCGACATCTCCAAGCCCCGCATTGACGCCTGGAACAGCGACACCCTCCCGATCTACGAGCCCGGCCTCGATGACGTTGTCAAGGCCTGCAGGGGGAAGAACCTCTTCTTCAGCACTGATGTTGAGAAGCATGTCGCCGAGGCCGACATCATCTTCGTCTCCGTGAACACCC…
TC66177	100	tetranucleotide	AGGC	317	16	GTTCTCCTCATTGTCCTCGC	255	20	59.81	55	TCAAGGCCAGGCTCATAGAT	510	20	59.79	50	256	AL731873	84.01	1382	0	972.4	2	12	AATTAATACTGCATTACAGCAAACTGTAAACATAATCAGTTTTTTTTAAATGAGTAACAATGGCATGAATCCTGTTCAAAGATCTCTGGCCAAGAGCACAATGTAAAAACAAACTGTAAACTCTCTCTTTATCTGAAACAGAATTGAACTGATACTTGAACTGAAGTAATAGCACATAGCAAATTTCACCAGCCAGCTCGCCCAACTATCAAAGTCTACCACCACCAATTCGCATTCGCAACCCCTCCTCCCCCGTTCTCCTCATTGTCCTCGCGCCCCGCTCCGCTCCGACGACCAACCGCTCCACACACCACTAGCCTGCCTGCCTGCCTGCCGCCAAGGCAAGATGGTGAAGATCTGCTGCCTTGGGGCTGGCTATGTAGGTGGCCCAACAATGGC…
[truncated: 4,698 more rows]

## Sheet: HvgiSSR_primers
SeqID	score	SSRtype	motif	SSRstart	SSRlen	forw_primer_seq	forw_primer_start	forw_primer_length	forw_primer_tm	forw_primer_GC	rev_primer_seq	rev_primer_start	rev_primer_length	rev_primer_tm	rev_primer_GC	expected_product_size	RiceBACPAC	gen_perc_identity	aln_len_sum	E_val	sum_bit_score	HSP_Count	RICE_chr	biosequence_str
[truncated: 3,035 more rows]

[truncated: 1 more sheets: OsgiSSR_primers]
