# Supplementary material for: Nonrandom distribution and frequencies of genomic and EST-derived microsatellite markers in rice, wheat, and barley
Source: BMC Genomics. 2005 Feb 18;6:23. doi: 10.1186/1471-2164-6-23 (PMC550658; doi:10.1186/1471-2164-6-23)
Supplement: Additional File 2 — Modified Sputnik source code and executable This is the source code with modifications, to the microsatellite searching program "Sputnik", originally written by Chris Abajian from the University of Washington at Seattle. The set of files are compressed using the zip program. File is also available at [file 1471-2164-6-23-S2.zip › Cornell_Dist/getOpt.c]

#include <stdio.h>                  /* for EOF */ 
#include <string.h>                 /* for strchr() */ 

/* static (global) variables that are specified as exported by getopt() */ 
char *optarg = NULL;    /* pointer to the start of the option argument  */ 
int   optind = 1;       /* number of the next argv[] to be evaluated    */ 
int   opterr = 1;       /* non-zero if a question mark should be returned when a non-valid option character is detected */

/* handle possible future character set concerns by putting this in a macro */ 
#define _next_char(string)  (char)(*(string+1))  

int getopt(int argc, char *argv[], char *opstring) 
{
    static char *pIndexPosition = NULL; /* place inside current argv string */     
    char *pArgString = NULL;        /* where to start from next */     
    char *pOptString;               /* the string in our program */  


    if (pIndexPosition != NULL) {         
      /* we last left off inside an argv string */          
      if (*(++pIndexPosition)) {
             /* there is more to come in the most recent argv */ 
             pArgString = pIndexPosition;         
      }     
    } 


    if (pArgString == NULL) {
         /* we didn't leave off in the middle of an argv string */
         if (optind >= argc) {
             /* more command-line arguments than the argument count */
             pIndexPosition = NULL;  /* not in the middle of anything */
             return EOF;             /* used up all command-line arguments */
         }  


        /*---------------------------------------------------------------------
         * If the next argv[] is not an option, there can be no more options.
         *-------------------------------------------------------------------*/
         pArgString = argv[optind++]; /* set this to the next argument ptr */  


        if (('/' != *pArgString) && /* doesn't start with a slash or a dash? */
             ('-' != *pArgString)) { 


             --optind;               /* point to current arg once we're done */
             optarg = NULL;          /* no argument follows the option */
             pIndexPosition = NULL;  /* not in the middle of anything */
             return EOF;             /* used up all the command-line flags */
        } 


        /* check for special end-of-flags markers */
        if ((strcmp(pArgString, "-") == 0) ||  (strcmp(pArgString, "--") == 0)) {
             optarg = NULL;          /* no argument follows the option */
             pIndexPosition = NULL;  /* not in the middle of anything */
             return EOF;             /* encountered the special flag */
        }  

        pArgString++;               /* look past the / or - */
     }  

 
     if (':' == *pArgString) {       /* is it a colon? */ 

        return (opterr ? (int)'?' : (int)':');
     }
     else if ((pOptString = strchr(opstring, *pArgString)) == 0) { 
        optarg = NULL;              /* no argument follows the option */
        pIndexPosition = NULL;      /* not in the middle of anything */
        return (opterr ? (int)'?' : (int)*pArgString);
     } 
    else {
         /*---------------------------------------------------------------------
          * The letter on the command-line matches one we expect to see
          *-------------------------------------------------------------------*/     
         if (':' == _next_char(pOptString)) { /* is the next letter a colon? */
             /* It is a colon.  Look for an argument string. */
             if ('\0' != _next_char(pArgString)) {  /* argument in this argv? */
                 optarg = &pArgString[1];   /* Yes, it is */
             } 
             else { 
                if (optind < argc)
                     optarg = argv[optind++];
                 else {
                     optarg = NULL;
                     return (opterr ? (int)'?' : (int)*pArgString);
                 }
             }
             pIndexPosition = NULL;  /* not in the middle of anything */
         }
         else {
             /* it's not a colon, so just return the letter */
             optarg = NULL;          /* no argument follows the option */
             pIndexPosition = pArgString;    /* point to the letter we're on */
         }
         return (int)*pArgString;    /* return the letter that matched */
     }
 } 
