# Supplementary material for: Nonrandom distribution and frequencies of genomic and EST-derived microsatellite markers in rice, wheat, and barley
Source: BMC Genomics. 2005 Feb 18;6:23. doi: 10.1186/1471-2164-6-23 (PMC550658; doi:10.1186/1471-2164-6-23)
Supplement: Additional File 2 — Modified Sputnik source code and executable This is the source code with modifications, to the microsatellite searching program "Sputnik", originally written by Chris Abajian from the University of Washington at Seattle. The set of files are compressed using the zip program. File is also available at [file 1471-2164-6-23-S2.zip › Cornell_Dist/test_exe/my_parameters.txt]

With report of 20 bases surrounding

sputnik -F 20 -v 2 -A -n -6 -s 8 -p -j -L 12 fastafile

Normal:

sputnik -v 2 -A -n -6 -s 8 -p -j -L 0 fastafile
