# Supplementary material for: Nonrandom distribution and frequencies of genomic and EST-derived microsatellite markers in rice, wheat, and barley
Source: BMC Genomics. 2005 Feb 18;6:23. doi: 10.1186/1471-2164-6-23 (PMC550658; doi:10.1186/1471-2164-6-23)
Supplement: Additional File 2 — Modified Sputnik source code and executable This is the source code with modifications, to the microsatellite searching program "Sputnik", originally written by Chris Abajian from the University of Washington at Seattle. The set of files are compressed using the zip program. File is also available at [file 1471-2164-6-23-S2.zip › Cornell_Dist/test_exe/out.tab]

#
# SEQID--REP_TYPE--SSRSTART--SSREND--SSRLEN--SCORE--MOTIF--SSR_SEQ
#
AF000001.1	dinucleotide	15	26	12	100	CG
AF000001.1	dinucleotide	34	45	12	100	CG
test2	dinucleotide	79	92	14	100	CG
test3	dinucleotide	21	54	34	97	AC
test4	dinucleotide	21	54	34	97	AC
test4	dinucleotide	75	92	18	100	AG
test4	dinucleotide	125	134	10	100	AC
test4	tetranucleotide	204	232	28	96	ACGT
